# Supplementary material for: Deep (phospho)proteomics profiling of pre- treatment needle biopsies identifies signatures of treatment resistance in HER2+ breast cancer
Source: Cell Rep Med. 2023 Oct 3;4(10):101203. doi: 10.1016/j.xcrm.2023.101203 (PMC10591042; doi:10.1016/j.xcrm.2023.101203)
Supplement: Table S2. Protein quantification [file mmc2.csv]

Protein ID	Gene Name	Gene ID	Description	Pool1_126	Pool1_127C	Pool1_127N	Pool1_128C	Pool1_128N	Pool1_129C	Pool1_129N	Pool1_130C	Pool1_130N	Pool1_131N	Pool2_126	Pool2_127C	Pool2_127N	Pool2_128C	Pool2_128N	Pool2_129C	Pool2_129N	Pool2_130C	Pool2_130N	Pool2_131N	Pool3_126	Pool3_127C	Pool3_127N	Pool3_128C	Pool3_128N	Pool3_129C	Pool3_129N	Pool3_130C	Pool3_130N	Pool4_126	Pool4_127C	Pool4_128C	Pool4_128N	Pool4_129C	Pool4_129N	Pool4_130N	Pool5_126	Pool5_127C	Pool5_127N	Pool5_128C	Pool5_128N	Pool5_129C	Pool5_129N	Pool5_130N	Pool5_131N
P04217	A1BG	1	alpha-1-B glycoprotein	0.23646365	0.422898282	0.182821383	0.313764547	0.071135048	-0.175681049	0.187310692	0.046490277	0.114253919	0.024674016	-0.150453359	0.682972602	-0.058923446	-0.35884158	0.467679808	0.323712916	0.31356945	-0.08979839	0.575034461	0.214731466	-0.541371446	-0.315455477	-0.396356979	-0.189799695	-0.355243939	0.14701304	-0.150925087	-0.498376518	0.242812551	1.153463395	0.146552875	0.198861247	0.150471863	0.008314127	0.902302628	1.439859434	-0.361645629	0.000787171	-0.105360029	0.2040068	0.391444876	-0.012034864	0.071036971	1.070733982	0.010454242
P01023	A2M	2	alpha-2-macroglobulin	0.876830629	0.806895602	0.466024627	0.001284069	0.02200979	-0.492986901	0.098354398	-0.443044872	0.204242072	-0.258725901	-0.219499735	0.462827046	0.350015719	-0.691939526	0.652708808	-0.156944543	-0.064162693	-0.266313689	0.826002964	0.027906615	-1.076229518	-0.724949142	-0.1991028	-0.160525021	-0.246040967	0.010453433	0.119500517	-0.524045112	1.434846364	1.502551668	0.180666783	0.944448019	0.34374982	0.177965937	0.556860798	2.109496518	-0.905456097	-0.585530846	0.132899249	-0.236045127	-0.162634594	-0.007310801	-0.658580817	0.298161739	0.113988417
A8K2U0	A2ML1	144568	alpha-2-macroglobulin like 1	NA	NA	NA	NA	NA	NA	NA	NA	NA	NA	NA	NA	NA	NA	NA	NA	NA	NA	NA	NA	NA	NA	NA	NA	NA	NA	NA	NA	NA	1.622892494	0.095299064	-0.157831618	1.088616607	0.437205935	0.954185006	1.724794454	0.48683309	0.876198059	1.27131661	1.092594619	1.6393276	0.501139979	0.058866558	2.052546792	2.064028451
Q9NPC4	A4GALT	53947	alpha 1,4-galactosyltransferase (P blood group)	NA	NA	NA	NA	NA	NA	NA	NA	NA	NA	0.053130237	0.036920883	-0.508163679	-0.692695547	-0.813417655	0.155266717	0.232418354	-0.124441264	-0.326178144	0.439427453	NA	NA	NA	NA	NA	NA	NA	NA	NA	NA	NA	NA	NA	NA	NA	NA	0.313173926	0.043494082	0.169320578	0.607846838	-0.098128108	-0.779347503	0.316617341	0.344804086	0.223366836
Q9NRG9-1	AAAS	8086	aladin WD repeat nucleoporin	-0.062187299	0.002479491	-0.120538433	-0.092876059	-0.12180734	-0.006005741	0.017480498	0.188732624	0.052017989	0.203838875	-0.098959293	0.107503494	-0.016862416	-0.010022192	0.024081657	-0.092439588	0.142381753	0.190375804	-0.011524443	0.073421683	0.053399871	-0.444817503	0.093273768	0.144795893	0.190100215	-0.080415202	0.184641552	-0.078261749	0.281579035	-0.074878321	-0.057713897	0.071917957	-0.117758684	-0.25589636	-0.208570877	-0.153649595	-0.165485867	0.064260324	0.108874686	-0.160973735	0.050939565	0.03528525	0.394728042	-0.16990553	-0.31354397
Q86V21-1	AACS	65985	acetoacetyl-CoA synthetase	-0.341098061	-0.033792849	0.577894633	0.234946021	0.188190813	-0.881009809	0.236172384	0.045748011	-0.305577155	0.625799117	-0.165079094	-0.562123368	0.391378878	-0.257417352	-0.034799621	-0.221817814	0.241477603	0.251101009	-0.375633907	0.04952814	-0.166437667	0.065150995	0.280438715	1.02408009	-0.33628588	-0.283867732	0.953492698	-0.370608137	0.015812634	0.040160052	-0.114258802	0.332747884	0.793449495	-0.85327728	0.482901453	-0.192840151	1.110896226	-0.47608162	-0.838405314	-0.126478972	-0.131636486	0.220139263	0.2165921	-0.649610366	0.153138654
Q8N5Z0-1	AADAT	51166	aminoadipate aminotransferase	0.502169255	0.235285813	-1.431064113	-0.83830986	0.016999602	-0.249409668	-0.563132284	-1.023281801	-0.240732785	-0.615999225	-0.103681857	-0.43916481	1.572445849	-0.711177797	1.579126734	-0.213049481	-0.522288692	-0.729991271	-0.418180605	-0.260795528	-0.865229102	-0.506597034	-0.823661803	0.426216323	-0.472914982	-0.662567579	2.253813478	-0.059376199	-0.284312623	NA	NA	NA	NA	NA	NA	NA	NA	NA	NA	NA	NA	NA	NA	NA	NA
Q6PD74	AAGAB	79719	alpha and gamma adaptin binding protein	-0.025548131	0.153407015	0.108962052	0.048233528	-0.152364187	0.520865069	-0.29000545	-0.353092113	-0.183938314	0.770121226	0.407646005	-0.040941406	0.087543102	0.063921036	0.227599384	-0.205477768	-0.132920299	0.457202869	-0.482946822	0.160543016	-0.432091157	0.275141851	0.799603252	-0.215860945	0.190831585	0.204925673	-0.133547466	-0.319743439	0.210540644	-0.002784905	0.698101069	0.298207256	0.648162052	0.085014588	-0.240497145	-0.562297721	0.287565364	0.417265062	-0.20325943	0.052949168	0.088889237	-0.008355776	0.52709998	-0.021095566	0.280284185
Q2M2I8-1	AAK1	22848	AP2 associated kinase 1	0.173394811	-0.101265465	0.082647051	0.108102925	0.074271922	-0.490899288	0.149828661	0.449098616	0.275949932	-0.239657881	-0.10190144	0.182557826	0.036886656	0.234693274	0.000859663	0.218011273	-0.084040838	-0.218147265	-0.042578967	0.000802763	0.056095678	0.034354371	-0.232853998	0.236538085	-0.037873642	0.288595574	0.006021119	0.164134349	-0.125497251	0.354241194	0.070321829	0.025835767	0.250005808	0.373176137	0.059361573	0.06337295	0.094155597	0.041478598	0.159269843	0.092055642	0.106108806	0.58696288	-0.06878244	0.117721614	0.281001863
Q9H7C9-1	AAMDC	28971	adipogenesis associated Mth938 domain containing	-0.194347284	-0.011243372	2.042303194	-0.034118163	-0.042327724	-0.167802836	-0.02308056	0.65808748	0.294865797	1.271184261	-0.276464856	-0.17048481	0.537651204	0.231569843	0.686401472	0.273208402	-0.26183325	-0.004970481	-0.13317329	0.542694853	-0.01840379	0.462347688	-0.626974008	0.375175053	-0.905161874	2.608776415	0.345677748	-0.013999471	-0.512004924	0.085249317	0.400557982	-0.492584443	0.454535894	0.325938736	0.284408227	-0.398637952	1.408542494	0.7155759	0.557020217	3.316671751	0.091030457	1.096955772	-0.080482352	0.661961629	0.708457236
Q13685	AAMP	14	angio associated migratory cell protein	0.095991087	0.127726621	0.307787583	-0.196270081	0.072254105	0.043004844	-0.235181134	0.038214074	-0.290569861	0.601864984	0.368733417	0.351955388	-0.089288679	-0.046332817	0.461136306	-0.466496243	-0.36231858	0.021088066	0.373353406	0.232240719	-0.245786241	0.166578763	-0.124024804	0.14173687	0.462620765	0.150956595	0.001337115	-0.093830261	-0.045631916	0.134469992	-0.000500604	-0.342537721	0.150022237	0.209384863	-0.100606501	-0.011923696	0.430577585	0.052727521	-0.178934349	-0.101818717	-0.077611982	-0.258519682	0.001885685	-0.205042329	0.299200858
Q9Y312	AAR2	25980	AAR2 splicing factor	-0.148062171	-0.085144354	0.148918354	0.156373704	0.058129349	0.596987847	-0.025381463	-0.254245494	-0.138056725	0.055098033	0.279407325	0.02465717	0.364480603	-0.051360351	-0.067473123	0.209593529	-0.194211514	0.034610574	0.249017829	0.220726105	0.324510913	0.443623856	-0.034750455	-0.037443699	0.090640942	0.017974953	0.015487028	-0.06992607	0.049541929	-0.134137617	0.160763741	-0.007704986	-0.250192171	0.032843186	0.188094258	-0.282002383	0.445139019	-0.063240968	-0.059420278	-0.152908004	-0.060586546	-0.167845106	0.203281151	0.086037646	-0.045731673
P49588	AARS1	16	alanyl-tRNA synthetase 1	-0.168249673	0.140281676	-0.085804231	-0.252007421	0.018123011	0.607486258	0.072903301	-0.087763469	0.087355814	0.646189709	0.047016291	-0.342124225	0.119126919	-0.403370168	0.049761475	-0.851214965	-0.057746586	-0.44899588	-0.125503259	-0.374250559	0.641767433	0.600557477	0.177060092	0.001583331	-0.231272831	-0.473234209	0.099755565	0.012753366	-0.314403231	-0.56814303	-0.407279549	0.190190677	-0.218600149	0.087712608	0.055197133	-0.411715731	-0.169780723	-0.913966963	-0.382934742	-0.349917209	-0.21905358	-0.243557969	-0.658771537	-0.458274766	0.113582146
Q5JTZ9	AARS2	57505	alanyl-tRNA synthetase 2, mitochondrial	0.083006142	0.121316714	-0.004541231	0.10695375	0.115483359	0.1906311	-0.318971262	0.304250624	0.070899041	0.319860355	0.537561821	-0.000429028	-0.195923606	-0.050189141	-0.166295752	-0.004743899	0.23504027	0.250784536	0.067790021	0.133427274	-0.087792691	-0.194526484	0.07509993	-0.135756735	0.01989291	0.078198908	0.036979304	-0.161679841	0.33199728	0.191403004	0.143440262	0.003824287	0.30902226	0.02500167	0.235277096	0.319848328	0.048604987	0.129977102	0.162085498	0.262947133	0.239817227	0.265325279	0.055577734	0.050226698	-0.113736565
Q9BTE6-1	AARSD1	80755	alanyl-tRNA synthetase domain containing 1	0.407074804	0.042325497	0.306136238	-0.016997789	0.02390072	0.172482728	-0.023641308	-0.085280201	0.03169604	-0.089577181	0.395670548	0.888838128	0.271777516	-0.327765756	-0.191088696	-0.032788691	-0.038471669	0.050424961	0.202330742	0.143620023	-0.058439731	0.542708404	-0.28701087	-0.042178209	-0.214300183	0.156235262	0.050043891	-0.024877708	-0.020313093	0.203620415	0.079656611	-0.313326219	-0.216812762	-0.034247357	0.251487773	-0.066207375	0.717001828	-0.025404958	0.198274935	0.374723003	-0.051094404	-0.110543201	0.367834433	0.080889063	0.143992699
Q9NRN7	AASDHPPT	60496	aminoadipate-semialdehyde dehydrogenase-phosphopantetheinyl transferase	-0.296422674	0.035366933	-0.146552481	0.270966879	0.115028658	0.304052506	0.019293647	0.166267136	0.002635273	-0.339304201	0.248867235	-0.53062972	0.035046786	0.104865888	-0.181690035	-0.036525735	0.12416545	-0.457813879	0.029960395	0.271970889	0.578756351	-0.410057972	0.281601436	0.089040809	0.449539823	-0.370641705	-0.06210663	-0.177240303	-0.228423354	0.082650323	-0.013888206	-0.153478608	-0.19571037	-0.282920621	-0.349666553	-0.259625088	-0.125839105	-0.483474382	0.756877629	0.038813577	0.070435832	0.202625363	-0.005846635	-0.122908186	-0.37099621
Q9UDR5	AASS	10157	aminoadipate-semialdehyde synthase	0.294459959	-0.060200517	-0.168350969	0.269255523	-0.318153588	0.211302183	0.125464856	0.196132059	0.511880633	0.047009942	-0.370008039	0.066808808	-0.260685528	-0.459267686	0.5047518	0.091280267	-0.011138229	0.00263142	0.034909939	0.248929872	-0.517666468	-0.098044267	-0.643080129	0.076086943	-0.019109612	0.492604794	0.220701481	0.334209829	0.638507521	0.604733488	0.505616732	0.342850984	-0.148335099	0.223644591	0.290639134	0.298036446	-0.318231819	1.279444816	0.259633132	-0.475443452	0.365112192	-0.264434013	0.316136229	0.178235734	-0.171761929
Q9NY61	AATF	26574	apoptosis antagonizing transcription factor	0.010372552	0.442069814	0.004898568	0.037555259	0.048566345	0.552969635	-0.327414347	0.64122415	0.052509647	-0.221887421	0.425157855	-0.059371313	0.241261383	0.18641785	-0.116706991	-0.124858086	0.418027231	0.36453746	0.17750268	-0.267553927	0.040794249	0.09564811	0.415442511	0.017987988	0.134338838	-0.295415478	0.116327796	0.001365095	0.261303308	-0.150424042	-0.14908201	-0.187617874	-0.405913421	0.024123329	-0.287741142	-0.063446159	0.155756856	0.192518059	0.086012188	-0.461124081	-0.049445963	-0.078856047	0.226762055	-0.240042479	-0.246130864
P80404	ABAT	18	4-aminobutyrate aminotransferase	0.442469621	-0.540276957	-0.764122172	-0.494224789	1.132532333	-0.792294507	-0.095782939	0.751310883	-0.432520968	1.337623703	1.435004771	-0.83255731	-0.640694162	-0.758088559	-0.449438696	-0.107151782	-0.914025845	-0.574130769	-0.696670703	0.985629299	0.249213081	-0.668231421	0.049127424	-0.723004289	0.096559273	0.52020627	-0.435601089	0.348108005	-0.434243551	0.035110151	0.811785457	1.522112592	-0.882263233	-0.846860398	2.031258069	-0.770682605	-0.394886307	3.000607436	0.171870118	0.962595885	-0.388844581	0.183279606	1.330744125	1.358579796	-0.138372931
O95477	ABCA1	19	ATP binding cassette subfamily A member 1	0.224711013	-0.048310298	0.212495699	0.070036618	-0.077404867	-0.752714277	0.286080634	0.067476469	0.704818833	0.3573223	0.037488977	0.1686568	0.034768265	-0.350366828	-0.176292565	0.339763358	0.025959047	-0.141767686	0.048232494	0.12815002	0.145279063	-0.281328252	0.100327615	0.211438022	0.30023783	-0.183272551	-0.146977163	0.027033922	-0.0719461	-0.317095518	0.444027002	0.21498615	0.297728192	-0.004447843	-0.082721149	0.479676044	0.349749176	-0.563972662	-0.140460027	-0.201236254	0.439068799	0.213843853	0.414152933	-0.062123391	0.151788504
Q86UK0	ABCA12	26154	ATP binding cassette subfamily A member 12	0.864979913	-0.686836433	-1.093857688	-0.72673849	-1.246678479	-0.707715499	0.605650009	-0.478196329	0.156422688	-1.402776631	-0.379069396	-1.075969567	0.314777162	1.261045373	1.52781829	-1.385387906	-0.707578042	-1.051236961	-1.160527592	-0.950948572	-0.803636306	-1.371380041	0.761744022	0.67916834	-0.620156263	-0.599378929	0.804619317	0.978279824	-1.021338671	0.141294712	-0.207837218	0.052875102	-0.368992324	0.882065796	3.374235182	-0.13558576	NA	NA	NA	NA	NA	NA	NA	NA	NA
Q9BZC7	ABCA2	20	ATP binding cassette subfamily A member 2	0.094790481	-0.699939175	0.002558213	-0.016454625	0.393984557	-0.67626268	-0.132169674	-0.034260833	0.419996897	0.224821653	-0.464794971	0.059885772	-1.018977143	-0.505549606	0.09443198	-0.17355654	-0.41149712	0.439496726	-0.252697891	0.003838157	-0.092476828	0.042026787	0.579224294	-0.100346515	0.334021692	0.30082766	-0.14923162	-0.397209255	0.12851223	NA	NA	NA	NA	NA	NA	NA	NA	NA	NA	NA	NA	NA	NA	NA	NA
Q99758	ABCA3	21	ATP binding cassette subfamily A member 3	-0.020420981	0.554975466	-0.250678872	-0.075389799	-0.276783722	-0.083261491	0.218791489	0.424245992	0.191131644	0.362400162	0.167145918	-0.14040179	0.215466278	-0.299490861	-0.37168113	-0.14074698	0.007490726	0.524950063	-0.356327091	0.419172403	1.003297297	-0.226481229	0.296169166	-0.50227592	-0.456442063	0.097086057	-0.197264254	-0.220823729	0.202279855	0.627518926	0.018419875	0.738794698	0.017038838	-0.518441328	0.452094618	0.224836341	0.110963495	0.226277381	-0.083515393	0.198820363	0.408724272	0.901843076	0.583831724	0.289431784	-0.194791951
Q8N139	ABCA6	23460	ATP binding cassette subfamily A member 6	0.73630744	0.566626905	0.360695741	0.146249943	-0.379231327	-0.526608211	0.044048145	-0.326992441	0.040967949	-0.699386497	-0.250220721	0.587192804	-0.384610755	-0.501268233	0.314850349	0.374513228	0.414400878	0.439552462	0.26108428	0.432170773	-0.477621117	-0.201830516	-0.749014968	-0.061470039	-0.120773416	-0.36611784	-0.649039266	0.718384353	0.996156689	1.49268279	0.645801702	0.055610897	0.056999711	-0.420783029	0.514340208	1.050811902	-0.871408705	-0.210679392	-0.740237617	-0.561492242	0.270331252	0.245485104	0.079455828	-0.851335054	-0.647914877
O94911-3	ABCA8	10351	ATP binding cassette subfamily A member 8	0.388874585	-0.005531009	0.810993392	0.417519929	-1.1728718	-0.009102758	-1.013155925	-0.344329634	-0.80758057	-0.967377279	-0.836335114	0.252273423	-0.482972534	-1.1916207	0.659464419	-0.034724251	-0.416179635	-0.000221475	0.566571988	-0.067401242	-0.503219335	0.001041227	-0.842396967	-0.59626811	-0.373495673	-0.229553073	-0.599720974	1.513778789	0.702128701	2.218044172	-0.567421454	-0.284066249	-1.110600983	-0.893094536	1.195233693	1.469401091	-1.271786493	-0.094416785	-1.578571319	-0.590321325	-0.243975819	-1.330896026	-1.115674016	-0.19201553	-0.335414663
P08183	ABCB1	5243	ATP binding cassette subfamily B member 1	1.136905763	0.763391785	0.268933963	1.007430281	-0.193671321	-0.500630407	0.080095685	-0.011572864	-0.22834089	-0.124847982	-0.594414769	0.61716351	-0.311858366	-0.335369106	0.502828319	-0.342619135	0.64738831	0.561514457	0.511078124	0.261323091	-1.150288917	-0.65810663	-0.484895314	-0.390752124	-0.565678498	-0.907818032	0.007498985	-0.059684796	0.266112489	NA	NA	NA	NA	NA	NA	NA	NA	NA	NA	NA	NA	NA	NA	NA	NA
Q9NRK6	ABCB10	23456	ATP binding cassette subfamily B member 10	-0.201200256	-0.074558899	0.466076431	-0.226173043	0.519745492	0.053404891	-0.138601618	0.248861039	-0.036416851	0.423357365	0.038017565	-0.290732952	-0.126078459	0.138402639	0.236401422	0.006079581	-0.153619221	-0.022429364	-0.01018613	-0.122887362	0.188872212	-0.363153483	0.317460024	-0.421159726	0.283015699	-0.209587997	-0.125308369	-0.084438316	-0.456112973	0.176535218	-0.355521272	0.667855471	0.06827828	-0.272375649	0.674985343	0.408343344	-0.24493889	0.319684346	-0.037773828	0.403726753	0.395124946	-0.192310107	0.029044547	0.080124432	0.075477957
Q9NP58	ABCB6	10058	ATP binding cassette subfamily B member 6 (Langereis blood group)	-0.043936834	0.103452825	0.462585792	0.014945474	-0.40889464	-0.791434873	-0.225829592	0.09806044	0.025719607	-0.361318647	-0.752350046	-0.250743451	-1.148582219	0.927131421	0.977196041	-0.448852288	-0.479068411	-0.102027881	-0.163205279	0.195497751	-0.939738611	-0.157119022	0.576807398	0.189192258	-0.077956049	-0.02940752	0.966596974	1.198155937	-0.196206962	-0.098047614	-0.249542586	-0.149538819	0.327460248	-0.381298023	-0.204838365	-0.290170081	0.16555832	0.639296027	0.0184013	-0.346544181	-0.357554269	0.057212556	-0.531082297	-0.041928681	-0.479616261
O75027-1	ABCB7	22	ATP binding cassette subfamily B member 7	-0.036913935	-0.124654137	-0.097506411	-0.118427138	0.39495846	0.812496985	0.099584226	0.02182507	0.219063823	0.259813773	0.271565431	0.212710709	0.195962195	0.124254921	0.284798262	0.018800721	0.09521096	0.162650073	0.208312233	0.382954392	0.195696006	0.101995401	-0.029625303	-0.206007724	-0.314444983	0.179341236	0.207959153	0.112011452	0.086507221	-0.078100152	-0.455565791	0.169676975	-0.362677018	-0.094637186	-0.30717998	-0.201017251	0.415457243	0.638221806	0.12500602	0.075771748	-0.188735084	0.24829045	0.020048185	0.142422992	0.04423719
Q9NUT2-1	ABCB8	11194	ATP binding cassette subfamily B member 8	-0.352495749	-0.442717816	-0.474214161	-0.435896747	-0.39045075	0.727946753	0.071460806	-0.58595981	-0.457629094	0.19371212	-0.326681163	0.010013349	-0.213325407	0.609102712	0.087678526	-0.128469709	-0.08311728	0.035958204	-0.325962963	0.029731646	-0.066585783	-0.046496393	-0.375489788	-0.08894751	-0.337575564	-0.226789705	-0.176352536	0.212055669	-0.260663935	-0.424688261	0.011723306	0.196628664	0.045212472	0.261353537	0.389082776	0.129593237	0.230178919	0.386545325	-0.059236076	-0.492740085	-0.225911647	-0.22548534	0.025430509	-0.450393952	-0.115125362
P33527	ABCC1	4363	ATP binding cassette subfamily C member 1	-0.065907745	-0.202688243	0.058522475	-0.21589236	-0.001863118	-0.315824602	0.045537565	-0.189834501	0.365582028	-0.207527921	0.110586173	0.117946152	0.230157605	0.518002089	0.095157279	0.183386908	0.068718163	-0.198728504	-0.169024105	-0.065492655	-0.344715156	-0.160637769	-0.36756936	0.423003018	-0.270291144	-0.261660063	0.327536988	0.187611242	-0.010542802	0.071205714	0.13568868	-0.037657597	2.395219051	-0.012380898	0.010871235	-0.26525759	0.043388685	-0.100749043	0.508609752	-0.228313651	-0.057925763	0.064762971	-0.20324018	0.436277248	-0.365539497
Q5T3U5	ABCC10	89845	ATP binding cassette subfamily C member 10	0.337255874	0.456759862	-0.331693119	-0.053828156	-0.073863974	-1.317952613	0.193255312	-0.234967959	-0.073272724	-0.559284576	0.086254139	-0.111527346	-0.234491656	0.208930323	0.18330074	0.04538512	0.203448002	0.092890006	-0.193091002	-0.136434066	0.033015444	0.574524458	-0.114061332	0.318047654	-0.282381216	-0.373963512	0.279741929	0.056606484	-0.237250034	NA	NA	NA	NA	NA	NA	NA	0.03494023	0.075898466	0.315087816	-0.268951104	0.222301383	1.050758425	0.322418578	0.004516924	0.781298877
Q96J66	ABCC11	85320	ATP binding cassette subfamily C member 11	-0.80448778	-0.001946162	-0.848810969	-0.12562176	-1.229441259	-1.346729275	0.043125456	-0.640802223	-0.324521108	-1.266482704	-1.024760985	-0.545445237	-0.144588046	1.584440175	1.901623671	-0.684987286	-0.421793936	-1.01336502	-0.755688258	-0.780165447	1.332302738	0.047956778	-0.58641491	0.063056935	-0.453167202	0.185477107	1.30832036	-0.30017418	-0.151342404	-0.82482122	-0.760932976	0.003294085	-1.044831227	0.467217466	1.77215849	-0.55391213	0.071173369	-0.667573877	0.122830675	-0.086724398	-0.132562434	0.188587274	-0.604146365	-0.186229027	0.184278856
Q96J65-1	ABCC12	94160	ATP binding cassette subfamily C member 12	-1.997027022	0.91953871	-1.320549901	-1.376978708	-2.402123083	-1.315394919	-1.715967462	-2.470865277	-0.044768349	-0.319552369	-2.219497913	-1.712740712	-2.059495083	-2.181860622	0.622832203	-2.260757523	-2.361749989	-2.749325138	1.923020032	-0.995511427	-0.970956551	-0.72876162	-0.283239486	-0.011636478	-1.202757965	-0.83130222	1.581359947	-0.87350465	-0.499910451	-1.509018483	-1.900041357	-0.596233181	-1.484123419	-2.77775273	-2.51141897	-2.303153701	-1.603350315	-2.58719317	-1.851120646	-2.004613473	-2.985539867	-0.819217316	-2.88870857	-1.350593824	-2.922740613
Q92887	ABCC2	1244	ATP binding cassette subfamily C member 2	NA	NA	NA	NA	NA	NA	NA	NA	NA	NA	NA	NA	NA	NA	NA	NA	NA	NA	NA	NA	NA	NA	NA	NA	NA	NA	NA	NA	NA	NA	NA	NA	NA	NA	NA	NA	NA	NA	NA	NA	NA	NA	NA	NA	NA
O15438-1	ABCC3	8714	ATP binding cassette subfamily C member 3	-0.124956516	-0.70094848	-1.304066065	-1.168248531	-1.084671402	-1.546647595	-0.447116134	-1.218436624	-1.087149899	-1.197924092	-0.144326721	-0.327614115	-0.306393982	1.960495532	1.153733993	-0.190533436	-0.375306038	-0.549563926	-0.327110847	-0.370751163	-0.64738966	-0.783005865	-1.142556713	0.55659346	-0.711519304	-0.704795261	0.534681814	-0.749401474	-0.808868424	-0.028037492	-0.891617205	-0.619678249	-1.044689161	-0.97677679	0.892311526	-1.057350466	-1.147135018	-1.191808478	-0.048007576	-1.391657096	-1.062320829	-0.832021302	-1.130456297	-0.331341533	-0.553642151
O15439-1	ABCC4	10257	ATP binding cassette subfamily C member 4	0.213628565	0.076086182	0.302075178	0.112372544	0.947872899	-0.381179342	0.370900168	-0.259918925	0.495226255	0.04380538	-0.305519807	0.181560689	0.94052006	-0.288145322	-0.231030068	0.322642775	-0.045528932	-0.622230707	-0.337436808	0.111082727	0.097017253	-0.300427739	-0.778238049	0.313526543	-0.130143603	-0.236841861	0.126323486	-0.060793125	-0.333468362	-0.055063534	0.104887069	-0.037181449	-0.020489317	-0.030290123	-0.372949871	-0.176774903	-0.212396896	-0.412316807	-0.120247287	-0.86669924	-0.151041901	-0.264518946	-0.416681435	0.484472098	-0.661756955
O15440	ABCC5	10057	ATP binding cassette subfamily C member 5	-0.32336581	-0.58583938	-0.362746493	-0.463600379	0.756151229	-0.058603542	-0.298013051	-0.580687634	-0.391757811	1.584475255	-0.43828749	-0.260747745	-0.786372287	-1.077523764	-0.817383401	-0.001488989	-0.85556644	0.125641535	0.163399386	0.096367874	0.692343617	0.17498279	0.785668628	-0.616100059	-0.082964195	-0.071433501	-0.541000458	0.255735271	-0.84073252	0.558177098	0.399041726	0.081629053	-0.199959884	-0.233549792	0.404922143	0.679777504	0.008928945	0.322923038	-0.176305411	-1.191891861	-0.412798289	0.188639124	-0.167897453	0.030492214	-0.149840985
O60706-1	ABCC9	10060	ATP binding cassette subfamily C member 9	-0.16063851	-0.222317802	-0.015624524	0.166917101	0.076975118	-0.31456859	0.480751552	-0.136497348	0.435108498	-0.158120608	1.166260587	0.357320167	0.259691326	0.57972906	0.301002256	0.356185856	0.340176585	0.096562042	-0.108183086	-0.504673247	-0.20149022	-0.592446347	-0.419781266	-0.248027876	-0.393853963	-0.280813413	-0.530327517	-0.169305639	-0.387449608	NA	NA	NA	NA	NA	NA	NA	NA	NA	NA	NA	NA	NA	NA	NA	NA
P33897	ABCD1	215	ATP binding cassette subfamily D member 1	-0.336611341	-0.343766263	0.171365841	0.078513365	0.050640489	-0.66878452	0.912786691	-0.502272267	0.088279445	-0.282125474	-0.21087212	-0.290878971	0.327837871	0.130144216	-0.229726525	0.095527417	-0.045390945	-0.160735866	0.339304378	-0.19708322	0.073165543	-0.372165586	0.139796193	-0.041377774	0.317142186	0.180689117	0.044729472	-0.275926444	-0.410338789	-0.67293957	0.156181217	0.317606598	0.517136997	0.459666505	-0.394331606	-0.324764922	-0.000821352	0.485708154	-0.296991081	-0.361824632	-0.243299603	0.739438637	-0.125271401	-0.294665455	0.007722975
Q9UBJ2	ABCD2	225	ATP binding cassette subfamily D member 2	NA	NA	NA	NA	NA	NA	NA	NA	NA	NA	0.000438562	-0.175408367	-0.029596755	-0.055278554	-0.05393118	0.070518713	-0.029390833	-0.149766763	0.269999824	-0.1796407	NA	NA	NA	NA	NA	NA	NA	NA	NA	NA	NA	NA	NA	NA	NA	NA	NA	NA	NA	NA	NA	NA	NA	NA	NA
P28288	ABCD3	5825	ATP binding cassette subfamily D member 3	0.05440239	-0.282425356	0.645187708	0.253742177	-0.294984935	0.820980884	-0.30311558	0.450428822	-0.234721268	0.077108191	0.203625927	-0.40250464	0.065336937	-0.453850464	-0.274260605	-0.671891467	0.124718044	0.457897739	0.417425622	0.128648431	-0.086728336	-0.155358709	0.83829999	-0.31413007	0.10332148	0.553770406	-0.260683915	0.338351817	-0.000235152	0.607201671	0.488534001	0.164088436	0.044644067	-0.731344906	-0.070483928	0.068318678	-0.326169206	1.270005805	-0.353788789	-0.152513529	-0.362012739	-0.581202601	-0.492739339	-0.439074206	-0.049178568
O14678	ABCD4	5826	ATP binding cassette subfamily D member 4	-0.017396612	-0.179632303	-0.480532212	0.158925978	-0.228045352	-0.473778505	0.313523463	0.331734246	0.032438353	-0.468437789	-0.170410473	-0.243382415	0.084973789	0.145115491	0.551412838	0.153187384	-0.298507063	-0.327271218	0.032393691	-0.303700994	-0.242942304	-0.300834991	-0.508674005	0.31683152	-0.32675942	-0.298117545	0.084436618	-0.24192173	-0.565794322	1.124508092	-0.351991863	-0.291292336	-0.359285695	0.26703649	-0.671589891	-0.27840062	0.856437889	0.288076773	0.766179723	0.346038598	-0.429437977	3.302137713	1.541828681	0.145473348	0.552756021
P61221	ABCE1	6059	ATP binding cassette subfamily E member 1	-0.002744959	-0.017713645	0.239630859	-0.111414671	0.017613281	0.257028453	-0.002595887	-0.293092836	0.163461372	-0.120780443	0.196694509	-0.07265543	0.259654373	0.091952834	0.058534256	-0.010770775	0.094910033	0.062257498	0.183995631	-0.023263979	0.117875231	-0.020560575	0.189953277	-0.055032377	-0.008455187	0.129798517	0.112159331	0.110399291	0.025945376	-0.223447899	-0.063947439	-0.084239006	-0.105604099	-0.140854482	-0.284736786	-0.048463538	0.095919253	0.094177494	0.179000041	0.056245901	0.005811891	-0.166439281	-0.020736842	-0.307782121	-0.203886284
Q8NE71-1	ABCF1	23	ATP binding cassette subfamily F member 1	0.062657904	0.111315015	0.152412638	-0.072853193	0.03286185	-0.170703256	0.200733393	-0.105918806	0.026566489	-0.278558429	0.282763569	0.264816761	-0.018282068	0.331606416	0.001679123	0.073958991	0.088606224	0.109677317	0.009127801	0.064661193	0.094351238	-0.014823184	0.028823844	0.166675551	0.127257504	-0.102903934	0.106013221	-0.069824622	-0.065737622	-0.044797519	0.062667131	0.122491115	0.015149869	0.127308905	-0.070340218	0.081742201	0.287106929	0.291726236	0.302656105	-0.06024952	0.149939696	0.201281099	0.170544101	0.06811582	0.252220513
Q9UG63	ABCF2	10061	ATP binding cassette subfamily F member 2	-0.060374436	-0.205002737	-0.182898644	-0.209743305	-0.02380115	0.395784158	-0.020193202	-0.079251674	0.019354992	-0.02371838	0.120097988	0.004775542	-0.041550582	0.420061792	-0.154571091	0.065879554	0.120307365	0.012761715	-0.218188316	-0.245534634	0.037165936	-0.158385061	0.093010191	0.244180548	0.400884015	-0.029584884	0.071169927	0.018032972	0.006531909	0.121866663	0.163723383	-0.013373651	0.026302889	-0.05736247	-0.106226677	0.444141844	0.392038267	0.051488717	0.150943302	-0.256024969	0.031912095	0.377873602	0.24002008	-0.0024506	0.104684822
Q9NUQ8	ABCF3	55324	ATP binding cassette subfamily F member 3	-0.205378557	-0.195538564	-0.022838463	-0.092909195	-0.134956517	0.198452919	0.190980025	-0.183045016	-0.068943071	-0.279534402	0.166179846	0.174683627	-0.105619915	-0.047893856	0.092139054	-0.230009787	-0.088413488	-0.483544384	-0.147289639	0.089409752	0.233283981	0.225994493	0.558804866	0.078857185	0.077864142	0.010137811	0.341281798	0.198860469	-0.103175065	0.164965647	-0.013804897	0.004803221	0.362806376	0.049464747	-0.032026261	0.105626043	0.232596696	0.055563369	-0.168872109	-0.406704834	0.331660666	-0.101271087	0.162828076	-0.10817136	-0.086557948
P45844	ABCG1	9619	ATP binding cassette subfamily G member 1	-0.038267187	-0.201637594	0.506383646	0.492936644	0.114864842	-0.21926213	0.210661889	-0.332357358	-0.136907474	0.628939131	-0.611253356	0.159612009	0.135514897	-0.59644928	-0.578086178	-0.630234424	-0.013389638	0.583538693	-0.411043874	-0.096178593	0.332160143	-0.149015894	-0.195700275	-0.131093487	-0.078062394	-0.046804437	-0.170729223	-0.062567407	-0.244388249	NA	NA	NA	NA	NA	NA	NA	0.058740567	0.142700637	-0.492259161	-0.498160666	-0.457897323	-0.194009603	0.368105565	0.428117181	-0.413438049
Q9NUJ1	ABHD10	55347	abhydrolase domain containing 10, depalmitoylase	0.027802502	-0.356471704	-0.352554941	-0.258984598	0.068363056	1.300882965	-0.44552264	-0.284025327	-0.186674181	0.451142213	-0.0383155	-0.04933199	-0.25825664	-0.580545785	-0.061212017	-0.284140116	0.063889126	0.077402965	0.067119788	0.344118187	-0.055239543	0.088203816	0.051325533	-0.53149547	-0.007025937	-0.138064656	0.156881397	0.205036583	0.238147771	-0.058421624	-0.588122922	0.324263709	-0.325690333	0.076940027	0.001764572	-0.114729581	-0.192988853	1.06882886	-0.511044995	-0.272844182	-0.321644952	-0.235262847	0.168905323	0.091016014	-0.272375599
Q8NFV4	ABHD11	83451	abhydrolase domain containing 11	0.204865365	0.236346311	-0.521989948	-0.269665038	-0.003168583	1.023769839	0.172267231	0.177504571	0.122980441	1.374316851	0.162092558	-0.709832324	-0.968817536	0.208716203	-0.293547588	-0.631571529	-0.622189563	0.983133491	-0.499907573	-0.351036241	0.706905744	-0.413200292	-0.117110123	-0.269000351	-0.671484996	-0.546281619	-0.218019604	-0.382412448	-0.620741428	-0.319561129	-0.391027211	0.239931453	0.297103407	-0.363236527	0.593308464	-0.236708952	-0.767454828	0.502615719	-0.894378507	-0.229006939	-0.272700345	-0.351396271	1.103054864	-0.653579983	-0.666262278
Q8N2K0	ABHD12	26090	abhydrolase domain containing 12, lysophospholipase	-0.157774967	-0.039878148	-0.557661128	-0.127144653	0.306132211	0.858011785	0.309127885	-0.130980936	-0.362608461	0.018368723	-0.505979517	-0.186739982	0.182858442	0.192812202	-0.280983263	-0.173309605	0.042240645	-0.392820776	-0.113973914	-0.278247977	-0.391359544	0.034554832	-0.028610108	-0.058253804	0.90712049	0.543706755	-0.229551946	-0.053522058	-0.384344353	-0.417414019	-0.029189603	0.018140301	-0.215635283	0.255964163	0.302369597	0.076237427	0.103521524	0.420753412	-0.597900588	-0.206757288	-0.046626107	0.183843984	0.018136899	0.075130032	0.110095147
Q7L211	ABHD13	84945	abhydrolase domain containing 13	-0.922845766	-0.97687848	-1.21559752	-0.79745502	0.915719212	-0.614884911	0.025601829	-0.988012119	-0.396105474	0.560877126	-0.060327266	-0.06693645	-0.049392268	0.116477541	0.075260374	0.054997106	0.008395906	0.229106682	-0.107027156	0.444263795	0.454236064	-0.187904887	-0.0647446	0.353386776	-0.026714478	0.505464456	0.081871827	-0.056731059	0.040745507	-0.54986396	0.069232025	-0.144529223	0.188491752	-0.33968847	0.033555124	-0.724703367	-0.385358009	-0.17230305	-0.078040742	-0.280563782	0.065636212	0.008368586	0.227168096	0.452257691	-0.064796764
Q9BUJ0	ABHD14A	25864	abhydrolase domain containing 14A	-0.49595368	-0.141551826	-0.495349321	-0.431598293	-0.505325717	-0.12138135	-0.414640254	-0.27940508	0.264856193	0.335025412	NA	NA	NA	NA	NA	NA	NA	NA	NA	NA	-0.398304617	-0.541913613	0.101058389	-0.050198927	-0.291755776	-0.183033382	0.074782402	0.071573599	0.513890229	NA	NA	NA	NA	NA	NA	NA	NA	NA	NA	NA	NA	NA	NA	NA	NA
Q96IU4	ABHD14B	84836	abhydrolase domain containing 14B	0.035001318	0.044461964	0.580587323	0.459514365	0.197662279	0.139540741	-0.015465419	-0.049364739	0.137979739	-0.049679685	0.408883377	0.891532483	-0.19626443	0.310177683	0.327138441	0.026475469	-0.349671803	-0.144355133	-0.013298038	0.64383717	0.123269004	-0.358269652	-0.243178564	0.204713586	0.273867459	0.406567487	0.58663176	-0.154118626	0.110675217	0.774073899	0.149469494	0.143048228	-0.167341627	-0.058189388	0.898652858	0.782900642	-0.010745614	0.41869388	0.223029141	0.232558896	0.052937366	-0.485790488	-0.134077196	-0.011326314	-0.355739589
O95870-1	ABHD16A	7920	abhydrolase domain containing 16A, phospholipase	0.052747412	0.165271911	-0.100564039	-0.126930851	0.172027624	-0.14510384	0.234743968	0.016403447	0.05871223	-0.006448347	-0.048412879	0.10041568	0.074442532	0.448271404	0.009787615	-0.034691711	0.011761604	0.055825443	-0.200039838	0.038189888	-0.048387925	-0.205131501	0.243392312	0.146715421	-0.038959267	-0.043509371	0.361818883	-0.234816071	-0.267913905	0.037760094	0.285575263	0.282965328	0.188123668	-0.130595002	-0.121178873	-0.032478074	-0.232373054	0.833277872	-0.173298056	-0.043437289	-0.27518061	-0.393718267	-0.017432222	-0.045854841	-0.104507124
Q96GS6-1	ABHD17A	81926	abhydrolase domain containing 17A, depalmitoylase	-0.104778309	0.147168846	-0.173742812	0.343051409	-0.572860916	-0.131117393	-0.069944557	-0.242789342	-0.468931689	0.401842972	-0.140815497	0.180620285	-0.997093751	-0.162986666	-0.356693513	-0.254185052	0.20072161	0.781730407	0.122242693	0.392280135	NA	NA	NA	NA	NA	NA	NA	NA	NA	NA	NA	NA	NA	NA	NA	NA	NA	NA	NA	NA	NA	NA	NA	NA	NA
Q5VST6-1	ABHD17B	51104	abhydrolase domain containing 17B, depalmitoylase	0.042619221	0.716081079	-0.095081083	0.431346715	0.03852004	-0.418674292	0.303875485	0.230175177	0.234418877	0.133352108	-0.19474834	0.679844126	-0.543370228	-0.33946971	-0.236880544	-0.028679408	0.112063895	0.072593563	0.002642609	0.492269752	-0.201201022	0.358378634	0.068362537	0.07962956	-0.07631654	-0.28112436	-0.081931701	0.346448323	0.15386851	NA	NA	NA	NA	NA	NA	NA	NA	NA	NA	NA	NA	NA	NA	NA	NA
Q6PCB6	ABHD17C	58489	abhydrolase domain containing 17C, depalmitoylase	0.541918438	0.757063131	0.292027741	-0.176660086	0.249891088	0.987899525	-0.267745395	0.60291885	-0.151567602	1.067671581	0.356208133	-0.074776154	-0.087629915	-0.374943729	-0.115561097	0.043713467	-0.167830227	1.456002129	-0.125488483	-0.037711981	0.843299216	0.563478817	0.370503113	0.14455084	0.246926597	0.627484933	0.040856522	0.284767652	0.47785284	NA	NA	NA	NA	NA	NA	NA	NA	NA	NA	NA	NA	NA	NA	NA	NA
P08910	ABHD2	11057	abhydrolase domain containing 2, acylglycerol lipase	0.41907092	-0.410286624	-0.575984372	0.10758039	-0.057511297	0.306724515	-0.245523259	-0.537034353	-0.296085497	0.266000052	NA	NA	NA	NA	NA	NA	NA	NA	NA	NA	-0.41541304	0.711193233	-0.355799286	0.029113074	0.111983493	-0.486591159	0.11161917	0.258246044	-0.520400643	NA	NA	NA	NA	NA	NA	NA	NA	NA	NA	NA	NA	NA	NA	NA	NA
Q8WU67	ABHD3	171586	abhydrolase domain containing 3, phospholipase	-0.470274634	0.037745771	-0.188651145	-0.176554764	-0.021815619	-1.059429928	0.31598696	-0.40560634	-0.02838756	-0.208242493	0.116371887	-0.501106391	-0.02973218	-0.089848194	0.705925421	-0.134489415	0.013036201	-0.563220673	-0.242805621	-0.09015656	-0.143287487	-0.878262138	0.254247434	0.568060801	-0.37398457	-0.47687139	0.278391723	0.528426917	0.086021964	-0.462080219	-0.47329877	-0.228427073	0.080838825	-0.20995658	-0.214455551	-0.147646587	NA	NA	NA	NA	NA	NA	NA	NA	NA
Q8TB40	ABHD4	63874	abhydrolase domain containing 4, N-acyl phospholipase B	-0.260878043	-0.329312571	0.118133593	-0.10889002	-0.181427972	-0.298442625	0.036376391	-0.350549495	0.097151348	0.305079717	0.523785709	-0.052226941	-0.179467489	-0.076188806	0.006419014	-0.121758153	0.089020938	-0.005565886	-0.245402648	-0.038801065	-0.526471546	0.092028499	0.404998339	0.248657923	0.034431538	0.058640967	0.103386318	-0.433864334	-0.411819829	-0.383193556	-0.326618076	-0.168116765	-0.079989718	-0.111305479	0.291485071	-0.1479482	-0.182811074	0.571461428	-0.047851668	-0.562304412	0.041590738	0.589133837	0.51155145	0.460392623	-0.058115722
Q8WTS1	ABHD5	51099	abhydrolase domain containing 5, lysophosphatidic acid acyltransferase	-0.259583813	-0.108068469	0.927529636	-0.118848881	0.288718921	-0.346658155	-0.046246588	0.051842738	0.014983576	0.118221272	-0.154610311	1.143511149	-0.352345232	-0.450193827	-0.115351482	-0.49675452	-0.308890714	-0.158042869	0.239472213	0.424852079	0.281892153	0.048480686	0.74984608	0.126473061	0.204694468	0.019141271	-0.148353177	0.220342862	0.361723547	-0.193079236	-0.370891004	0.311264497	0.157626037	-0.210563959	0.749859575	1.000383357	0.537945119	-0.390573901	-0.75243675	0.109888791	-0.438023119	1.051063988	0.044623656	-0.443420394	0.08844322
Q9BV23	ABHD6	57406	abhydrolase domain containing 6, acylglycerol lipase	-0.059711456	-0.118495332	0.360050344	0.092590047	0.126270307	0.171196703	0.109768075	0.017428411	-0.092631396	0.097918083	-0.24783081	-0.180868037	-0.413111331	-0.072343891	-0.104420456	-0.034341892	0.143979485	-0.25325364	-0.069277664	0.036759634	-0.387546671	-0.205651954	0.119129134	0.618133831	0.140974652	0.186416225	0.679349351	-0.381929284	0.132158643	0.424543441	-0.18144338	0.375237815	-0.304742383	0.062330881	0.255067991	0.447946843	-0.041695357	-0.360748688	0.175187807	-0.092265919	-0.293350135	0.281340907	0.155964766	-0.295002998	0.039421594
Q8IZP0	ABI1	10006	abl interactor 1	0.039589049	-0.161309197	-0.108825539	-0.13482411	0.06136026	-0.089675068	0.065509449	0.308748647	0.230009876	-0.198238775	0.187372901	0.115823711	0.274740461	-0.261163629	-0.042019809	0.171704525	0.088323594	0.077522029	-0.071143212	0.268383725	-0.051925463	0.164854252	0.175710481	0.387677062	0.071397865	-0.012420598	0.076978752	0.124282024	0.150236426	0.140452076	0.08524289	0.023830777	0.307050588	0.333719302	0.085949757	0.196265217	0.05915219	-0.169361798	0.177702827	-0.005838847	0.23700144	0.002482627	-0.259680572	0.191943985	0.028132662
Q9NYB9	ABI2	10152	abl interactor 2	0.453879238	0.264084843	0.221807792	0.590441192	0.195825751	0.020421632	-0.016909335	0.620674837	0.44922864	-0.185744027	0.104819381	0.117230148	-0.581485599	-0.340865177	-0.136293737	0.080488733	-0.105894635	0.330986682	-0.002979418	0.132151617	0.075822045	0.696844945	-0.451947557	-0.165809419	0.069407483	0.227781434	-0.100594085	0.223576693	0.408718435	0.727747178	0.256167031	-0.10641395	-0.300282564	-0.016319665	0.297467095	0.065518077	0.064076832	0.081249845	0.670868105	0.310482515	0.319306946	0.577297118	0.219985695	0.570694262	-0.245950716
Q9P2A4	ABI3	51225	ABI family member 3	-0.06943078	-0.086369239	-0.125780325	0.01880718	0.122974879	-0.634113672	-0.141253415	-0.527275285	-0.476781767	-0.402275073	0.011305782	0.011260153	0.318883403	0.226424684	0.330319547	0.169541117	0.300693385	-0.349025605	0.377406246	-0.538873374	-0.372701654	-0.092232151	-0.284673605	0.083314472	-0.156840295	0.067964057	-0.11329493	0.354235077	0.218882899	0.622191957	0.089420889	0.065643585	0.015580118	0.51175028	-0.33634471	0.182619041	0.099679807	-0.278339435	0.051962266	-0.166580448	0.404289816	0.673591744	0.346712789	0.110982075	0.423481349
Q7Z7G0	ABI3BP	25890	ABI family member 3 binding protein	1.286382449	1.089385128	0.703120963	0.233069141	-1.062255738	-0.047068821	-1.142178188	-1.15966135	-0.897735638	-0.935194433	-1.228761901	0.709943751	-0.323342994	-0.946454478	0.909101013	-0.554626933	1.000738714	0.50208242	0.901202034	0.350764164	-1.123198163	-0.326487014	-0.643174315	-0.430398499	-1.031845765	-0.845983917	-0.460742357	0.765649354	0.951246283	0.733915094	-0.833297285	-0.508577191	-0.904442824	-0.827958028	0.710760345	1.183673093	-0.993246442	-0.197842619	-1.536043536	-0.540564488	0.24380515	-1.017210898	-0.830293751	-0.275822398	-0.254350282
Q9NX38	ABITRAM	54942	actin binding transcription modulator	-0.460240513	-0.179080459	-0.228243143	-0.039223787	-0.181613001	0.507831357	-0.095981818	-0.338195899	-0.141473365	-0.303692318	0.131463939	-0.057499385	0.313677565	-0.002979734	-0.094237651	-0.511958941	0.232371298	-0.365970114	-0.085065294	-0.103737798	-0.072372313	-0.289649544	0.154148577	0.035138063	0.429018163	0.148818398	0.360431615	0.0466994	0.018623604	NA	NA	NA	NA	NA	NA	NA	-0.116966849	-0.467426093	0.537304844	-0.00768934	0.289764823	0.339812844	-0.048842508	0.427879694	-0.400107161
P00519	ABL1	25	ABL proto-oncogene 1, non-receptor tyrosine kinase	0.079776711	0.175030537	-0.032490594	0.301822986	0.187189086	-0.304075607	0.11694993	0.149398896	0.34281707	-0.103537083	0.065175067	0.405332806	0.0927822	0.080049887	0.066913425	0.200822028	0.092947705	-0.005770191	0.105621168	0.122747525	-0.008872682	0.252410236	-0.226936865	0.152466156	0.138923967	0.116984419	0.068376718	0.074178034	-0.030040843	0.021626088	0.429352447	0.021334919	0.343323441	0.108640411	0.10570636	-0.084823646	-0.239549231	-0.03090977	0.094666156	0.00608066	-0.092330028	0.133569528	-0.357135743	0.193928093	-0.00642444
P42684	ABL2	27	ABL proto-oncogene 2, non-receptor tyrosine kinase	-0.204326592	0.236002311	0.439378535	-0.107512212	0.181663881	-0.206179158	-0.166683637	0.607089093	-0.161380356	0.261967032	0.225966833	0.139642512	0.187182094	0.720788975	-0.146759283	-0.018907031	0.082559271	0.177022141	0.230551805	0.287247623	0.333992812	0.338118093	-0.187111819	-0.182076563	0.013772545	-0.025370703	-0.443178223	-0.046795888	0.064821143	0.141960457	-0.22364937	-0.01579199	0.048458068	0.035221981	0.240500491	-0.092153851	0.282158021	0.050917178	0.234410071	0.621960326	0.2710617	-0.000890849	-0.129583858	0.027960757	0.270728838
O14639-1	ABLIM1	3983	actin binding LIM protein 1	0.138081527	0.056602053	0.393158564	0.617937237	-0.101980772	-0.242283945	0.366863269	0.037517213	-0.18204357	-0.222278589	-0.821537221	0.191901952	-0.029619963	0.4291913	0.050042091	0.015572061	0.278039383	0.353267011	-0.001819401	0.117145939	0.853481752	-0.740637257	-0.019171344	-0.225211258	-0.604306319	0.31900015	0.155583981	0.346236759	0.419243221	0.872232179	-0.02760563	-0.407133396	0.334377479	0.383687135	0.092483051	0.62485638	-0.032911042	-0.188826227	0.472765809	-0.122448712	-0.169039553	-0.092965895	0.153725738	0.326135744	-0.03150851
O14639-5	ABLIM1	3983	actin binding LIM protein 1	NA	NA	NA	NA	NA	NA	NA	NA	NA	NA	NA	NA	NA	NA	NA	NA	NA	NA	NA	NA	NA	NA	NA	NA	NA	NA	NA	NA	NA	NA	NA	NA	NA	NA	NA	NA	NA	NA	NA	NA	NA	NA	NA	NA	NA
Q6H8Q1	ABLIM2	84448	actin binding LIM protein family member 2	0.162326644	0.048815276	0.226849525	0.346954855	-0.862835718	-0.432827713	-0.367807411	-0.080525299	-0.654433262	0.261121637	-0.166200254	0.47064427	-0.367427365	0.012559842	0.171295482	-0.210274948	-0.071337076	0.25981945	0.023832789	-0.027238757	-0.191353813	0.575614101	-0.159510893	-0.646800469	-0.426412388	-0.339840423	-0.077808488	0.208502718	0.455980592	NA	NA	NA	NA	NA	NA	NA	NA	NA	NA	NA	NA	NA	NA	NA	NA
O94929-3	ABLIM3	22885	actin binding LIM protein family member 3	-0.110011794	-0.037767669	0.192997265	0.013657163	-0.236862199	0.788704517	-0.19764997	0.387766929	-0.26428678	0.343625808	0.196401313	0.362375498	-0.972732201	-0.995115441	-0.228112918	-0.53783417	-0.400060234	-0.090423942	-0.303299145	1.025029929	0.7747291	0.278297793	-0.512681854	0.508121089	0.153673758	0.475910107	0.927982035	-0.172523272	0.164047631	NA	NA	NA	NA	NA	NA	NA	0.364798675	0.32854884	-0.167552727	-0.369902118	0.048820758	0.909094808	0.760544701	0.110481528	0.358006756
Q12979	ABR	29	ABR activator of RhoGEF and GTPase	-0.065955717	0.027498486	-0.351946009	0.015280793	-0.079106484	0.038411404	-0.018850443	-0.285436748	0.033413856	0.792530424	-0.033356766	-0.235813371	0.124978128	0.124857562	-0.092272685	0.128780151	-0.061921619	-0.237218908	-0.10880203	-0.044530154	-0.229022491	0.422330354	0.053244805	0.033065692	0.119147359	0.038066344	0.063033108	-0.004196132	0.052080958	-0.130304719	-0.008623103	-0.12286163	-0.067595269	0.048557141	0.580071854	-0.108497298	0.119554581	0.362505527	-0.110785045	-0.252247166	-0.315209814	-0.035402312	0.224686315	-0.038854353	-0.061535093
Q9P1F3	ABRACL	58527	ABRA C-terminal like	4.086069164	3.54848488	2.956636156	1.55905484	0.223320478	0.780229906	0.371923832	3.910385644	0.029090394	-0.145586011	-0.542186052	-0.748694058	0.659125793	-0.573132347	0.287217563	-0.045878995	1.115634992	1.451729027	-0.154501946	-0.598126848	-0.746688307	-0.896901628	-0.883688533	-0.272831947	-0.6719874	-0.132158951	-0.234155667	-0.525060929	0.535905424	-0.686640836	-0.871544453	-0.564912157	0.174063928	1.203639317	-0.582299832	1.400162135	-0.648020748	1.064693248	0.041154918	1.088290257	1.920372062	1.149837113	2.043840268	0.449719096	0.643470576
Q6UWZ7	ABRAXAS1	84142	abraxas 1, BRCA1 A complex subunit	0.022641641	-0.244993982	-0.163529577	-0.205453782	-0.196318417	0.750972772	-0.354045756	0.094160849	-0.163388896	0.019321928	0.161201667	-0.381092384	-0.103044063	0.026537526	0.095077866	-0.235283209	-0.091491989	-0.313298717	-0.014108332	-0.287642207	-0.238020677	0.95102435	0.002280882	-0.003200603	0.360159965	0.090876805	0.001365059	-0.085242603	0.198444804	0.419761419	-0.342934713	-0.053889029	-0.119987958	-0.233914706	-0.347062762	-0.293190897	-0.165292282	-0.179177806	0.128063757	0.357347792	0.166035142	0.608721357	-0.065621828	-0.064628363	0.105655893
Q15018	ABRAXAS2	23172	abraxas 2, BRISC complex subunit	0.228514636	0.044374273	0.326410824	0.095265146	-0.014416395	0.386395541	0.296605003	0.071294059	0.0000668	-0.068485578	-0.203122335	0.155912449	0.149196599	0.068278238	0.197018735	0.01247003	0.080810015	0.000295599	-0.005392835	0.14266161	0.128157695	-0.053372586	0.08844596	0.233718577	0.116013994	0.315986945	0.212987273	0.224302821	0.167055691	0.363525556	0.209114541	0.068558947	0.298866464	0.244670334	0.33369582	0.24824503	-0.11667066	0.576083099	-0.021446611	0.298646178	0.247409939	-0.235762084	0.198082059	0.049139687	0.211361252
Q9ULW3	ABT1	29777	activator of basal transcription 1	-0.405095699	0.234166391	0.497342795	-0.184373595	-0.009039319	0.178829046	0.064102861	0.175303504	-0.065217053	-0.122720349	0.252931481	-0.23107633	0.000793767	0.527629453	0.261331182	0.019329453	0.334490243	0.209335523	0.068797076	-0.224958214	-0.080750494	-0.226770916	-0.109198324	-0.122405231	0.15888084	-0.402518974	0.240505526	0.002096076	-0.114545076	-0.205416371	-0.087201145	-0.21712605	-0.155800304	0.264386393	0.014843468	0.04853437	0.417258832	0.092288963	-0.039322641	0.202808323	-0.404456122	0.198247145	-0.196671465	-0.095697569	0.066138015
Q8N961-1	ABTB2	25841	ankyrin repeat and BTB domain containing 2	0.011094322	-0.185888212	-0.047166593	-0.151789688	0.193721902	-0.413903705	0.46844279	-0.145556934	0.53096487	-1.052636725	-0.546964258	-0.880912879	1.187065595	-0.474584871	-0.869668132	-0.745269872	0.953862825	-0.437031495	-0.229577133	-0.635663463	-0.775878208	-1.008669749	-0.129752928	0.018701014	0.044486304	-0.434363061	0.16698266	-0.239501536	-0.742942838	0.200269727	0.262130988	0.12253009	-1.375269955	-1.224684895	-0.456077562	-1.292287179	-0.351588207	-0.823085045	-0.078808541	-0.688104027	0.204388282	0.988243482	-0.046150912	-0.044256184	-0.450951447
A6QL63-1	ABTB3	121551	ankyrin repeat and BTB domain containing 3	-0.793154689	-0.051303321	0.535052989	-0.963800866	-1.058914068	-0.886665654	-0.115902616	0.19930547	0.285920639	-1.174788396	NA	NA	NA	NA	NA	NA	NA	NA	NA	NA	-0.307762157	-0.324406931	-0.33460972	0.092998771	0.590518595	-0.289812713	1.026333982	-0.329422425	-0.064599602	NA	NA	NA	NA	NA	NA	NA	NA	NA	NA	NA	NA	NA	NA	NA	NA
P09110-1	ACAA1	30	acetyl-CoA acyltransferase 1	-0.427275484	-0.711460764	-0.452464176	-0.125452584	0.040335344	1.072404033	-0.121285346	0.40119828	-0.315342236	-0.135889847	0.345314477	-0.288603414	0.36727617	-0.302112916	-0.468850775	-0.214545496	-0.869210727	0.017775619	-0.008625874	-0.39738057	0.685086205	0.384110921	0.30196792	0.364671669	-0.165225533	0.12655315	-0.896812648	0.142699798	-0.275945561	-0.051343816	-0.411217399	-0.078937425	0.152549441	-0.421155535	-0.041051125	0.246280566	-0.555379604	-0.287495669	-0.798071388	-1.030526419	-0.685375422	-0.43907828	0.053810362	-0.542958531	-0.411054073
P42765	ACAA2	10449	acetyl-CoA acyltransferase 2	0.612393469	-0.317795291	-0.137139011	-0.169512293	-0.168167174	0.278148088	0.169665666	-0.566707471	-0.132704848	-0.84894818	-0.299774826	0.051328182	0.215154642	0.21811162	0.705673964	0.509936783	-0.196447863	-0.236691622	0.04836977	-0.107440056	0.775236909	-0.264196428	-0.003916917	-0.458446016	0.056991785	-0.092801755	-0.472884747	0.102082723	-0.04996399	-0.176130395	0.166586977	-0.008018937	-0.377711768	0.236731555	0.580110157	0.244441318	0.222044904	2.236525292	-0.148559417	-0.235175387	-0.081379353	-0.156909672	0.396167029	-0.189399702	0.006159826
Q13085-1	ACACA	31	acetyl-CoA carboxylase alpha	-0.685552325	-0.32760236	0.273388226	-0.307562779	-0.177278795	0.152379271	0.081381562	-0.482746377	-0.58230069	0.54109248	-0.525727496	-0.316222043	1.395724959	-0.457367654	-0.243958305	-0.826841087	0.221906693	-0.095709133	-0.489048163	0.001499465	0.838478763	-0.3439107	0.486531514	0.059345105	0.0290553	0.279709847	0.35190736	-0.390197133	0.165305767	-0.36600299	-0.528068161	-0.31511599	-0.297197957	0.391058915	0.15431886	1.096236484	0.955000074	2.014178052	-0.346754406	-0.593722161	0.949585461	0.215554547	0.165457611	-0.10392384	-0.317237979
O00763	ACACB	32	acetyl-CoA carboxylase beta	-0.235985373	0.722881239	0.977767719	0.517800535	-0.331226171	-0.196838188	-0.371285066	-0.423344369	-0.299009629	-0.156578208	-0.169908094	0.76853007	-0.75787897	-0.068726304	0.762913143	0.013722028	-0.203548382	-0.334482937	-0.330196673	1.053243327	0.48173439	0.009334892	-0.21511374	-0.118057422	-0.23267345	-0.258649923	0.105279965	0.052712823	0.942561595	NA	NA	NA	NA	NA	NA	NA	0.461100053	-0.641111953	-0.768124881	-0.14109278	-0.450669191	1.275111118	0.42370745	0.021334672	0.753624105
Q6JQN1	ACAD10	80724	acyl-CoA dehydrogenase family member 10	-0.097577054	-0.067040354	-0.213168015	-0.417044571	1.576685906	0.23848828	-0.71274713	0.060001385	-0.629975617	0.490220283	0.215090994	0.033999862	0.195361066	-0.198664037	-0.364047856	-0.26398052	-0.019027431	-0.303167122	-0.179406101	-0.17069499	-0.269566697	-0.453427662	-0.084211717	-0.336631615	0.189112363	-0.254715034	0.775480237	-0.46132146	0.500349965	0.092327819	-0.198853363	-0.342002814	-0.479324521	-0.341606498	-0.307561809	-0.262124188	0.960734133	-0.041166396	0.283615671	0.048897933	-0.087945066	0.240596534	0.47473717	-0.250405277	-0.295523023
Q709F0-1	ACAD11	84129	acyl-CoA dehydrogenase family member 11	-0.254157548	0.02682926	-0.036239432	0.062307963	0.996171716	-0.039458302	-0.261511028	-0.114891477	0.508123908	0.593537632	-0.061964445	0.461775748	-0.344581874	-0.930963434	0.072751691	-0.301652336	-0.310745926	-0.366253216	0.157781675	0.741556311	0.010223453	-0.431214063	-0.553657611	-0.303947681	-0.383791552	0.74646948	0.420695103	-0.476622199	0.285787865	NA	NA	NA	NA	NA	NA	NA	0.599123907	-0.386211939	0.087726635	0.491607246	-0.285484904	-0.034330754	-0.795662422	0.158027049	-0.660298602
Q9UKU7	ACAD8	27034	acyl-CoA dehydrogenase family member 8	-0.020928181	-0.191335427	-0.07421015	-0.047617838	-0.079132623	1.355423199	-0.240223791	0.050131132	-0.093067043	0.003027082	-0.366689748	0.307882594	-0.052568609	-0.070882528	-0.10462348	-0.237700377	0.007340452	-0.214762452	0.097389394	0.215436431	-0.717598217	-0.542719369	0.184459656	0.358226562	-0.595997718	-0.28532525	0.054818853	0.188634711	0.449739909	0.476316434	0.116856047	0.171094002	0.578538139	-0.276495095	-0.338164866	0.558734476	0.032265394	0.858249299	-0.64117042	-0.139306421	-0.159608872	-0.918831108	0.045712982	-0.288977411	-0.454647251
Q9H845	ACAD9	28976	acyl-CoA dehydrogenase family member 9	0.010662307	-0.094550506	-0.01536376	-0.092397297	0.214681731	0.882670521	-0.101739235	0.084471123	-0.118837419	0.732248654	0.082230486	0.248860763	-0.251046648	-0.371840083	-0.131547423	-0.012064478	-0.136257453	0.149152233	0.062688807	0.015834712	-0.168756172	0.165962015	0.150483253	-0.183582033	-0.352834114	0.071430397	-0.18421217	0.440024053	0.167430771	-0.013657616	-0.326288293	0.607885859	0.143495587	-0.274326867	0.168714481	0.238525471	0.204491652	0.44148901	-0.450821188	-0.055405949	-0.451892749	0.446479037	0.159923812	-0.195930692	-0.122635137
P11310-1	ACADM	34	acyl-CoA dehydrogenase medium chain	0.384778506	0.297908598	0.779760971	0.161447683	0.497824061	0.300460362	-0.476582948	0.410069277	-0.102668284	-0.595667934	-0.483168761	0.031755502	-0.256281351	0.20414049	-0.24008508	-0.193451636	0.026207045	0.765316052	0.22410597	-0.049943014	-0.250755907	-0.155744294	0.117971727	1.129437681	-0.043461142	0.474794884	0.46041311	0.020764269	0.262824548	0.619447805	-0.455725516	0.311146514	0.703999361	0.360682498	0.29263097	1.31020437	-0.048199236	0.485649588	-0.168095686	-0.076645558	0.747313155	-0.311960675	0.262453928	-0.019464042	-0.083794633
P16219	ACADS	35	acyl-CoA dehydrogenase short chain	0.479885906	-0.028807331	0.282359813	0.302206986	-0.21638097	-0.766401709	-0.558180338	0.039034094	-0.218763358	0.740263176	0.476170242	0.638753826	-0.252044737	-0.602172806	0.37573958	0.024791722	-0.061703679	-0.617502287	0.022479294	0.946140776	0.352292056	-0.498844891	0.070553735	-0.341843435	-0.413268218	0.437430376	-0.798308165	0.251472085	0.448707268	1.200583754	0.229032057	-0.151918741	-0.082772657	0.04085764	0.650525949	0.199354115	0.519905191	1.833920944	-0.442533778	0.284353667	0.023612351	-0.254987424	0.836157882	0.300768067	-0.566859404
P45954	ACADSB	36	acyl-CoA dehydrogenase short/branched chain	-0.504908028	-0.790430728	0.368148205	-0.221258657	-0.338006976	2.633673837	-1.064179001	-0.461402013	-0.782354954	-0.312072988	-1.841796156	-1.234382017	-1.367048767	-1.524446639	-1.311372227	-0.946976566	-1.873197708	-0.41459832	-0.614973485	-0.267337018	1.23813157	0.521451391	0.352454933	-0.655724577	-0.647804548	-0.266511198	-0.972143446	0.303565743	-0.61596364	-0.410544965	-0.317680808	1.327227159	-1.271346428	-1.371492767	0.229029826	-1.288514762	0.111885486	2.042457129	-0.492809429	-0.542380021	-0.693423072	-0.110857614	0.495559224	-0.101547143	0.617449858
P49748-1	ACADVL	37	acyl-CoA dehydrogenase very long chain	-0.114591775	-0.140583225	0.041020012	-0.179210718	0.137383168	0.239305527	-0.787806217	-0.381513488	0.029450071	-0.02507308	-0.265091143	0.340448506	0.400249827	-0.297310624	0.459133846	-0.024516511	-0.281302826	0.787006358	0.159084415	0.17138907	0.061834041	0.242846223	0.470233135	-0.235977861	-0.161134487	-0.182725879	0.220490205	0.315007966	0.101539277	-0.397946794	-0.125768243	0.450896078	-0.316236064	-0.103469618	0.36022567	0.15236897	0.48031388	0.381572401	-0.25184794	-0.156953902	-0.251343678	-0.289911867	0.275845292	-0.06609949	0.010321014
P16112-2	ACAN	176	aggrecan	-0.051477122	-0.323504507	0.552855758	-0.010026198	-0.260307168	0.580469244	0.208243874	-0.487419456	0.85867334	-0.817091424	-0.409070611	0.103115843	-0.739302222	-0.673761875	0.038867699	-0.24322521	-0.09583679	0.138053231	0.562306776	2.820630684	-0.859531911	0.550134196	0.468159895	-0.401244779	0.182859637	-0.868851687	-1.059100201	-0.076643919	-0.774327284	-0.016471502	-1.362341544	-0.361645703	-0.582719779	-0.302326632	-0.103930216	1.616852861	-0.298906735	0.189587671	1.810574805	-0.270964309	-0.408399383	0.291026605	-0.030592691	0.751713779	-0.188170353
Q15027	ACAP1	9744	ArfGAP with coiled-coil, ankyrin repeat and PH domains 1	0.195976072	0.09789867	0.068179505	-0.261659526	0.140567757	-0.767079058	-0.821225068	-0.889713881	-0.580406232	-0.197345596	-0.201024614	-0.435348272	0.299708559	0.062984827	0.77190047	-0.198943314	0.628448313	-0.477359402	0.466027374	-0.660695412	-0.523837106	-0.404249531	-0.710179103	0.057019047	-0.412101886	-0.424286277	0.139402609	0.716972339	0.368729386	-0.078693484	-0.002866208	0.289159113	0.256128334	0.253612149	-0.69886236	-0.167238883	-0.792903863	-0.587354875	-0.241083453	-0.295630988	-0.269134632	0.168669977	-0.150486185	-0.030788312	0.108626549
Q15057	ACAP2	23527	ArfGAP with coiled-coil, ankyrin repeat and PH domains 2	0.010018505	-0.057215733	-0.088519205	0.158637423	0.048698445	-0.459915315	0.00689568	-0.326473323	0.156596843	-0.02507877	-0.029949067	0.269222607	-0.122285822	-0.094253768	0.229131017	0.224608105	-0.005293656	-0.203257188	-0.134232558	0.235857931	-0.068071294	0.019172555	0.193227505	0.183976582	0.293156072	0.023892015	0.100842003	0.350336034	0.062257817	-0.076243166	-0.051934079	0.153056364	0.062499062	0.027066038	-0.35830682	0.114381113	-0.040434468	-0.265221465	0.170867	-0.131357851	0.01238493	0.128302635	-0.232750541	0.108823209	-0.069457058
Q96P50	ACAP3	116983	ArfGAP with coiled-coil, ankyrin repeat and PH domains 3	NA	NA	NA	NA	NA	NA	NA	NA	NA	NA	NA	NA	NA	NA	NA	NA	NA	NA	NA	NA	-0.461464477	-0.520539962	0.065848512	-0.464326878	-0.467683565	-0.413322064	0.627053396	-0.858958462	-0.038003287	NA	NA	NA	NA	NA	NA	NA	NA	NA	NA	NA	NA	NA	NA	NA	NA
P24752	ACAT1	38	acetyl-CoA acetyltransferase 1	0.300218465	0.015421628	0.33760291	-0.114678316	0.366249858	0.931040363	-0.082670816	-0.0261548	-0.118320369	0.325062924	-0.174366426	-0.162691994	-0.155934774	-0.007169129	-0.130331954	0.027527296	-0.057784399	-0.272916111	0.098058563	0.16955117	0.074303277	0.233191572	-0.102244238	-0.526873766	-0.509977787	0.490301724	-0.108917932	-0.189161421	-0.141177373	-0.289743141	-0.301140756	0.513461856	0.47556602	-0.11043549	0.150439642	0.133136003	0.409891998	0.154059039	1.151604028	0.199533749	0.458922532	-0.487706422	0.557765404	-0.130192177	-0.422648956
Q9BWD1	ACAT2	39	acetyl-CoA acetyltransferase 2	-0.243599131	-0.100694637	0.18213314	0.04762055	-0.324534281	-0.132326409	0.283680056	-0.486985798	0.119357649	-0.030956321	0.159166126	-0.50095438	0.171913893	-0.045775592	-0.063692445	0.109473645	0.284026675	-0.293427584	-0.14194266	-0.352816395	0.426222341	0.003986978	0.505503129	-0.149486105	-0.320081683	-0.090593356	0.148153098	-0.010988877	0.296040006	0.044742372	0.405116716	0.477698306	-0.039185887	0.146166524	0.454896849	-0.075957963	-0.197342921	-0.051538976	0.07825767	0.294593645	1.063308996	-0.69290584	-0.062607078	-0.324740583	-0.120195825
Q9H3P7	ACBD3	64746	acyl-CoA binding domain containing 3	-0.138244019	-0.08428802	-0.050724597	-0.085417506	0.470246154	0.150987229	0.140264009	0.201595632	0.029621269	0.025390238	-0.035191142	-0.162394766	0.016721057	0.135488462	-0.126227997	-0.079462936	0.203651491	0.512338865	-0.241141506	0.067119281	0.402509969	0.135552725	0.12392462	-0.010209466	0.138079082	0.345263186	-0.206365704	0.089013437	-0.251150982	-0.211942489	-0.028918619	-0.003213387	0.448487069	0.315877109	0.456496678	0.196789312	0.176739923	0.008329875	-0.07117365	0.469378791	0.296266034	-0.324336062	0.047920754	-0.08679404	0.198736471
Q5T8D3-1	ACBD5	91452	acyl-CoA binding domain containing 5	-0.566031761	-0.417889482	-0.109989164	-0.246389387	-0.441862601	0.484128171	0.877301098	0.182353972	-0.279437663	-0.195995222	0.428099297	-0.732826459	-0.155908983	0.059083416	-0.340584523	-0.320455736	-0.212689445	-0.079312181	0.44365775	0.084324824	-0.639105986	0.470585011	0.38927949	0.144715127	0.53746907	-0.372294313	-0.043773914	-0.423843875	-0.011797401	-0.27676849	-0.209278696	-0.254091364	0.131516779	-0.338290133	-0.483784545	-0.41741038	-0.031365485	0.557632496	-0.389468182	-0.281190162	-0.029187293	0.521866393	0.093018044	-0.340871182	0.416323047
Q5T8D3-3	ACBD5	91452	acyl-CoA binding domain containing 5	-0.371197776	-0.296415819	0.157324362	-0.24402895	-0.226461585	0.648002503	0.718145637	0.236236071	-0.156639539	0.13430895	0.268872893	-0.59880505	-0.039424252	-0.064529787	-0.238920697	-0.302312212	-0.002797108	-0.12048632	0.356319271	0.205236829	-0.379225105	0.228744911	0.151840793	0.211567281	0.298860836	-0.338209338	0.323778242	-0.231419225	0.188828372	-0.164910565	-0.155756736	-0.021766613	0.444169798	0.388141249	0.057686636	0.388802647	0.170122925	-0.169446958	-0.798132946	-0.455664188	-0.327367283	0.511492346	-0.270975931	-0.338778743	0.598107256
Q9BR61	ACBD6	84320	acyl-CoA binding domain containing 6	-0.176773308	0.056447012	0.527572828	-0.22416622	0.205890294	-0.372837597	-0.059004284	0.199643576	0.185434119	-0.191414714	0.07422888	0.184838599	0.098525972	0.000169331	-0.156079896	-0.141913158	0.023132778	-0.06328243	-0.241322136	-0.044700475	0.643836989	-0.074977809	0.192030479	-0.080215669	0.045531295	0.068805927	-0.149316047	0.016324647	-0.041805986	-0.094842371	0.1278174	0.159284649	0.258953657	0.309760043	-0.061197135	0.189635759	0.274909328	0.300464088	0.358388565	0.422949793	0.265648065	-0.077044602	-0.008022665	0.170201212	0.680452135
Q8N6N7	ACBD7	414149	acyl-CoA binding domain containing 7	-0.138019595	-0.348943311	-0.597221535	0.133617565	-0.811709587	0.120244259	0.009971347	-0.038207835	-0.327509779	1.502974589	0.144700414	-1.125804963	-0.175488781	-1.050660961	-0.360317446	-1.009117948	0.249090787	0.756144426	0.499657665	-0.435436547	0.29043158	-0.299022086	0.649480192	-0.198238439	-0.215821536	0.014257371	0.288521511	-0.374352529	0.070217225	NA	NA	NA	NA	NA	NA	NA	0.223328139	-0.420809132	-1.311369178	0.592166049	-0.449077458	0.420385577	0.054771532	-0.609476158	0.858911361
Q96QU6	ACCS	84680	1-aminocyclopropane-1-carboxylate synthase homolog (inactive)	NA	NA	NA	NA	NA	NA	NA	NA	NA	NA	NA	NA	NA	NA	NA	NA	NA	NA	NA	NA	-0.278285591	0.721481468	-0.240080828	0.10883164	-0.139336991	-0.110421769	-0.19372832	0.002144821	-0.166097552	NA	NA	NA	NA	NA	NA	NA	NA	NA	NA	NA	NA	NA	NA	NA	NA
P12821-1	ACE	1636	angiotensin I converting enzyme	0.111543244	0.362869149	-0.024470232	-0.218505348	0.116389736	-0.503336492	-0.36139206	0.074768537	0.436698106	2.067159478	-0.341819959	0.313476202	-0.012247399	-0.226891718	-0.176941681	-0.065539775	-0.420601797	0.001802182	0.415546778	0.500160569	-0.638684439	-0.646305763	-1.007555053	-0.045575405	-0.279882866	0.043917722	-0.4682443	0.211676808	-0.4463025	-0.209019898	-0.075798111	-0.129945061	0.096397284	0.074607181	1.36731281	-0.28853489	-0.585618268	0.026237153	-0.43372225	0.415546876	-0.083513699	0.064079205	0.716779751	0.603511052	-0.489195153
Q9BYF1	ACE2	59272	angiotensin converting enzyme 2	NA	NA	NA	NA	NA	NA	NA	NA	NA	NA	NA	NA	NA	NA	NA	NA	NA	NA	NA	NA	-0.842787682	-0.620182358	-0.949060393	3.230529914	-0.566310031	-0.449632596	-0.255639298	-0.755782157	-0.548266341	NA	NA	NA	NA	NA	NA	NA	NA	NA	NA	NA	NA	NA	NA	NA	NA
Q9UKV3-1	ACIN1	22985	apoptotic chromatin condensation inducer 1	0.078324411	0.195023159	0.244640889	-0.046046897	0.139990068	0.340506477	-0.146537422	0.206035723	-0.151910984	-0.318240282	-0.008025663	0.047876715	0.035267762	0.229103203	0.089815413	0.085860567	0.087209613	0.331395911	0.023149603	-0.111761769	0.25626258	0.201212588	0.440689296	-0.075050433	-0.076390614	0.132392135	0.017188876	0.00457242	0.003604881	0.095943853	-0.033551764	-0.038242111	0.193244801	-0.058024509	-0.354239168	-0.077108675	-0.067346073	0.104006241	0.254513353	0.305791005	0.221979326	0.252004537	0.236795062	0.007261841	0.150718072
Q9UKV3-5	ACIN1	22985	apoptotic chromatin condensation inducer 1	-0.08254882	0.088269572	0.136221019	-0.360922986	-0.054395271	-0.102179807	-0.532921411	0.220790988	-0.459137104	1.768962293	NA	NA	NA	NA	NA	NA	NA	NA	NA	NA	NA	NA	NA	NA	NA	NA	NA	NA	NA	0.051579692	0.303379475	0.20362225	0.289437322	0.006384668	0.012906286	0.106209351	-0.101692271	0.156944792	0.388426444	0.344810595	0.254078617	-0.991362405	-0.016112231	-0.345562172	0.090213243
P25106	ACKR3	57007	atypical chemokine receptor 3	0.62717711	-2.069092634	-0.047890344	-0.797610224	-0.485892342	2.452766531	-0.70800792	-1.419820199	-0.501493208	-1.295024978	-0.066213918	-0.404621835	-0.136968353	-0.069523703	-0.560170039	-0.249073441	0.0914343	0.328735484	0.551505624	-0.213345018	NA	NA	NA	NA	NA	NA	NA	NA	NA	NA	NA	NA	NA	NA	NA	NA	NA	NA	NA	NA	NA	NA	NA	NA	NA
P53396-1	ACLY	47	ATP citrate lyase	-0.491663702	-0.208739858	-0.213693342	-0.091460767	0.324495638	1.052404805	0.394537913	-0.22581572	-0.109875699	-0.413736149	-0.010209374	0.053345134	0.189680612	-0.261320627	-0.198283527	-0.22591691	-0.338633685	-0.28820854	-0.035712737	0.763891494	0.047454905	-0.081680028	0.283243279	0.346779567	0.241787282	1.316532567	-0.018037324	-0.194147796	-0.020486311	-0.417881748	-0.335995023	0.068350001	-0.155877658	0.017642218	1.3547779	0.276444675	0.507901875	-0.3335197	-0.181754938	-0.192118358	-0.286700224	-0.189507543	1.436136091	-0.111611664	-0.369345908
P53396-2	ACLY	47	ATP citrate lyase	-0.414357991	-0.238597371	-0.139554997	0.152961936	-0.274919765	1.464383897	0.207997402	-0.310179436	-0.055509134	-0.664183643	-0.16646157	-0.681069315	-0.281397129	-0.096170416	-0.321262389	-0.326512222	-0.196778311	-0.874270989	-0.551264369	0.173423766	-0.244652213	0.339434096	-0.129837584	-0.04271761	-0.037027057	1.630314017	0.429613236	-0.704095785	0.058064265	-0.36242146	-0.38743684	-0.083140871	-0.495481539	0.17889434	1.709572506	0.060803163	0.113593793	0.123318053	-0.110967641	0.279708432	-0.607815382	0.334350674	1.279912221	-0.373012788	-0.479906355
P21399	ACO1	48	aconitase 1	0.216288968	0.066233938	0.451814877	-0.072710275	-0.209273609	-0.810372246	0.158627865	0.272906433	0.299600346	0.231282725	0.032685844	0.41722277	0.757537934	0.092705067	0.120470013	-0.156276867	0.217874256	0.321019429	-0.452255034	-0.318938185	-0.097326121	0.102169709	-0.388451162	0.455590798	-0.303164266	0.067994899	0.069468087	0.300631804	-0.255245214	0.420137721	-0.222044861	-0.121549378	0.199198971	-0.083269006	0.610034162	0.117073045	0.494100435	-0.198869813	0.505023432	-0.300127032	0.419812502	-0.145635196	-0.468690137	0.293541861	0.221290049
Q99798	ACO2	50	aconitase 2	-0.277901361	-0.018541975	-0.203951389	-0.162619771	0.406522642	0.671237195	-0.253905925	-0.037391387	0.042991743	-0.113046217	0.342357724	-0.108290688	0.169423849	-0.15144729	-0.194483489	-0.352249462	-0.042875182	-0.302448266	-0.195980956	-0.102472479	0.266683401	0.563701875	0.347366893	-0.20719868	-0.343379661	0.039252532	-0.033866246	0.325661724	0.142703213	-0.39318801	-0.338340486	0.14403578	-0.031036197	0.047096097	-0.088996846	-0.148318426	-0.061369785	0.141893055	-0.403658292	-0.06069672	-0.241278726	-0.094878936	-0.123710361	-0.424118217	-0.034027104
Q86TX2	ACOT1	641371	acyl-CoA thioesterase 1	-0.1079063	-0.256947348	-0.000621046	-0.271919121	-0.303924325	1.694026575	-0.179751963	-0.565579592	-0.230867045	-0.128650792	-0.09783701	0.040811321	-0.500643174	-0.861064262	-0.237744288	0.24574433	-0.515704787	0.114913245	-0.350565879	0.43038771	0.315598237	-0.176098964	0.712340442	-0.275036218	-0.5734354	0.070008523	-0.233724284	-0.187670595	-0.057462761	-0.354930855	0.098482082	-0.297789593	-0.436971016	-0.608574753	0.394389081	-0.349909594	-0.244547949	0.766291733	-0.868315298	-0.242949737	-0.344543396	-0.709646726	0.242124336	-0.33855447	-0.140830061
Q8WXI4-2	ACOT11	26027	acyl-CoA thioesterase 11	0.259006117	-0.383236307	0.688195093	-0.035858566	0.363455057	-1.046218575	0.605510714	-0.225046718	0.41693855	-0.178351411	0.630671902	0.108032011	0.186970627	0.409156981	-0.367876825	0.257413419	-0.36344749	-0.141213521	-0.053085238	-0.018158682	-0.102351992	-0.579907178	-0.049479006	0.518535778	0.132507963	-0.01498975	1.198042087	-0.157103748	-0.535963753	0.319711928	0.022123698	0.01206244	-0.185067866	-0.20242573	-0.096918481	0.031595504	-0.058415046	0.36742507	0.108099233	-0.241405293	0.252040678	0.692938383	-0.148384729	0.381626939	0.4748004
Q9NPJ3-1	ACOT13	55856	acyl-CoA thioesterase 13	-0.006922924	-0.235479461	-0.606514254	-0.397430553	0.224210344	2.018029364	-0.617988406	-0.407495933	-0.334201624	0.26116585	0.259191121	0.151234443	-0.305430593	0.145175839	-0.799415337	-0.46813247	-0.626621365	-0.221452955	0.356078745	0.091361411	-0.058333383	0.271966032	-0.143210407	-0.64238146	-0.339065344	0.002176936	-0.496586553	-0.496313122	-0.147541975	-0.631824613	-0.828607133	-0.152834692	-0.192326352	-0.38740573	-0.362856323	-0.689816654	-0.183485381	1.001888139	-0.112554026	-0.320536475	-0.478681354	-0.042660254	-0.206683723	-0.052559751	-0.252763718
Q8N9L9	ACOT4	122970	acyl-CoA thioesterase 4	0.977472016	0.478280971	1.039896812	0.745059039	1.273469341	1.238124349	1.357793654	0.562511294	0.954178326	-0.71775563	-0.085535151	0.209753652	0.212789982	-0.094831952	-0.322380658	0.876521774	-0.32364355	0.070957743	-0.118368066	0.265702872	-0.330621408	0.252665854	0.758729102	0.149608437	-0.06205212	0.201816064	0.117423776	-0.332366681	-0.390532463	NA	NA	NA	NA	NA	NA	NA	-0.039695166	-0.303404303	-0.338244161	-0.757038659	-0.838325053	-0.513499573	-0.287556765	0.07986147	0.395680544
O00154	ACOT7	11332	acyl-CoA thioesterase 7	-0.454024362	-0.057215944	0.423088474	0.01402599	-0.03348769	0.011079671	0.48037401	0.153862387	0.293074444	-0.242323596	-0.198066304	-0.6288555	-0.153513301	-0.251373987	-0.420580983	0.051527688	0.114860188	0.286573112	0.186506488	-0.370001774	0.143873282	0.080281535	0.642970435	-0.363408815	0.008824355	-0.582762697	0.25890965	0.082723004	0.894978458	-0.254240786	0.490449541	-0.006489663	1.739831205	0.096332897	-0.364553898	-0.487812464	0.572759919	1.261152242	0.091935272	-0.001521831	-0.240823568	0.535135776	-0.27620257	-0.060853302	0.432215114
O14734	ACOT8	10005	acyl-CoA thioesterase 8	-0.708244343	-0.58620128	-0.057953721	-0.433511663	0.159903841	0.367281671	0.579774425	-0.417577292	-0.36187578	-0.394667901	0.096308368	-0.367955579	-0.281203398	0.185305864	-0.345525561	0.034660888	-0.380212484	-0.280656375	-0.713096516	-0.578464736	0.027292919	0.055814992	0.28623495	-0.255874988	1.286188112	-0.274057741	-0.322905941	-0.345490666	-0.239919107	-0.254156337	-0.228140999	-0.295753461	-0.282932667	-0.282204209	0.099647625	0.052681556	-0.082257063	-0.606437147	-0.536831174	-0.905581362	-0.998422478	0.554517049	-0.474144258	-0.384810822	-0.163288642
Q9Y305-1	ACOT9	23597	acyl-CoA thioesterase 9	0.343572596	-0.073377052	0.073022018	0.103204759	0.213047264	-0.596966953	0.365993648	0.122436606	0.449028889	0.048473225	0.060685006	0.002717368	0.16776267	0.073958042	0.024228455	0.603261322	0.086596689	0.002896892	-0.141184638	0.047415926	-0.049796622	0.034007409	0.009959743	0.384700145	0.091627736	0.133848006	0.07860048	0.018841243	0.011864192	-0.050894481	0.397986596	0.262520584	0.536845498	0.804813063	0.001701544	0.21168671	0.146543836	0.471478706	0.474745341	-0.002925002	0.191479992	0.099907101	0.328301691	-0.007110762	-0.177468652
Q9Y305-4	ACOT9	23597	acyl-CoA thioesterase 9	NA	NA	NA	NA	NA	NA	NA	NA	NA	NA	NA	NA	NA	NA	NA	NA	NA	NA	NA	NA	NA	NA	NA	NA	NA	NA	NA	NA	NA	-0.02263222	0.363579311	-0.045719068	0.49707831	-0.098133791	-0.152311421	-0.067172241	NA	NA	NA	NA	NA	NA	NA	NA	NA
Q15067	ACOX1	51	acyl-CoA oxidase 1	-0.345360827	1.03990932	-0.218446772	-0.192231087	0.189140173	-0.798102224	0.029635062	-0.270110232	-0.411964196	-0.175341292	-0.280060056	-0.467768219	0.7248523	1.049992446	-0.143835332	-0.183061012	-0.758305388	0.101687171	-0.592092458	-0.556344397	1.005955384	-0.246505128	0.491901336	0.533890122	-0.238161405	-0.245813467	-0.253492145	0.327910999	-0.26055477	-0.482569037	0.872623702	-0.524921709	-0.727996621	0.581407644	0.0388649	-0.079896582	-0.101529296	1.49398683	-0.210187561	-0.557012787	-0.47924537	0.031406105	0.178923367	-0.33404241	-0.740648591
Q15067-2	ACOX1	51	acyl-CoA oxidase 1	-0.39157347	0.695577742	-0.240863469	0.292659756	0.016467744	-0.360177089	0.297318896	-0.108369506	0.045250922	0.191533818	-0.21975987	-0.294252764	0.234986226	0.837835575	-0.217345119	-0.362930202	-0.515238076	0.214387588	-0.404981199	-0.020420491	0.986828664	-0.064075326	0.348830326	0.826647728	-0.000111362	-0.332283072	0.202980912	-0.211072581	-0.078198114	NA	NA	NA	NA	NA	NA	NA	0.054615121	1.127242225	0.799440129	0.468447563	0.550687581	2.22136231	1.472762349	0.508954377	0.031387198
Q99424	ACOX2	8309	acyl-CoA oxidase 2	0.245565329	-0.14674019	0.094813716	0.111171431	0.628901327	-0.131179007	0.177912589	0.133502101	0.13747837	-0.287701975	-0.4111225	-0.067178014	-0.444924916	-0.830400719	-0.018586694	0.147661121	-0.291812239	0.07787569	0.16427377	0.985426324	-0.539474301	-0.421746606	-0.582307815	-0.033878189	-0.251962186	0.564764786	-0.175829135	-0.170949934	0.036312013	NA	NA	NA	NA	NA	NA	NA	-0.972612322	-1.083961677	-0.175735362	-0.386564355	-0.134613327	0.405325145	-0.5906664	-0.13201469	-0.01227288
O15254	ACOX3	8310	acyl-CoA oxidase 3, pristanoyl	-0.49604284	-0.350839995	0.383225021	0.301398047	0.292415349	0.813471315	0.538154862	-0.347453445	-0.67199278	0.076995229	-0.232437583	-0.418251211	-0.009545024	-0.239692042	-0.955682147	-1.16131535	-0.94019127	-0.884386835	-0.507056951	0.548608897	-0.639771057	1.011000367	1.066622322	0.484621067	-0.244502219	-0.231468538	-0.480517668	-0.423083066	-0.354626201	-0.21229982	-0.745733403	-0.720672558	0.098832695	-0.61064297	-0.209422895	-0.64426008	-0.019352371	0.225975281	-0.939321897	-0.47045955	-0.472194063	-0.404139744	0.416490624	-0.713780265	-0.098711984
P24666-1	ACP1	52	acid phosphatase 1	0.169063955	-0.022360475	0.022400575	0.218958861	-0.054968952	0.704844479	0.17344448	0.383539569	-0.126301862	0.077571085	0.102328435	-0.257189793	0.022862891	0.056849195	-0.090269916	-0.292480829	0.001794829	0.131678325	-0.118541247	-0.211394184	-0.110910958	0.041541251	-0.087721586	-0.176629024	0.177518694	-0.03614365	0.014697998	-0.013055124	-0.08461423	-0.15077483	-0.110068767	-0.346607659	-0.013158227	0.062421876	0.233380531	-0.011046298	-0.332435148	0.414517783	-0.166205217	0.34702761	0.497313107	-0.140943128	0.690011877	0.028830793	-0.028783694
P24666-2	ACP1	52	acid phosphatase 1	-0.065705257	-0.010089447	0.094747331	0.504840266	-0.384255102	0.204950603	0.42692166	0.368497023	1.339735948	-0.0000182	-0.373166567	0.574937612	-0.223175788	1.115301959	-0.393532836	-0.670910902	-0.53397238	-0.244124608	-0.814287393	-0.24055942	0.571246403	-0.256384801	-0.173579218	0.250333721	-0.221569047	-0.328508384	-0.28812336	-0.430603199	-0.448908898	-0.066589884	-0.876570242	-0.809237766	-0.590741554	-0.495541397	0.475125044	0.653705551	0.964651923	3.265507326	2.36226106	2.32348596	2.208895299	1.099732865	1.661075635	1.939550647	2.104801154
P11117	ACP2	53	acid phosphatase 2, lysosomal	-0.143298139	-0.321417947	-0.552491243	0.075343088	-0.016372826	-0.738915002	0.541321946	-0.39469479	0.09017572	0.274462785	-0.47144475	0.062488661	0.064307036	0.589731246	-0.263148282	-0.030045192	-0.136684764	0.626790403	-0.331413588	0.129715186	-0.073149376	0.275191051	0.641346216	0.260851382	0.414371228	-0.363037539	-0.114862585	0.018037117	-0.494147347	-0.240028288	0.482680581	-0.218035045	0.060830503	0.110000686	0.349911072	0.191810332	0.041595335	-0.499087633	-0.038585767	-0.326999401	0.327991147	0.035664688	0.282136973	0.214553311	0.355930056
P15309-1	ACP3	55	acid phosphatase 3	0.475095349	-0.125843919	-0.001661281	-0.392915711	-0.601955958	-0.234439695	1.498370431	-0.570264603	-0.128829923	0.765731277	-0.216743084	2.699440477	-1.051076529	0.02450377	0.347535653	-0.578843912	-0.432242435	-0.766127883	-0.326806907	-0.884235675	-1.229030108	-0.705645107	-0.515697652	0.568078125	-1.077228114	-0.398823606	0.275194925	-0.471596142	-0.510741559	NA	NA	NA	NA	NA	NA	NA	-0.376550179	-0.482014715	-0.916941026	-1.285228413	-0.52945406	1.390221619	1.193849704	-0.222406656	-0.726612449
P13686	ACP5	54	acid phosphatase 5, tartrate resistant	-0.188849119	-0.418769902	-0.730640952	2.164297329	0.220468071	-0.488848023	0.542414474	-0.463050561	0.050371382	0.444902288	-0.281938841	-0.678898444	0.302198638	-0.232554405	-0.606880097	-0.173691394	-0.485613305	-0.625620792	-0.247233742	0.393096612	-0.387641429	-0.922040757	-0.049323959	-0.511751584	0.008694951	-0.104389126	-0.108533621	-0.044181178	-0.574508992	-0.336394408	-0.351942324	-0.252825939	-0.506138385	-0.2268388	-0.236558676	0.076694398	0.030088189	-0.091949985	-0.739450711	-0.741139893	1.136972659	-0.762952831	-0.426849284	-0.552696556	-0.299456187
Q9NPH0-1	ACP6	51205	acid phosphatase 6, lysophosphatidic	-0.06430765	0.332047152	0.053106541	-0.105108281	0.085312949	1.124647016	0.071687897	0.18499556	0.029871074	0.472641609	0.685484906	0.113808319	0.073435426	0.041190569	-0.029771436	0.010965578	-0.198713878	-0.067866025	-0.126307785	0.154204916	-0.240499589	-0.77760931	-0.690699678	-0.231654906	-0.29506092	0.628762883	-0.324907896	-0.197640294	-0.486401549	0.703318337	-0.003989493	0.51491763	-0.053469494	0.211559423	0.812458121	0.20479774	-0.30002675	0.990096753	0.996093374	-0.309204039	0.585926327	-0.532996054	-0.374486949	0.573290808	-0.374817607
Q96CM8	ACSF2	80221	acyl-CoA synthetase family member 2	0.33111172	-0.821638833	-1.017117132	-0.327099538	-0.898859023	1.092379996	-0.692100112	-0.915877967	-0.982538137	-0.63199714	-0.418787831	-0.35100917	-1.097487963	1.142896273	-1.317252143	-0.466628482	-1.16957908	-1.505364128	-1.190128702	-0.671313005	1.039715366	0.648361025	-1.158355162	-0.249150528	-1.109040066	-0.866178081	0.525212708	-0.574651911	-0.657723693	-0.707211846	-1.639865324	-0.905523093	-1.581586091	-1.296561245	0.923533724	-1.199022757	-1.067867579	0.514727865	-1.075418738	-0.863678071	-0.801707457	-0.944525918	-0.785719222	-0.594050077	-1.046267819
Q4G176	ACSF3	197322	acyl-CoA synthetase family member 3	0.244879821	0.193245616	-0.511938445	-0.187863671	-0.033545419	0.124161537	-0.401899466	-0.086036088	-0.138813698	-0.187922917	0.454032486	-0.212357761	-0.054783936	-0.12718782	0.15099106	0.273459392	-0.032188516	-0.112921566	0.203257066	-0.184275386	-0.160508638	0.211213943	0.577278255	-0.712468845	-0.090953826	-0.314365145	0.243275141	-0.18546133	0.51050486	0.20963106	-0.073865893	0.202363641	-0.043266985	-0.116581184	0.331131614	0.791295597	0.097165261	0.104988687	-0.144403612	-0.313285066	-0.101055561	-0.59662875	0.015937829	-0.199691954	-0.160679082
P33121	ACSL1	2180	acyl-CoA synthetase long chain family member 1	-0.349945657	-0.28022036	1.185998272	-0.03308913	1.078559583	-0.685320331	-0.403623837	-0.374163481	-0.230208778	-0.003031411	-0.208445067	0.434804777	0.073857479	-0.635482505	0.003797018	-0.499266979	-0.150212128	-0.24769733	0.281201606	0.272817937	-0.159569419	-0.536273351	-0.212028209	0.943150292	-0.561621302	0.18763839	-0.072668589	0.245641455	0.724827434	-0.975518133	-0.532553873	0.347740501	0.466327608	0.015445806	0.658811982	1.805182407	-0.290006425	0.271033789	-0.16307309	-0.935932837	-0.606666598	0.823712595	0.212383981	-0.491879426	-0.437164426
O95573	ACSL3	2181	acyl-CoA synthetase long chain family member 3	-0.431579951	-0.523408463	-0.111994259	0.023446704	-0.490758573	-0.331435934	0.053229129	-0.083708948	-0.293206728	-1.154984794	0.606470095	0.399793207	0.301623775	-0.18448445	-0.440671587	-0.275214374	0.48199498	-0.604801993	0.03677933	0.082651534	0.76630457	-0.125841177	-0.58228204	0.771125876	0.13041795	0.297156768	0.582984688	-0.059251304	0.689673517	0.22258077	-0.004084275	-0.351889137	0.563551899	-0.019388245	-0.499013355	0.441878521	0.248399185	-0.184303719	-0.286341366	0.362284701	0.392351913	0.108884563	0.417274085	-0.350896785	-0.142354676
O60488-1	ACSL4	2182	acyl-CoA synthetase long chain family member 4	-0.054013678	-0.505800857	0.051314351	-0.12556333	0.118335253	-0.525821477	-0.213871477	-0.38780203	0.151224706	-0.651920512	0.112603471	0.069833065	0.287447186	0.00730896	-0.098452282	0.351057449	0.088622218	-0.454508947	0.259808915	-0.000632519	0.057451756	-0.405509015	-0.526037142	1.000851615	0.097230409	-0.039505993	0.158280668	0.200846025	0.093301085	-0.308303472	0.281987197	0.173637642	0.303217933	0.667402551	-0.351543635	0.019228153	0.077218807	-0.573148552	-0.024700014	-0.422598697	-0.146749649	-0.364585975	-0.291435454	-0.121970928	-0.102547402
Q9ULC5-1	ACSL5	51703	acyl-CoA synthetase long chain family member 5	-0.102018517	-0.007032671	0.254863669	0.018893356	0.357015931	-0.437017815	-0.219854996	-0.655340873	-0.175925535	-0.432315305	0.221172844	0.102870407	0.399169588	0.081102449	0.163498732	0.104002584	0.131792216	-0.380996853	0.079830058	0.005752306	-0.455398933	-0.431289762	-0.383137802	0.225532048	-0.178921368	-0.045868353	0.716286889	0.489140758	0.367647342	-0.201834534	-0.085740195	0.32750605	0.564794632	0.635858404	-0.274176072	0.980234666	0.083558444	-0.503648372	-0.121691532	-0.376664292	-0.357751034	-0.038320887	-0.135999578	-0.524901212	-0.257164647
Q6NUN0-1	ACSM5	54988	acyl-CoA synthetase medium chain family member 5	NA	NA	NA	NA	NA	NA	NA	NA	NA	NA	-0.364899718	0.590254848	-0.358908962	-0.196993414	-0.079806775	0.021095584	-0.130271975	-0.401312727	-0.824084446	0.67556335	NA	NA	NA	NA	NA	NA	NA	NA	NA	NA	NA	NA	NA	NA	NA	NA	-0.509099909	-0.492727615	-0.209637336	-0.400906814	-0.361911764	0.158122765	-0.044165437	0.837521055	0.229964289
Q9NUB1	ACSS1	84532	acyl-CoA synthetase short chain family member 1	-0.88695726	-0.653863292	-0.926271001	-0.217896568	-0.191341703	0.836480108	-0.172153583	-1.157545662	-0.784493126	0.65248031	-0.59065775	-0.4040391	0.478082196	-0.48856036	-0.208151998	-0.062992431	-0.588859322	-0.649687576	-0.220425086	0.044585549	-0.418666199	-0.053948444	0.037565736	-0.642865282	1.130807916	0.417393461	-0.374831289	-0.05972633	-0.306010898	-0.61428086	-0.991844892	0.138185175	0.211655961	-0.818411503	0.604009987	-0.917874287	-0.314431876	0.955178757	-1.132187222	-0.074204366	-0.131687253	-0.166538855	0.21632612	-0.000562783	0.64211971
Q9NR19-1	ACSS2	55902	acyl-CoA synthetase short chain family member 2	-0.506219698	-0.113883797	0.031621937	-0.286638499	-0.148969948	-0.111080273	0.315445473	-0.117090639	-0.318809452	-0.375692511	-0.159881322	-0.227942859	1.323689913	0.266071708	0.024288294	0.075908502	-0.224419819	-0.603836779	-0.300296914	-0.036803407	-0.035309815	-0.107380986	0.002761764	0.263083375	0.099248883	-0.353827765	0.13726322	-0.145051574	0.119971794	0.008845237	-0.171008521	-0.112041414	-0.319300193	0.090868762	0.432209055	0.533444577	0.300488613	-0.285157264	-0.433334495	-0.398102691	-0.104343672	-0.452206852	-0.274805386	0.028640345	-0.012911054
Q9H6R3	ACSS3	79611	acyl-CoA synthetase short chain family member 3	0.038458643	-0.15019778	-0.432181931	0.417103581	-0.518014929	-0.638651843	0.069536055	-0.823415139	-0.115339469	0.908165431	0.35191911	-0.385837091	0.342147762	0.082205926	0.039188852	0.6385734	-0.502949863	-0.463476074	-0.227048181	0.667365913	-0.577832084	-0.604172294	1.335197075	-0.472462721	-0.097574231	1.266418732	-0.015749811	-0.451857235	0.173244107	0.29090861	0.188337201	0.076141677	0.132016859	0.172706549	0.555912509	1.163292338	0.77527334	2.684633879	0.126642552	0.684297924	-0.01795909	0.247940683	-0.146703831	0.058499522	-0.39510555
P68133	ACTA1	58	actin alpha 1, skeletal muscle	0.058876834	0.221225166	-0.401529974	0.273579739	0.105600106	-0.243207619	0.21334344	0.116353932	0.212991968	0.329613712	-0.217279415	0.086799588	-0.517715773	-0.382651799	-0.078246837	-0.026321199	-0.107449249	-0.199567694	0.028168931	0.878872162	-0.287002526	-0.204801861	-0.670180571	0.181827228	0.219144355	-0.080418718	0.101843247	-0.165540454	-0.181925121	0.64628589	0.025133926	0.333062558	-0.194241481	0.504888681	0.772888941	0.785744924	-0.67711589	-0.35337362	-0.080296797	-0.70689618	-0.014957576	0.056491898	0.327604424	0.654221457	-0.013014746
P62736	ACTA2	59	actin alpha 2, smooth muscle	0.305082697	0.073754346	0.224675242	0.150825941	0.187570899	-0.104543577	0.407812604	0.175740421	0.449000163	-0.229775517	0.008814846	-0.001585291	-0.098542696	-0.145332809	0.113028643	0.559427658	-0.046154492	0.086404676	-0.095640277	0.155482666	0.001398061	-0.155564815	-0.614356684	0.32613533	0.188030125	0.139816115	0.204416372	0.155682113	-0.245965769	-0.292259797	0.036539662	0.170772975	-0.417821322	0.226244017	0.200323279	0.41707463	-0.34458481	-0.322603985	0.479734424	-0.459330759	0.549245497	0.399539485	0.056424939	0.579710007	-0.068608463
P60709	ACTB	60	actin beta	0.273613189	-0.073351347	-0.043445035	0.069380607	0.199136266	-0.278319181	0.40112046	0.186284002	0.37526785	-0.112204114	0.055336391	-0.0406172	0.002935043	-0.041223214	-0.016921993	0.333926789	0.015731551	0.03735637	-0.071586363	0.102768726	0.031867237	-0.199311994	-0.495901226	0.271439623	0.120429573	0.195241727	0.141465961	0.044928096	-0.313880151	-0.200178979	0.237719884	0.162553082	0.099895469	0.450220028	0.245946747	0.310056318	-0.188517827	-0.165004436	0.545801158	-0.220133897	0.625982192	0.243339774	0.277889965	0.58243379	-0.029954485
Q562R1	ACTBL2	345651	actin beta like 2	0.099890655	0.654312756	-0.2699295	0.750349463	0.313881391	-0.349770459	0.565286411	0.411121285	0.680262579	0.191191867	0.412571967	0.584865572	0.178647593	0.134383074	0.270979605	0.344383989	0.196143228	0.070220188	0.273225357	0.081412887	0.436986715	0.298743809	-0.00740171	0.584899796	0.329178141	0.319452914	0.449261389	0.060601724	-0.083346178	-0.382112524	1.109345742	0.211487729	1.092074733	1.099737073	0.424674416	0.345266971	-0.246993052	0.921829645	0.376042299	-0.161496835	0.706037648	0.852910026	1.315664582	0.683874238	0.089791454
O96019-1	ACTL6A	86	actin like 6A	-0.104874578	0.146943051	-0.118214046	-0.073212457	-0.131232186	0.158119924	-0.205410818	0.159104561	-0.131302807	0.39388971	0.069573337	-0.156092165	0.420526993	-0.111410459	0.272651605	-0.085181177	-0.080756225	-0.05752539	-0.000789247	-0.045554205	0.25629456	0.520151369	0.341742024	-0.329229778	-0.185578244	-0.150826674	-0.325409031	0.161638993	0.093832285	-0.053849084	0.114462895	-0.128586636	-0.032583272	-0.194929459	-0.337374201	-0.226769824	-0.083857668	-0.16708857	0.036201608	0.401245114	0.087628338	-0.018645074	-0.119604321	-0.248186492	0.089975271
Q9H568	ACTL8	81569	actin like 8	NA	NA	NA	NA	NA	NA	NA	NA	NA	NA	NA	NA	NA	NA	NA	NA	NA	NA	NA	NA	-0.383193719	0.461695177	1.781116066	-0.283887135	-0.35531503	0.047865678	0.130194419	-0.016914026	-0.436127425	0.429883374	-0.338109872	-0.366350394	3.232435967	-0.086168937	0.011212551	0.690858834	NA	NA	NA	NA	NA	NA	NA	NA	NA
Q5BKX5-1	ACTMAP	284325	actin maturation protease	-0.26465914	-0.578771788	-0.189246193	0.225820478	-0.237145072	-0.042280566	0.294587052	0.29891393	-0.308560303	0.421815511	-0.38335695	-0.287427641	-0.239043201	-0.115897425	-0.246032007	-0.138616074	0.238506809	0.169777334	-0.629101293	0.243272206	-0.281925434	-0.729985961	-0.109055702	-0.499506328	-0.266664795	-0.355555495	-0.046232999	-0.322782969	-0.376321625	NA	NA	NA	NA	NA	NA	NA	NA	NA	NA	NA	NA	NA	NA	NA	NA
P12814-1	ACTN1	87	actinin alpha 1	-0.449141311	-0.164989928	-0.486835513	-0.060525692	0.48478055	-0.789482348	0.104128721	-0.051956582	1.106884579	-0.162704694	0.551834926	0.051857746	0.304688932	0.032592545	-0.174614469	0.786728862	-0.39157935	-0.519689927	-0.133326787	0.34216474	0.113003682	-0.132605728	-0.428015778	0.856668925	0.488833133	0.274277732	0.539628916	0.255176051	-0.193148101	-0.50529389	0.526131709	0.458053665	0.207618058	0.003509114	-0.512979147	-0.346586295	-0.16377408	-0.446141847	0.614902756	-0.478890566	0.192512497	0.796202779	-0.364597983	0.3865573	-0.248470953
P12814-2	ACTN1	87	actinin alpha 1	0.404858459	-0.108614033	-0.072908008	0.12889494	0.26365588	-0.511921998	0.197635619	0.495519098	1.051703459	-0.519776522	0.448808793	0.115632293	0.099358892	-0.300672129	-0.245452589	0.630566947	-0.234647741	-0.337809735	-0.211041088	0.188336075	-0.065306183	-0.315141733	-0.713657373	0.606871171	0.352573365	0.264023673	0.509150647	0.151703343	-0.320211327	0.097560791	0.458332735	0.463206248	-0.021543059	0.24519013	0.123106252	0.029984157	-0.152696998	-0.17611777	0.846389875	-0.488118096	0.465903994	0.328441865	-0.383040817	0.73111427	-0.065963146
Q08043	ACTN3	89	actinin alpha 3	NA	NA	NA	NA	NA	NA	NA	NA	NA	NA	NA	NA	NA	NA	NA	NA	NA	NA	NA	NA	NA	NA	NA	NA	NA	NA	NA	NA	NA	0.145660519	-0.22198742	-0.261070054	-0.602279736	-0.152549976	0.116280754	-0.116398321	-0.309762955	-0.180536755	0.384382064	-0.064846412	0.531185416	1.381592804	0.948395031	0.606755031	-0.005480951
O43707	ACTN4	81	actinin alpha 4	0.250778868	-0.241341334	-0.088346839	0.088450061	-0.090788748	0.169754727	0.464601892	0.134199989	0.417896375	-0.212307849	0.746770205	-0.044972983	-0.001280564	-0.24454038	-0.186292513	0.231556088	-0.173403044	-0.070622132	-0.167592034	0.218717627	0.539693522	0.01238576	-0.06848725	0.194344516	0.044450803	-0.008458706	0.012290622	0.013552488	-0.258676703	-0.112855105	0.042122796	0.152399876	-0.045593696	0.035401959	0.069040208	-0.048655544	-0.198807145	0.077448824	0.464524496	-0.316825962	0.310464201	-0.005962664	0.325341486	0.462048684	-0.25237001
Q9NZ32	ACTR10	55860	actin related protein 10	0.031685291	-0.37020903	0.038067271	0.186908253	-0.0634152	0.267397878	0.128399511	-0.190869806	-0.050928871	-0.15085937	-0.052175244	0.066386614	0.231452644	-0.120304995	0.094077071	0.057328483	-0.183218395	-0.037403531	0.154594479	0.09035181	0.064054363	-0.13683396	-0.025537699	-0.072658602	0.024814915	0.113967336	-0.039611103	-0.036064548	-0.083807047	-0.029283611	0.137552324	0.095071035	-0.102595918	0.083033314	0.688417019	-0.017182126	0.13766393	0.075144802	-0.050160563	-0.080231089	-0.295226557	-0.201571291	0.200973596	0.031886895	0.143497585
P61163	ACTR1A	10121	actin related protein 1A	0.146599754	-0.30015519	0.037254601	0.129095163	0.011996986	0.263477904	0.206513165	-0.085388091	0.113132617	-0.174028677	-0.09083181	0.210773798	0.377045767	0.033207647	0.021830538	0.216666942	-0.028858965	-0.13153906	-0.247891156	0.104456262	0.11953263	-0.028327015	-0.119469268	0.258583411	0.032863709	0.278429238	0.077229063	0.084577826	0.058076959	-0.012860351	0.110231219	0.031871371	-0.098621085	0.084584916	0.022818002	-0.166402561	0.117644475	0.173813259	0.107305197	-0.097717667	-0.087484074	0.107372391	0.20076044	0.007225373	0.134912882
P42025	ACTR1B	10120	actin related protein 1B	0.288340967	-0.382707061	0.143156406	0.366910353	0.072384886	0.259120318	0.101376231	0.026768434	0.281249638	-0.212837351	0.308361526	-0.21493308	0.317842462	0.306366387	-0.055302616	0.170747855	0.0083075	-0.185076594	-0.327954179	0.054504465	0.090663998	-0.006910633	0.398785099	-0.086200741	-0.131311407	0.340132745	0.057933772	0.043734446	0.173870337	-0.024414808	0.139285687	0.348408224	-0.3328803	0.022634085	0.41689428	-0.138203631	-0.292933364	-0.135276634	-0.007549334	0.153285069	0.224419347	0.433703682	0.686633468	0.439027657	0.105147573
P61160-1	ACTR2	10097	actin related protein 2	0.495835697	-0.157024457	0.191451566	0.165039717	0.198344937	-0.264881632	0.148645382	0.114530801	0.349525499	-0.181207591	0.252885637	0.095552963	0.253588092	0.061349109	0.132084438	0.231163728	0.246345661	-0.065334691	0.044655508	0.043461479	-0.087068498	-0.076108198	-0.326912043	0.331021547	0.122190053	0.077990042	0.179127153	0.169805881	-0.030053957	0.392615517	0.518871623	0.330580463	0.410902649	0.737893734	0.473458526	0.549185578	-0.212393762	-0.010735532	0.118555954	0.020986872	0.247555126	-0.368881069	-0.108325539	0.127044433	0.104976602
P61158	ACTR3	10096	actin related protein 3	0.392103815	-0.080536387	0.104071402	0.12799206	0.11822976	-0.483266473	0.137808892	0.156153174	0.34828458	-0.271384121	0.276852383	0.116614356	0.295238136	0.133132645	0.158166278	0.216951607	0.268936749	0.087707784	-0.019853166	0.017951047	-0.115021779	-0.112398075	-0.442645513	0.329965315	0.036920823	0.149196704	0.148022091	0.232468654	-0.020478942	0.001216369	0.238775234	0.285741781	0.304711592	0.611814656	0.236192543	0.170180018	-0.276298683	-0.032267226	0.109055461	-0.004106926	0.39829517	-0.3827382	-0.176047803	0.271447626	0.156673073
Q9P1U1-1	ACTR3B	57180	actin related protein 3B	0.140341831	-0.181350415	-0.283781608	-0.021356823	-0.451738752	1.424730227	-0.592094451	0.267160812	0.084296085	0.326209875	0.075927413	-0.083411031	-0.140997286	-0.176097817	0.023237783	-0.302465413	0.041639907	0.010979352	0.053413385	0.552958605	-0.776918238	-0.171230417	-0.445160733	-0.195522005	0.258521826	0.096134095	-0.108335972	0.370400933	-0.277726546	NA	NA	NA	NA	NA	NA	NA	-0.175821795	0.346575208	-0.28292876	-0.287710421	0.554835677	1.235517167	1.23695987	0.090532131	0.003799556
Q9H9F9	ACTR5	79913	actin related protein 5	0.156718118	0.473870462	0.23394862	0.193280149	0.069501038	0.063820573	0.07851261	0.100627468	0.024543999	0.06331764	0.036504082	0.17175654	-0.047696962	0.082509551	0.141241481	-0.14436009	0.108686275	0.08281444	0.019842492	0.023187634	0.193669909	0.053750221	0.05065817	-0.09463609	0.350694457	-0.104169615	0.023500915	-0.022390419	0.183888947	0.082598097	0.266797729	0.516499044	0.258677397	0.560293014	0.209419325	0.330431107	0.08415181	0.114014959	-0.034576858	0.03834695	0.120946639	-0.034232159	0.320971948	-0.093434534	0.172421078
Q9GZN1	ACTR6	64431	actin related protein 6	-0.236921604	0.119200263	-0.174200858	-0.111500377	0.002953378	0.193819153	-0.103749128	-0.110475553	-0.047198071	0.146032514	-0.17453495	-0.17722383	-0.219234531	-0.003806715	-0.018278898	-0.109412393	0.079680151	-0.038005653	-0.006063827	0.180956446	0.329322133	0.268488141	0.177577311	-0.326232587	0.044574373	-0.242837834	-0.106362685	-0.055860229	0.194830535	-0.09467101	0.48227549	0.263223547	0.234388526	-0.029039067	-0.133233978	-0.371978065	-0.346066605	-0.405868036	0.05599229	-0.10231865	-0.049734391	-0.49455784	-0.059474875	0.075877809	-0.184557465
Q9H981-1	ACTR8	93973	actin related protein 8	-0.275688531	-0.034314983	0.143680442	-0.157033808	-0.221299332	0.120341661	-0.159397343	-0.306036399	-0.186459742	0.0601962	0.106631671	0.146439432	0.070114035	0.363489573	0.128579536	0.101384617	-0.04375181	0.007308869	0.281172941	0.037880883	0.104487359	-0.025718245	0.180584243	-0.253389845	-0.074315598	0.148754501	-0.270984197	-0.170909228	0.240578367	0.862275542	0.077642313	0.162199321	-0.148114911	-0.280840632	0.192598506	0.482772102	-0.100276213	-0.176311714	-0.067802081	-0.060702867	-0.113775138	0.523354525	-0.019393874	-0.279992331	-0.0402632
Q04771	ACVR1	90	activin A receptor type 1	0.197802534	-0.424712633	0.362727044	-0.019061753	-0.041560229	-0.45806105	0.051004189	0.225697907	0.120213095	-0.192987448	0.07113472	0.186408926	0.34575196	0.346707122	0.203234705	0.34735793	0.190800537	0.135276267	0.139505165	0.090610121	-0.1406363	-0.268607586	-0.776284989	0.253407859	-0.22193087	0.481279306	-0.002293821	0.047773971	0.105238487	0.235996799	0.192298745	0.156395463	0.05575875	0.240122632	0.256715456	0.142280323	-0.09701971	0.658213725	0.139900355	-0.562681941	-0.072328324	-0.048230656	0.098555969	0.59593389	0.046920201
P36896-1	ACVR1B	91	activin A receptor type 1B	-0.048675892	-0.17385988	0.394077812	-0.10419502	-0.551842217	0.879913683	-0.334088954	-0.535210082	-0.265415551	-0.254883448	NA	NA	NA	NA	NA	NA	NA	NA	NA	NA	NA	NA	NA	NA	NA	NA	NA	NA	NA	NA	NA	NA	NA	NA	NA	NA	NA	NA	NA	NA	NA	NA	NA	NA	NA
Q03154-1	ACY1	95	aminoacylase 1	-0.134096111	0.081915316	0.545274762	0.183909304	0.654111818	-0.245481705	-0.393291674	0.118323044	-0.04934961	0.867450798	0.574196897	0.798951028	-0.622553155	0.360116868	-0.15002887	-0.203496174	-0.398398667	0.312429123	-0.651853052	0.330832937	0.615901584	-0.499798143	-0.261015642	-0.194392279	0.048303223	0.887425865	1.133991511	-0.539814033	-0.059546628	0.639635923	-0.148397909	-0.267599242	-0.094471993	-0.550676259	0.643715388	0.410930749	0.417438888	0.0392482	-0.012244265	0.620943909	0.245099739	0.123250881	1.014623938	-0.160026608	0.067916204
P07311	ACYP1	97	acylphosphatase 1	-0.356882548	-0.157058203	-0.074206388	0.085524975	-0.021487796	0.833519571	-0.173941243	-0.364680635	-0.020045193	0.200065217	-0.221637954	-0.31710499	-0.222654305	-0.558090732	-0.077775268	-0.501960249	0.214479051	0.264985919	0.240536317	-0.061190123	0.057599994	-0.207662976	0.813770569	-0.378459823	0.09925973	-0.438849514	-0.149152242	0.137044024	-0.018042339	-0.002547156	-0.535504265	-0.439374242	-0.351215765	-0.67726514	0.072411845	-0.003934871	-0.987446424	0.227984753	-0.023538615	-0.714640769	-0.126272999	0.262230497	0.006666434	-0.171614232	-0.304173453
P14621	ACYP2	98	acylphosphatase 2	-0.041797442	-0.066889045	0.075047114	0.552766514	-0.479135736	-0.42013199	0.379683588	-0.389463029	-0.249171623	-0.597832933	-0.05662037	0.007810915	0.190838962	0.259420468	0.277988162	0.004329449	0.219007513	-0.257120435	-0.036643183	-0.37100811	-0.298134007	0.359963713	0.329111345	0.147751761	-0.367184064	0.211248831	0.332479898	0.160294161	-0.078952663	0.285935576	-0.188343415	-0.178803163	0.18393258	0.287137944	0.310168522	-0.036328039	-0.377055558	0.375513368	-0.126708051	-0.219545865	-0.142419708	-0.405167651	-0.218152748	-0.447909332	-0.20910349
P00813	ADA	100	adenosine deaminase	0.053057663	-0.210592607	0.112815475	-0.016180163	0.331840936	-0.902263872	-0.088493095	0.022249261	-0.073858992	-0.373979695	0.137408819	0.07943083	0.013271239	0.236112749	0.47107137	0.035312687	0.373833442	-0.287502401	0.289550988	-0.429129439	-0.523803595	-0.321011492	-0.872515621	0.579708079	-0.107992948	-0.833294952	-0.085189225	0.325219359	-0.041530431	-0.193395189	-0.580689445	0.111712571	0.176410629	0.745518499	-0.202911109	0.092725135	-0.014068748	-0.796899709	-0.388916592	-0.1269181	0.218310684	-0.019290195	-0.885935927	-0.130261057	0.266838172
Q9NZK5	ADA2	51816	adenosine deaminase 2	-0.369049782	-0.265761544	-0.542927394	-0.014181413	-0.065345078	-0.053772941	-0.031606814	-0.728546383	0.145080154	0.859193816	0.038617871	0.093520735	0.237833203	-0.381510148	0.283183111	0.158391587	0.494907582	-0.49800565	0.001571401	0.067877841	-0.384596057	-0.394419946	-0.717821272	0.22211037	0.461248857	0.171700288	0.473737756	0.157320667	0.054423372	-0.10747002	-0.265849256	-0.28072562	0.250326765	0.615503298	-0.47672752	0.305867605	-0.354412321	-0.792291152	-0.305889639	-0.429010488	0.093053075	-0.094057524	-0.443546001	0.398411266	0.292496741
Q6DHV7	ADAL	161823	adenosine deaminase like	-0.452262488	-0.367058296	-0.248581832	-0.057678455	-0.201134044	0.519535793	0.014318587	-0.696128733	0.019465763	-0.270820452	NA	NA	NA	NA	NA	NA	NA	NA	NA	NA	-0.367184496	-0.392269512	-0.428009482	0.093853386	-0.445672283	0.127503888	0.347826986	-0.501018289	0.29446343	0.325651362	-0.504320312	-0.7111004	-0.458840994	-0.083544593	-0.092598477	-0.121715227	NA	NA	NA	NA	NA	NA	NA	NA	NA
O14672	ADAM10	102	ADAM metallopeptidase domain 10	0.135185103	0.040180034	0.446546053	0.140881205	0.118580357	-0.284722837	-0.029906791	-0.439968547	0.118176373	0.404401624	0.121979459	0.262442202	0.126505221	0.510893784	-0.085074602	-0.020005353	-0.034653218	0.20520459	0.115920396	0.066066182	-0.24896048	-0.102466686	0.323545104	-0.087492048	-0.235807229	0.241285969	0.049816264	-0.134883097	-0.091351494	0.048703103	0.046726823	-0.045168851	0.211323979	0.085750802	0.676958737	0.252307124	-0.209835497	0.139587251	0.068497931	-0.070962337	0.374436217	-0.245248401	0.319314546	0.226447434	-0.398901582
O43184-1	ADAM12	8038	ADAM metallopeptidase domain 12	0.846553679	-0.104677158	-0.300707309	0.200013261	0.033524424	-0.606968288	0.320568966	0.360400735	0.700419994	0.095356137	-0.016481608	0.692527262	-0.303354206	-0.425634302	0.11130338	0.374730471	-0.235253414	-0.041981517	-0.604155977	0.511683404	0.259839789	-0.376220256	-0.720000895	0.912880861	0.3982214	0.589771245	0.299382027	-0.234805477	-0.344755265	-0.13996404	0.664010705	-0.060306605	0.044419512	-0.624408717	1.122127748	0.135306735	0.432178331	-0.597174768	1.34201038	-0.931697991	0.818185316	0.417954776	-0.590885714	-0.009997027	-0.331194297
Q13444	ADAM15	8751	ADAM metallopeptidase domain 15	0.08253766	-0.045377438	0.469283967	-0.088222778	0.307155807	-0.355982404	0.636391489	1.00981885	-0.152622633	0.572189844	-0.03645113	-0.434353253	-0.245329341	0.617898156	-0.078045966	-0.305879515	0.048658915	0.224795357	-0.236450905	-0.342637861	-0.079728184	-0.162265484	0.557402033	0.366419497	-0.249102223	0.083959182	0.064452432	-0.095449329	-0.173828007	0.164888647	0.688998268	-0.481414855	0.448965398	0.273908074	0.230430089	1.595605	-0.133951664	0.038329701	-0.146657178	0.157647444	0.276512818	-0.127514531	-0.020519038	0.337899021	-0.004833983
P78536-1	ADAM17	6868	ADAM metallopeptidase domain 17	0.430423134	-0.000166806	-0.007969021	0.161363406	0.147348886	-0.188101663	0.171937143	0.10210531	0.302675635	0.066110493	0.164757477	0.244231879	-0.075169967	0.182813153	-0.080835545	0.050373235	-0.093960774	-0.13524614	0.189245046	-0.004379465	-0.313112455	-0.195815546	-0.011167818	0.144627204	-0.001728529	0.047305479	-0.173399112	-0.017054622	0.069883984	0.43244311	0.044116185	0.057581512	-0.071360791	0.201992346	0.322482971	0.308278648	-0.055348473	0.155569761	0.298473294	0.258395707	0.334441911	0.665609052	0.086788897	0.321158821	-0.028992206
Q9P0K1	ADAM22	53616	ADAM metallopeptidase domain 22	1.35843138	0.554358172	-0.279578513	0.260137672	-0.173675075	-0.137276458	-0.290986244	-0.073963339	0.176355613	-0.204785052	NA	NA	NA	NA	NA	NA	NA	NA	NA	NA	NA	NA	NA	NA	NA	NA	NA	NA	NA	NA	NA	NA	NA	NA	NA	NA	NA	NA	NA	NA	NA	NA	NA	NA	NA
Q9UKQ2-1	ADAM28	10863	ADAM metallopeptidase domain 28	NA	NA	NA	NA	NA	NA	NA	NA	NA	NA	-0.340227032	-0.055615622	-0.035672625	-0.046871633	0.133357767	0.132782832	0.006712479	-0.241697521	0.07334743	-0.437477662	-0.854478572	-0.653230636	-0.713824453	-0.081861589	-0.64788097	-0.247014253	0.224991478	-0.158352636	-0.3648742	0.136303213	0.394915356	0.978005604	0.831557207	0.839552413	-0.01383505	1.177769098	NA	NA	NA	NA	NA	NA	NA	NA	NA
P78325-1	ADAM8	101	ADAM metallopeptidase domain 8	0.573021934	-0.941016508	-0.041842745	-0.533376291	-0.175045029	-1.128496761	0.481313854	0.12692867	0.173184619	0.015839233	0.517797006	-1.053190364	0.441810841	0.017101638	-0.11255462	-0.176362058	-0.136703615	-0.198881984	0.081578385	-0.712019498	0.242082724	-0.877748604	0.0785548	0.649216929	0.187012151	-0.178609567	0.004265257	0.013358985	-0.531780854	NA	NA	NA	NA	NA	NA	NA	NA	NA	NA	NA	NA	NA	NA	NA	NA
Q13443	ADAM9	8754	ADAM metallopeptidase domain 9	-0.008659774	-0.499380972	-0.235400545	-0.318972306	-0.280040978	0.685468232	0.12780639	0.254371663	-0.190966559	-0.560746788	-0.147703158	0.079296641	0.105871014	-0.099464453	-0.429016048	0.056244234	0.33426465	-0.317225943	0.243107496	-0.223211203	0.161684163	-0.757759362	0.733036006	0.864196681	-0.504440045	-0.611472456	-0.652470226	-0.213635488	0.017702906	0.56079273	0.028759981	-0.542602768	-0.33020145	-0.144572218	0.813494186	0.792586103	0.139256408	-0.816097902	0.002612961	-0.39388748	0.841337648	-0.120570481	0.203451937	-0.094934495	-0.329407115
O15204-1	ADAMDEC1	27299	ADAM like decysin 1	1.194041794	-0.277531865	-0.889215816	2.175540068	-0.638962658	-0.501282509	-0.389798792	-0.682988349	-0.368185401	1.716814926	NA	NA	NA	NA	NA	NA	NA	NA	NA	NA	NA	NA	NA	NA	NA	NA	NA	NA	NA	-0.997402428	-1.552191603	-1.389343083	-0.87155086	-0.989301887	3.210277075	-0.545839784	-0.018140337	-1.601250992	-1.142535746	-1.393698333	-1.051967467	-0.58844201	2.389682885	-1.06321657	-0.059082516
P58397	ADAMTS12	81792	ADAM metallopeptidase with thrombospondin type 1 motif 12	-0.009569374	-0.182852214	-0.130352504	0.452314286	-0.057338183	-0.260283851	0.371921356	0.217032528	0.65602264	-0.067759497	0.297864755	0.207639866	-0.251748729	-0.373666093	-0.205224893	0.66997642	-0.243082679	0.159608537	-0.235351771	0.284886967	0.3827057	0.368216053	-0.374484482	0.237105652	0.039126464	1.454034243	0.693708471	-0.164500625	-0.42661111	-0.146297956	0.474547517	0.403947906	-0.251206422	-0.164697292	0.146334459	0.033009716	0.281341165	0.237707	1.107492713	-0.058136176	0.375541224	0.547034399	0.170424636	0.902458048	0.245380178
Q8WXS8	ADAMTS14	140766	ADAM metallopeptidase with thrombospondin type 1 motif 14	0.863716014	-0.092605729	0.361192432	0.286269773	0.483873383	0.385287538	0.394135044	0.100919923	0.954410425	-0.089439002	NA	NA	NA	NA	NA	NA	NA	NA	NA	NA	NA	NA	NA	NA	NA	NA	NA	NA	NA	NA	NA	NA	NA	NA	NA	NA	-0.119027511	0.405452994	1.124611772	0.152370748	0.968825399	0.002470459	-0.165019774	1.710184704	-0.707575945
Q8TE58	ADAMTS15	170689	ADAM metallopeptidase with thrombospondin type 1 motif 15	NA	NA	NA	NA	NA	NA	NA	NA	NA	NA	NA	NA	NA	NA	NA	NA	NA	NA	NA	NA	-0.554046538	-0.355159851	-0.508513741	0.016275291	0.169333481	2.190770618	0.103731261	0.445502389	0.080264769	1.043080046	0.647779351	0.118229096	0.031705691	0.240209017	0.398760711	0.238494669	NA	NA	NA	NA	NA	NA	NA	NA	NA
Q8TE57-1	ADAMTS16	170690	ADAM metallopeptidase with thrombospondin type 1 motif 16	NA	NA	NA	NA	NA	NA	NA	NA	NA	NA	1.059536669	0.667548616	-1.206812342	-0.666204943	-0.724672666	1.409912819	-1.262803166	0.052526249	-0.203605771	2.319412412	NA	NA	NA	NA	NA	NA	NA	NA	NA	NA	NA	NA	NA	NA	NA	NA	-0.454600065	0.522615136	1.439937933	-0.055069447	0.251935718	0.258748726	-0.032996673	0.857110991	-0.139591127
O95450	ADAMTS2	9509	ADAM metallopeptidase with thrombospondin type 1 motif 2	0.681042598	-0.157792108	0.13370509	0.275418731	0.140602737	-0.581649745	0.330761755	0.023274586	0.489920107	0.162098482	0.292753925	0.286074037	0.003580669	-0.320109352	-0.023503798	0.639197603	-0.06312952	0.055149634	0.405639853	0.02805877	-0.17338856	-0.218589985	-0.771760563	0.245173279	0.181523209	0.459210424	-0.00215912	-0.07395512	-0.459013587	-0.800536375	-0.331184493	0.359889851	-0.117096851	0.202261142	0.165157025	0.267043411	0.560662207	-0.348908337	1.072453451	-0.511857015	0.667868899	-0.063072168	0.449763089	0.769179959	-0.079348588
O75173	ADAMTS4	9507	ADAM metallopeptidase with thrombospondin type 1 motif 4	0.243580717	-0.394516837	-0.239587546	-0.554524195	-0.103155863	0.014704665	0.425955189	-0.381133024	0.188349894	0.227804129	0.543385198	-0.300990706	-0.076886227	-0.52604928	0.595611707	-0.686233786	-0.326405507	0.041417843	0.966524524	-0.164108983	-0.234002606	-0.761774453	-0.743543628	0.621070831	0.31966747	-0.145171137	0.092723354	-0.356268054	-0.722396774	-0.328748902	0.022403858	0.01632557	-0.736786877	0.463146001	0.027109517	0.903677368	-0.155489718	-0.129441135	1.792411107	-0.257764622	0.424382344	1.1891643	1.143719935	0.427937575	-0.203792421
Q9UNA0	ADAMTS5	11096	ADAM metallopeptidase with thrombospondin type 1 motif 5	NA	NA	NA	NA	NA	NA	NA	NA	NA	NA	NA	NA	NA	NA	NA	NA	NA	NA	NA	NA	NA	NA	NA	NA	NA	NA	NA	NA	NA	NA	NA	NA	NA	NA	NA	NA	-0.566881887	-0.678778391	1.0947826	-0.391055384	-0.258444196	0.090895918	0.347630575	1.628427137	-0.372022017
Q9UKP4	ADAMTS7	11173	ADAM metallopeptidase with thrombospondin type 1 motif 7	0.377207029	-0.129032869	0.364589708	0.057428254	0.524096147	0.053415026	0.263772668	0.252343049	1.167352545	-0.291379328	1.200581515	-0.027452037	-0.341522651	-1.839611996	-0.429876008	-0.220714623	-0.756132853	0.668891712	0.488170745	-0.017534099	-0.47696771	-0.166717596	0.069325725	0.030106855	-0.008572839	0.772022319	0.283646955	0.012383862	-0.243853638	0.786894381	1.321767683	0.105096368	1.105616082	0.377821678	1.148648057	1.326540166	0.173430197	0.298467664	0.711926463	-0.521713586	-0.244285431	0.153202805	-0.083449453	1.69545051	-0.277353206
Q8N6G6-3	ADAMTSL1	92949	ADAMTS like 1	-0.18478682	-0.376683587	-0.352146835	0.331571792	-0.183536836	0.516335389	0.319369284	-0.017681875	-0.374678663	-0.246979725	0.90508001	-0.035846186	0.207453605	-0.450539787	-0.110016498	0.191865035	0.151246236	0.033556294	0.55196557	0.061106724	-0.766424092	-0.267371347	-0.415787807	-0.283620314	0.979410347	-0.386606369	0.109382508	-0.534338116	-0.842017588	-0.004754867	-0.127060875	0.075128236	-0.530081102	0.013974304	0.532522771	0.128230785	-0.288308761	0.248318557	0.764269534	0.7080166	0.09772398	-0.402391879	0.112253624	1.03525516	-0.131414419
Q86TH1	ADAMTSL2	9719	ADAMTS like 2	0.115106899	0.538269673	-0.073072771	-0.580886235	-0.347391473	-0.198855033	0.009651813	0.040152993	0.419606505	-0.203687552	0.79223324	-0.728828505	-0.467637075	-0.181092519	-0.36465912	0.732162943	-0.541109238	-0.508531508	0.152565681	0.16717743	-0.617985244	-0.072347162	-0.490137971	-0.044268888	0.432017383	0.212581325	0.189621682	-0.109442104	-0.631431955	-0.756246681	-0.636792357	0.166170317	-0.353926828	0.600006811	0.382195925	-0.015436066	0.269145425	0.18583703	1.126009405	0.177572694	0.827643585	1.536581004	1.461808519	2.48517355	-0.140326002
P82987-1	ADAMTSL3	57188	ADAMTS like 3	NA	NA	NA	NA	NA	NA	NA	NA	NA	NA	0.931216666	-0.148394744	-0.592134191	-0.742169152	-0.630844341	0.636746787	-0.140095245	-0.053665965	-0.109526096	1.505545135	-1.258238503	-0.97740361	-0.258431449	-0.860457123	0.401721268	0.94644999	-1.06598533	0.063648883	0.385595128	1.187228034	1.676935787	0.447678639	1.942311393	1.344342511	1.410755021	1.391875937	NA	NA	NA	NA	NA	NA	NA	NA	NA
Q6UY14-1	ADAMTSL4	54507	ADAMTS like 4	-0.125106038	-0.880895207	0.367677061	-0.519883913	0.156744547	-0.745423758	-0.870552316	-0.593192977	-0.058383257	-0.360618286	0.378652511	-0.496155107	0.702701813	0.396220353	0.695507445	0.078896079	-0.167353003	0.617678525	0.879240796	-0.179912862	-0.720838627	-0.219660486	-0.647290324	0.330397238	0.269778479	-0.221461429	-0.078031256	0.217878476	-0.100433854	0.991255812	-0.012672073	-0.030981744	-0.551105533	0.654787918	0.356740908	1.472495623	-0.066989814	-0.366835329	-0.132117637	-0.076646597	-0.118112011	-1.037729008	-0.362625214	0.720723944	-0.577953858
O75689	ADAP1	11033	ArfGAP with dual PH domains 1	0.338249342	0.243882673	0.155731545	0.186929276	-0.037697582	-0.662614009	0.375596023	-0.367900559	-0.388764866	-0.160852489	-0.659618317	-0.672069755	-0.427964941	-0.401757689	-0.315041709	-0.174129043	-0.24410306	-0.82526358	-0.700829343	-0.403137343	-0.169646987	-0.442471784	0.738852276	0.124044035	0.106211612	-0.122674437	-0.006383025	-0.199721991	-0.163442635	-0.157967691	0.237972487	-0.548706231	-0.233837136	-0.302554998	0.144338311	-0.314287277	NA	NA	NA	NA	NA	NA	NA	NA	NA
Q9NPF8-1	ADAP2	55803	ArfGAP with dual PH domains 2	-0.152153935	-0.034824007	-0.260230861	0.165637601	0.47375474	-0.525289423	0.1650906	-0.342902628	-0.169360889	-0.350251181	0.013181286	0.267985865	0.37468236	-0.089426719	-0.047703176	0.596241273	0.122119688	-0.426022661	0.251206689	-0.113798656	-0.271926412	-0.007293415	-0.34675268	0.344159336	0.039451103	0.039030987	0.186599703	-0.367472329	-0.160013769	-0.374485337	0.047500796	0.107412812	0.1885302	0.23455134	0.038226273	0.331693968	-0.06834955	-0.410303837	0.096428651	-0.202135886	0.230540815	0.315227402	-0.063293572	0.391589441	0.716941072
P55265-1	ADAR	103	adenosine deaminase RNA specific	-0.130313547	0.139199539	0.321099276	-0.243840334	0.304826104	0.584382437	-0.383763231	0.468648382	0.064080082	-0.116829313	0.114964001	0.11604799	-0.380087281	0.492113807	-0.045668124	0.093308277	0.12246846	-0.249207717	0.489201371	-0.229393729	0.145962521	0.260499848	0.00620421	-0.404298436	-0.165657318	0.034000304	-0.251317985	-0.270047117	0.098827068	-0.062780119	-0.048313264	-0.044177097	0.187828239	0.070082991	0.323840199	-0.190517467	0.250196383	0.008144458	-0.022132507	0.607051026	0.244213292	0.226707558	-0.288553953	-0.234878968	0.323417041
P55265-2	ADAR	103	adenosine deaminase RNA specific	0.120336318	0.615673638	0.094001434	0.043472287	0.913110359	0.246386298	-0.134532335	0.374433365	0.199577045	0.394384071	NA	NA	NA	NA	NA	NA	NA	NA	NA	NA	0.474996182	0.228067039	-0.079807475	0.554093061	0.111135098	0.084332868	0.103965597	0.519894839	0.274623989	NA	NA	NA	NA	NA	NA	NA	NA	NA	NA	NA	NA	NA	NA	NA	NA
P78563-1	ADARB1	104	adenosine deaminase RNA specific B1	0.212360558	0.184848746	-0.124929005	0.450465805	0.072739133	0.016686085	0.497683499	-0.108752401	0.48050046	-0.25501843	-0.114274177	0.325772617	-0.1961421	-0.583873525	-0.165983876	0.141239112	-0.056403341	-0.026845574	0.604802686	0.119928259	-0.471439424	0.122192524	-0.468633173	0.266155361	0.145417258	-0.402740149	0.071803873	0.138968452	0.119818159	0.47124322	-0.08265281	0.079899396	-0.349428146	-0.085189688	0.248808841	0.287440128	-0.354573739	0.226191955	0.25939212	-0.126258271	0.250437313	0.398296239	0.162763117	0.746971245	0.018083663
Q9BUB4	ADAT1	23536	adenosine deaminase tRNA specific 1	-0.049666649	0.150221637	-0.058890142	-0.419082433	-0.184912566	0.385307515	0.007389922	-0.45212897	0.101611074	0.175236845	0.281194808	-0.434836746	0.166853975	0.019099936	-0.107723822	-0.285637865	0.244340204	-0.996316701	-0.158929936	-0.49772103	-0.095001672	0.22688779	0.83829606	-0.160217244	0.462480032	-0.410230094	0.867257942	-0.534703933	-0.168848117	0.11755686	0.15996101	-0.076441354	-0.352475674	-0.358894279	-0.133731931	-0.128031929	-0.281923427	-0.890497119	-0.773953959	-0.46183809	-0.649186499	-1.21877067	-2.433322811	-1.070027803	-0.498736746
Q7Z6V5-1	ADAT2	134637	adenosine deaminase tRNA specific 2	NA	NA	NA	NA	NA	NA	NA	NA	NA	NA	-0.12131307	0.432764753	0.051435826	-0.346979749	0.174780862	0.143105291	1.096553861	0.879702523	0.669668436	-0.188078643	-0.367238479	0.173830767	-0.400320894	-0.619430271	0.483515287	0.572639738	0.164106632	0.556809385	1.521748375	0.880414032	1.002647911	0.588971703	0.74357063	0.728308413	-0.770833578	0.464847336	NA	NA	NA	NA	NA	NA	NA	NA	NA
Q96EY9	ADAT3	113179	adenosine deaminase tRNA specific 3	-0.251913566	0.168009707	-0.185214439	-0.381519058	-0.15320427	-0.637232638	-0.278976301	-0.123439501	-0.17611337	-0.216820105	0.23346137	0.778456311	-0.051994233	-0.423689186	0.346720556	0.24226191	0.27093095	0.993084557	0.593666661	0.803590273	0.211935988	0.123316228	-0.086154582	0.128248807	0.097801561	-0.151317787	0.26054287	0.287119798	0.46655113	NA	NA	NA	NA	NA	NA	NA	NA	NA	NA	NA	NA	NA	NA	NA	NA
Q86TW2-1	ADCK1	57143	aarF domain containing kinase 1	-0.306227691	0.208407448	-0.195498046	-0.353870408	0.719267776	0.199582602	-0.470325467	0.107962222	-0.00775062	0.611896887	0.0440901	0.2416148	0.080739443	-0.061419069	-0.054439866	-0.21571429	0.150538894	-0.091120207	-0.134780989	0.062174031	0.659154805	-0.129341981	0.690315057	-0.30957474	-0.539392807	0.463599399	-0.050253614	0.169007486	-0.201193308	NA	NA	NA	NA	NA	NA	NA	-0.092470959	0.59433591	-0.108804354	0.055360768	-0.126297737	0.155961392	0.407116801	-0.415440185	0.475730214
Q3MIX3	ADCK5	203054	aarF domain containing kinase 5	0.042986776	-0.219054343	-0.015957015	-0.321602024	0.196026982	0.001379984	-0.267252506	-0.354092402	0.302946564	0.418572758	0.208223362	0.431515228	0.31623837	-0.336767327	0.039036231	-0.27862713	-0.456029059	0.271214363	0.137448826	-0.028939047	0.028881789	-0.843795403	1.314282702	-0.351905053	-0.306010634	-0.191940337	-0.326245978	-0.169719564	-0.387433122	-0.119684103	0.080753287	0.302725692	-0.11571333	-0.165730048	-0.109797048	0.092537657	0.491119168	0.088693733	0.962485584	-0.340292817	0.224006822	1.129619741	1.161568334	0.74456021	-0.094202884
O60266	ADCY3	109	adenylate cyclase 3	0.203539219	0.053817104	-0.171298805	0.466121616	-0.451740113	0.469227489	-0.285232475	-0.008353606	0.171141061	-0.218988429	-0.134236231	0.057366412	-0.109735459	-0.146069998	0.196031342	0.252428	-0.066190609	0.16020149	0.27717343	-0.04282597	-0.47562295	-0.071148961	-0.118821063	0.078085373	-0.290848335	-0.110455743	-0.320478155	-0.043272835	0.271400989	0.925042233	0.076791859	-0.351243083	-0.222039787	-0.331996821	0.817024405	0.548040466	-0.030736368	-0.694626746	-0.429113339	-0.547682394	-0.597790784	-1.188381516	-0.760777502	-0.260234863	-0.541378178
O95622-1	ADCY5	111	adenylate cyclase 5	-0.532572804	-0.681393823	-0.411332342	0.564097375	-0.131337058	-0.038684257	0.315112485	-0.28351343	-0.433202539	-0.394495017	NA	NA	NA	NA	NA	NA	NA	NA	NA	NA	-0.657802077	0.693013162	-0.930917953	-0.371118189	0.593157927	-0.025227504	-0.534696961	-0.436505343	-0.474233431	NA	NA	NA	NA	NA	NA	NA	NA	NA	NA	NA	NA	NA	NA	NA	NA
O43306	ADCY6	112	adenylate cyclase 6	0.14007892	-0.070957523	-0.127698661	0.389414142	0.05013688	-0.020978022	0.08934911	-0.085864252	0.007840696	-0.1267189	0.057362259	0.463189361	-0.099009052	-0.052938254	-0.022008065	-0.094093756	-0.207336177	0.660034462	-0.18218911	0.330915885	0.14518109	0.282291995	0.039907992	-0.19966321	-0.080088912	0.022970604	-0.239853201	-0.14889255	-0.119937204	-0.315167312	-0.425106876	-0.388689014	-1.979945224	-0.992894695	0.04067057	-1.200860157	0.2346797	0.000588614	-0.385341408	-0.017447037	-0.306751353	-0.897851871	0.243277201	0.130749939	0.069847615
P51828	ADCY7	113	adenylate cyclase 7	0.284747514	0.005505181	0.185387528	0.452290486	0.389990244	-0.641013103	0.019355272	0.019014053	0.515650889	-0.063038266	-0.004485358	0.208296739	-0.014544061	0.093096883	0.223654873	0.336792864	0.37970619	0.408867679	0.064900829	0.129724938	-0.289119634	-0.525583948	-0.957736557	0.31550995	-0.036917381	0.102947624	0.038848174	0.081622012	-0.485833088	0.351531962	0.168317679	1.084465175	-0.095281084	-0.296906241	0.069633537	-0.07507246	0.778647608	0.411502673	1.644001023	0.63755357	0.51485647	2.648999846	0.281103055	1.179380476	1.252616937
O60503	ADCY9	115	adenylate cyclase 9	-0.083659958	0.303700232	0.523776391	0.031728573	-0.080997422	0.090027184	0.455807607	0.03146719	-0.02102795	0.48456003	-0.04387275	-0.3101385	-0.734579441	-0.286685277	-0.394143162	0.601387817	-0.662514212	-0.352176042	0.286319931	0.63354574	NA	NA	NA	NA	NA	NA	NA	NA	NA	NA	NA	NA	NA	NA	NA	NA	0.047905776	0.735295703	0.970973548	0.489532662	-0.30119063	-0.887594674	-0.103666055	0.902627162	1.101319475
P35611-6	ADD1	118	adducin 1	0.347579226	0.120721973	0.114784283	0.493959576	0.080354349	0.489994367	-0.266379303	-0.267595307	0.330025955	-0.487625317	-0.580019172	0.32390266	-0.367307526	-0.656579467	0.218458728	0.150984973	0.041607731	0.005519897	0.153686755	0.43839331	-0.612052824	-0.03260415	-0.381288407	0.338695406	-0.368476872	-0.26951244	-0.243697983	0.388569362	0.388721688	0.442787049	-0.073009709	0.102153977	-0.141209224	-0.028771763	0.19589893	0.238031604	-0.210866422	0.242543437	-0.294410127	-0.349652696	0.223059001	-0.125459746	0.531239	-0.074214469	-0.026134635
P35612-1	ADD2	119	adducin 2	0.405421866	-0.16379022	0.496257255	0.130791556	-0.665866853	0.657257324	0.07879885	-0.45175914	0.379318618	0.089545255	-0.292922426	-0.198453276	-0.124712136	-0.28585663	0.780784676	-0.213002525	-0.345751251	-0.369982493	0.285760107	0.220607322	-0.631526398	-0.069786921	0.201910608	-0.604208227	-0.931648534	-0.43832785	0.410379034	-0.503558128	-0.145474237	0.348055211	-0.139122049	0.846048648	-0.348097446	0.018161766	0.214087992	-0.054782476	-0.615416698	-0.195574257	-0.387843646	-0.457343723	0.036725259	0.099320309	0.48994536	-0.153389644	-0.573339792
Q9UEY8-1	ADD3	120	adducin 3	-0.738385331	-0.384751865	-0.488711056	0.103692835	0.567575848	0.705397791	-0.65070598	-0.503424066	-1.130160829	-0.293165436	-1.259355265	-0.439468274	-0.707241332	-0.942560865	-0.550092354	-0.405929569	-0.725522101	0.236428412	-0.344249458	-0.18270487	NA	NA	NA	NA	NA	NA	NA	NA	NA	1.110269271	-0.646371148	0.044599208	0.302009348	0.096551701	0.269407874	0.505757209	NA	NA	NA	NA	NA	NA	NA	NA	NA
Q9UEY8-2	ADD3	120	adducin 3	0.264370928	0.056642948	-0.08576794	0.432361209	0.246071833	0.024731355	-0.190006583	-0.330186138	0.320267264	-0.562671152	-0.500761143	0.324612077	-0.213981655	-0.67930404	0.214053254	0.352788493	0.140179405	0.056274547	0.133829898	0.489414222	-0.486851304	-0.040629263	-0.395499774	0.623195219	-0.283690986	-0.153612487	-0.111169845	0.631471109	0.437557974	0.545012502	-0.071319965	-0.03505633	-0.05049871	-0.165160807	0.068580438	-0.001579551	-0.350926178	0.347232288	-0.389653933	-0.509146523	0.139938583	-0.193800954	0.380924043	-0.142250728	-0.191759975
Q96PE1-1	ADGRA2	25960	adhesion G protein-coupled receptor A2	0.403690377	0.276142238	-0.042811905	0.764360696	-0.016071182	-0.202679876	0.043120029	0.017765179	0.250319619	-0.496982918	-0.521797148	0.075058911	-0.708092095	-0.868830807	0.19396512	-0.393064906	-0.053625473	-0.225003013	-0.125355708	0.356991249	-0.511265655	0.228106532	-0.469993537	0.285689914	-0.088129941	-0.037851904	0.187110328	-0.051393807	0.372698544	0.765930635	0.127502827	0.184666661	-0.100327012	0.129341708	0.672943023	0.775185929	-0.249117165	-0.216368517	0.372606155	-0.387063999	0.211040124	0.269347662	0.30632169	0.198044876	-0.422807545
Q8IWK6	ADGRA3	166647	adhesion G protein-coupled receptor A3	NA	NA	NA	NA	NA	NA	NA	NA	NA	NA	NA	NA	NA	NA	NA	NA	NA	NA	NA	NA	NA	NA	NA	NA	NA	NA	NA	NA	NA	0.235460317	0.261628626	0.012836211	-0.280146813	-0.495223902	0.146313334	0.559473575	-0.146630971	-0.3094129	-0.307920101	0.688102302	0.409799525	0.216182071	0.297994052	-0.460056812	0.107463899
Q9UHX3	ADGRE2	30817	adhesion G protein-coupled receptor E2	0.486348369	-0.295950522	0.22878667	-0.171953374	0.136187984	-0.102593056	-0.162854416	-0.041044998	-0.531977578	0.658650107	-0.078628643	0.297574332	0.168448216	0.373481673	0.055283981	0.430817001	0.767247075	-0.384650879	0.475530326	-0.158476122	-0.148022166	0.222279716	-0.223317626	0.416431986	-0.195328446	-0.131155867	0.103166605	-0.075109803	0.109250502	0.029789262	1.107235219	0.871402199	1.129338809	1.623158342	-0.162823177	-0.189915434	0.572993065	0.157241194	0.326266592	0.21750576	0.608397909	0.826731021	-0.04598429	0.761008413	0.786020959
P48960-1	ADGRE5	976	adhesion G protein-coupled receptor E5	0.060791427	-0.065112993	0.376109001	-0.014291244	0.351042406	-0.468972006	0.032082406	-0.326199752	0.095190032	0.014215656	-0.03394226	-0.223587457	0.183534135	0.082521333	0.074329412	0.18557907	0.274677946	-0.205874001	0.316957496	-0.270490359	-0.551281837	-0.77251795	-0.503108669	0.462889667	0.049602898	-0.489938353	0.534496375	0.506039474	0.079734836	-0.368184778	-0.225360218	0.206464332	-0.124446645	0.898122665	-0.280724172	-0.062813567	-0.563025541	-0.761498099	-0.200539094	-0.546439605	-0.156477996	0.072731125	-0.515964075	0.025419584	-0.198312913
Q8IZF2	ADGRF5	221395	adhesion G protein-coupled receptor F5	-0.361798614	0.221612278	0.160753659	0.216127113	-0.087486536	-0.407819107	0.374198232	-0.367086388	-0.009474351	-0.376741367	-0.183908961	0.49918535	0.123708364	-0.421198864	0.01856441	-0.210144992	-0.096204394	0.086512372	0.116873731	-0.157395203	-0.423432074	0.105527968	0.182943076	-0.046466032	0.367391107	-0.129036934	-0.04322048	-0.116829015	-0.154095595	0.465728961	-0.018681514	0.05633189	-0.017170966	0.086409328	0.392894711	0.477025367	-0.435268054	-0.63990811	-0.342593307	0.037832622	0.006268863	1.260223179	0.528862588	0.298511425	-0.208304464
Q9Y653	ADGRG1	9289	adhesion G protein-coupled receptor G1	-0.428525053	0.274104922	0.493832811	-0.495255384	0.019332684	-0.631115445	0.688802122	-0.058842596	0.626174799	1.429979119	0.796200685	-0.275532746	-0.364006497	-0.163771513	0.297792395	-0.12212255	-0.348676963	0.160401876	-0.082721408	0.124219643	-0.823701546	-0.030417569	0.047190586	0.192862006	-0.059152941	-0.44129729	0.163113173	-0.128652336	-0.233058554	-0.597421425	-0.470804117	0.309319395	-0.469838334	-0.461543384	-0.512146667	-0.967262844	0.347401865	-1.063357545	0.007956764	0.722457416	0.787201203	-0.095526148	-0.802914237	1.148312814	-0.055108242
Q86SQ4	ADGRG6	57211	adhesion G protein-coupled receptor G6	-0.144679537	0.237476785	1.257261326	0.44947239	-0.217143151	-1.144531255	1.323085054	-0.281874029	0.456724192	-0.46279114	NA	NA	NA	NA	NA	NA	NA	NA	NA	NA	NA	NA	NA	NA	NA	NA	NA	NA	NA	NA	NA	NA	NA	NA	NA	NA	NA	NA	NA	NA	NA	NA	NA	NA	NA
O94910	ADGRL1	22859	adhesion G protein-coupled receptor L1	-0.779565624	-1.232937878	0.146270966	-1.038806397	-0.926645354	-0.823214258	-1.030524371	-0.944702575	-1.347973882	-0.672204398	NA	NA	NA	NA	NA	NA	NA	NA	NA	NA	0.548753338	0.743460128	0.360775432	-0.208928322	0.09203207	0.188397055	-0.448334418	0.020007361	0.031574945	NA	NA	NA	NA	NA	NA	NA	NA	NA	NA	NA	NA	NA	NA	NA	NA
O95490-1	ADGRL2	23266	adhesion G protein-coupled receptor L2	0.78503336	0.308896424	-0.313359889	0.511489156	-0.150567745	-0.253617496	-0.250411069	-0.270146012	-0.113334476	-0.651480756	NA	NA	NA	NA	NA	NA	NA	NA	NA	NA	0.268236263	0.055472292	-0.279776415	-0.497465465	0.211625696	-0.530142407	-0.905225389	-0.543444065	-0.511131143	NA	NA	NA	NA	NA	NA	NA	NA	NA	NA	NA	NA	NA	NA	NA	NA
Q9HBW9	ADGRL4	64123	adhesion G protein-coupled receptor L4	0.255834004	0.17434809	-0.039766462	0.396274677	-0.019214698	-0.179812483	0.326853577	-0.271399814	0.03299108	-0.160868902	-0.022865059	0.361329726	-0.350295269	-0.358630072	0.279717581	0.107229704	0.174131174	0.424879591	0.219591276	0.042850376	-0.425360811	0.532317842	-0.468388224	-0.262934467	-0.228117938	-0.24938281	-0.170791724	-0.028687967	0.161532692	NA	NA	NA	NA	NA	NA	NA	-0.315617188	-0.140945065	0.03123116	-0.342671821	-0.08179612	-0.018077712	0.248418045	0.226609919	-0.261356654
P00325	ADH1B	125	alcohol dehydrogenase 1B (class I), beta polypeptide	-0.151058068	0.57273945	2.029569352	0.735903938	-2.214602626	-0.037733186	-1.623322379	-1.937534561	-1.600684904	-1.410430194	-1.688691058	0.856803048	-1.311545078	-1.838254161	1.154403627	-1.018275409	-0.156255162	-0.101479074	0.843545514	1.348242221	0.084253794	0.13607703	-0.827011829	-0.84875472	-0.520863487	-0.182506099	-0.331201591	0.226513129	1.509457381	0.487820657	-1.387914537	1.184365805	-0.357134077	-1.808455091	2.129532483	1.298357577	0.943738208	-0.302533166	-1.838029964	-0.281757231	-0.950279503	-1.72590794	0.293843957	-1.744983966	-0.127792393
P00326	ADH1C	126	alcohol dehydrogenase 1C (class I), gamma polypeptide	-0.21262249	1.196757224	1.345564104	0.704160783	-2.558926285	-1.82754065	-0.607335222	-1.763331345	-1.809933175	-1.779314781	-0.481723838	0.020206623	-0.32325425	-0.597671622	0.437846777	-0.063206257	0.653844023	0.647272012	0.992157274	0.001766457	-0.699027586	-0.684846361	-0.442236292	0.826647728	-0.401383593	-0.942336554	0.38812665	0.395158536	1.697320721	NA	NA	NA	NA	NA	NA	NA	NA	NA	NA	NA	NA	NA	NA	NA	NA
P08319-1	ADH4	127	alcohol dehydrogenase 4 (class II), pi polypeptide	NA	NA	NA	NA	NA	NA	NA	NA	NA	NA	NA	NA	NA	NA	NA	NA	NA	NA	NA	NA	NA	NA	NA	NA	NA	NA	NA	NA	NA	NA	NA	NA	NA	NA	NA	NA	NA	NA	NA	NA	NA	NA	NA	NA	NA
P11766	ADH5	128	alcohol dehydrogenase 5 (class III), chi polypeptide	0.108297696	-0.053807548	0.05474367	0.208325528	-0.44486597	0.013091858	-0.079426783	-0.420881311	0.111125227	0.120683244	-0.01420711	0.260291003	0.261528546	-0.011003179	0.209812361	0.247832135	-0.208352022	-0.110161929	0.226901944	0.189831802	0.302343021	0.07980689	-0.381818327	-0.108365349	-0.087894399	0.043290482	-0.096691978	-0.097536012	0.196051539	0.087282547	0.20435472	-0.306404383	0.060930358	-0.203057463	-0.180067232	-0.210738353	-0.086545292	0.440833208	-0.13870523	0.307494492	-0.120219729	-0.308706428	-0.118035406	-0.137425096	-0.061206629
Q8IWW8	ADHFE1	137872	alcohol dehydrogenase iron containing 1	-0.426557545	0.268960329	-0.127633003	0.473523189	-0.571064861	0.39294391	-0.147258442	0.284550685	-0.359404193	0.070943678	NA	NA	NA	NA	NA	NA	NA	NA	NA	NA	NA	NA	NA	NA	NA	NA	NA	NA	NA	NA	NA	NA	NA	NA	NA	NA	NA	NA	NA	NA	NA	NA	NA	NA	NA
Q9BV57	ADI1	55256	acireductone dioxygenase 1	-0.323309313	0.011715571	0.187655245	-0.321778967	-0.261212973	-0.543878961	0.735659198	-0.195474535	0.026972979	0.120991751	-0.180659725	-0.158615463	1.188415067	0.490286464	-0.124339129	0.029536918	0.003670583	-0.60103741	-0.23183122	-0.622853101	0.411055983	-0.856566491	-0.701235661	0.340281884	0.028026717	0.185272597	0.14613448	-0.053340653	-0.63134481	-0.544306409	-0.374796401	-0.27443398	-0.289074338	0.515210133	-0.295210534	0.070430351	0.010782838	-0.121159227	0.18446153	0.292649513	0.17055778	-0.035287962	-0.92236034	-0.036481169	0.36041346
Q15848	ADIPOQ	9370	adiponectin, C1Q and collagen domain containing	-0.188753804	0.395413257	0.524638944	0.172151809	-0.059933031	0.152021822	0.163249464	-0.176295696	0.463246531	-0.370236559	-0.329814642	0.107417509	-0.011676778	-0.122832099	0.378938393	-0.266665944	0.002750472	0.385820348	0.338366474	-0.069316641	-0.735823733	0.4919476	-0.088622009	0.462641655	-0.061755362	0.064899099	0.107805317	0.025579931	1.251330125	1.115518205	-0.475956017	0.588236277	-0.140103547	0.321806776	0.836873828	1.442344283	-0.63093269	-0.043215652	0.252153551	-0.85585793	-0.603721062	0.550525407	0.313987021	0.762243639	-0.296557181
Q96A54	ADIPOR1	51094	adiponectin receptor 1	-0.269809294	0.179778814	0.51667446	0.011526506	0.488545248	0.107833726	0.528357945	0.108414441	-0.02523964	0.300021382	-0.068231596	0.09290577	0.216688148	0.28358787	0.058389511	-0.201134461	-0.259859701	0.610418475	-0.167208144	0.346364344	NA	NA	NA	NA	NA	NA	NA	NA	NA	NA	NA	NA	NA	NA	NA	NA	0.250868129	0.819950692	-0.10444681	1.585495541	0.032083652	-0.154694706	0.457535303	0.190677176	0.183952809
Q86V24	ADIPOR2	79602	adiponectin receptor 2	-0.409443524	-1.792803185	-0.886962627	-0.980912311	0.107751104	-0.437600751	-0.727969073	-0.417114099	-0.694298208	0.460803476	-0.038208494	-1.533554784	-0.898251471	0.928675461	-1.349174908	-0.676916567	-1.523360416	-0.864378135	-0.212337733	0.257689367	0.165247833	1.672056471	-0.220287229	-1.012215199	0.411923254	0.509485228	-0.383730704	0.038412077	-1.056858412	NA	NA	NA	NA	NA	NA	NA	0.123329827	0.987883626	-0.505672844	0.418105603	-0.39394583	-0.81916917	1.607701795	-0.811313497	0.61923233
Q15847	ADIRF	10974	adipogenesis regulatory factor	-0.125340829	0.36968168	0.571984441	0.615917631	1.116170193	-1.157835749	-0.756369873	1.25542804	-1.033823654	0.11474459	0.513416669	1.505753037	0.613362053	-0.897486813	0.075095218	-0.221753919	-1.165845039	-0.079410344	-0.174622176	2.477684861	1.855579327	-1.34754742	-0.95322651	-2.006986486	-0.546402852	-1.418776781	-0.085403368	0.055726617	-0.127356236	1.191024003	-0.629898907	-0.403248132	-0.967694967	-1.904015641	1.452659976	-1.003402538	2.123061358	0.008745463	0.58666002	1.543579256	-0.005494476	-1.233738434	0.916276165	0.971696905	-0.431464993
Q9GZN8	ADISSP	54976	adipose secreted signaling protein	-0.233711004	-0.256273752	0.207718955	-0.228233146	0.002329204	0.412837206	-0.218114388	-0.159933941	-0.045033711	0.168440649	-0.270187675	-0.281743576	-0.587823101	-0.428519553	-0.318517467	-0.09966584	-0.465088094	-0.52221479	-0.169236671	-0.284574909	0.043238329	0.238437006	0.285313952	-0.089741076	0.228053712	-0.109600114	-0.032289269	-0.095159388	0.115066725	0.243772514	0.619959004	0.384133338	0.559592397	0.362356704	0.344774297	0.454775499	-0.388583167	0.041408206	-0.203492224	-0.278234164	0.491320955	0.114362531	0.64791808	-0.347056887	0.209779228
P55263-1	ADK	132	adenosine kinase	-0.082558087	-0.389481359	0.083824567	0.003427687	0.042965138	-0.051680184	0.018546883	-0.021030212	1.517059435	0.196340328	0.129275247	-0.038078648	0.103708674	-0.158744967	-0.049214686	-0.305825746	0.0280555	0.07189851	0.272350256	0.207096435	0.244601662	-0.037717474	-0.065965532	0.114758575	-0.303014465	-0.077037554	0.17865017	-0.199008325	-0.165829132	0.105404664	0.014734466	1.941311597	0.129438257	-0.312423076	0.038878067	0.113180981	0.038890663	0.228897476	-0.093537768	0.299917868	0.087286775	0.465099192	0.445712945	0.181574751	0.06483913
Q9H2P0	ADNP	23394	activity dependent neuroprotector homeobox	-0.146994114	-0.10018074	0.401388737	0.408125459	-0.26542091	0.217798355	-0.148499837	0.104726918	-0.310793169	-0.146802259	0.08440813	-0.200168494	0.171589937	0.273284933	-0.023387915	0.282023557	-0.208133514	0.46243871	-0.179841745	-0.131135532	0.272743479	0.10284754	0.145844476	-0.328852049	0.474875359	-0.117050348	-0.179872788	-0.048514296	-0.019665407	0.163643985	-0.057021255	-0.217085319	-0.216178275	-0.040912866	-0.205099573	-0.146088283	-0.001572238	-0.014031599	-0.190974461	0.45874571	0.117453114	-0.084007086	0.244757751	-0.039711158	-0.054253569
Q6IQ32	ADNP2	22850	ADNP homeobox 2	NA	NA	NA	NA	NA	NA	NA	NA	NA	NA	NA	NA	NA	NA	NA	NA	NA	NA	NA	NA	0.695528403	0.50542892	0.150085049	-0.028246668	0.31699269	0.291475767	0.185358843	0.652092743	0.21115757	NA	NA	NA	NA	NA	NA	NA	0.191542606	-0.213307724	-0.429236602	0.751726474	-0.21252377	0.362531597	0.117396438	-0.809004753	0.044745318
Q96SZ5	ADO	84890	2-aminoethanethiol dioxygenase	-0.038311093	-0.128132521	0.033950418	-0.089154825	-0.234956481	0.256376527	-0.024509887	-0.201572647	2.097750635	-0.208832824	-0.162483159	-0.317061564	-0.340895944	-0.442786349	-0.302575923	-0.297418816	-0.033040195	-0.206669151	-0.234246598	-0.16599266	-0.078778089	-0.053489204	-0.30759713	-0.187561996	-0.144554991	-0.284087556	-0.253885583	-0.249995192	-0.173714184	-0.255539006	-0.367713094	0.895666238	-0.535482681	-0.399393977	-0.308257976	-0.467178099	-0.262701923	0.040510754	-0.142347079	-0.364319279	-0.015449387	0.081125103	0.152499491	0.495117543	0.00014024
Q9BRR6-1	ADPGK	83440	ADP dependent glucokinase	0.218377707	-0.079363104	0.233297841	0.062945849	0.214831534	-0.48133848	-0.031651885	-0.133150573	0.141962841	-0.260948787	0.108228229	-0.028523225	0.153225345	0.090133635	0.135526582	0.034926616	0.330174605	-0.038358045	0.351602942	-0.209570215	0.124502788	-0.647369765	0.323119749	0.116640909	0.346211841	0.545447068	-0.207846026	0.190727843	-0.111712896	-0.184334864	0.157666362	0.19361085	0.431793626	0.399504015	-0.04531362	-0.110077304	-0.17402185	0.13725209	-0.240024555	-0.113226701	0.11740035	0.36712734	-0.192334681	-0.072331226	0.033394534
P54922	ADPRH	141	ADP-ribosylarginine hydrolase	0.235649236	0.316599384	0.027750834	0.2892924	0.213945574	-0.530335721	0.214486748	0.08610696	0.214645312	0.292229213	0.134591247	0.041166926	0.147818628	-0.115268637	0.042735122	0.082274032	0.05943931	-0.419288193	0.25320943	0.143953212	-0.223890266	-0.237406705	-0.455389657	0.202151751	0.036390931	0.252488122	0.179150994	0.312067106	-0.396269686	0.14389051	-0.125929793	-0.811637255	0.055503683	0.441235056	-0.143093911	0.01658617	0.003291786	0.229605982	0.08923383	0.311492537	0.266631787	0.225470171	-0.001323736	0.285838716	0.212754952
Q9NX46	ADPRS	54936	ADP-ribosylserine hydrolase	0.13435779	0.173348415	-0.11344415	0.295470348	0.224129816	0.116856191	0.0442981	0.214593578	0.154353969	0.317043206	0.010985077	0.26287677	0.049388775	0.115578658	0.09112298	-0.098823055	0.387927848	-0.204560435	0.159371237	0.142751199	-0.328054538	-0.419177075	-0.222569648	0.126137953	0.014487892	-0.206191408	0.288512664	0.21194323	0.07074143	0.250711177	0.232156951	0.091174014	0.250089687	0.067982715	0.447856323	-0.002907936	-0.249349376	0.020039459	-0.002138154	-0.304093619	0.091425887	-0.234221866	-0.259632358	-0.033708212	-0.352241807
P08913	ADRA2A	150	adrenoceptor alpha 2A	1.182630002	0.161615811	0.058531152	-0.040954532	0.171811129	-0.437078688	-0.1753345	0.088867495	1.172969709	-0.691658152	-0.364935909	0.448282539	-0.615312642	-0.773392955	-0.349648852	0.688320434	-0.00658519	0.054909581	0.665753367	0.782626882	-0.324468584	-1.030765724	-1.083724373	1.250769351	0.030194057	-0.107286674	-0.751741162	-0.221616565	0.25658643	0.621805082	0.158759519	0.440433278	0.096267412	-0.694411605	0.220021627	0.432282578	-0.149735906	0.983058828	-0.164328196	0.195403045	0.658637576	-0.253263986	0.282971563	0.318023992	-0.07555919
Q16186	ADRM1	11047	ADRM1 26S proteasome ubiquitin receptor	-0.14339855	-0.001408696	0.980120149	-0.212091617	-0.056002777	0.169447335	0.202593428	-0.186358543	-0.1490979	-0.061905534	0.141541321	-0.135062923	0.161355626	0.321760474	-0.033284954	0.089238355	-0.113015429	0.066822976	-0.040384243	0.02657348	0.444909632	0.157810583	1.079167974	-0.06332946	0.138120825	-0.114452319	-0.084363578	0.039323863	-0.166344982	-0.236329798	-0.181690481	-0.239507969	0.125427737	0.099795034	-0.484260949	-0.081223492	0.206738904	0.435735176	-0.207344327	0.007393466	-0.425133102	-0.009224919	-0.400879523	-0.306893701	-0.056024554
P30566	ADSL	158	adenylosuccinate lyase	-0.307154382	-0.233276113	0.083053894	-0.348725799	0.310183342	0.450021916	-0.215565077	0.16582271	0.088193195	-0.330928676	0.432744109	0.03494857	0.562713304	-0.175264027	0.163544925	-0.166615185	0.278749825	-0.127265363	-0.085722028	-0.287764907	0.000400311	0.13736807	0.15571927	-0.059086837	0.103968477	0.037797306	0.04006891	0.266643028	0.258429633	-0.0567983	-0.093689844	0.2425792	0.042773864	0.055786024	-0.144868784	-0.033238681	0.355407781	-0.556419194	0.012546882	0.344404041	0.049734148	0.060955567	-0.205705165	-0.062850203	0.169722724
Q8N142-1	ADSS1	122622	adenylosuccinate synthase 1	-0.296146628	0.448933118	-0.454819049	-0.30828444	0.761508286	-0.889750937	0.164961252	0.024494061	0.214515623	-0.423285392	0.488722161	0.214641807	-0.251014626	-0.569614154	0.041261965	-0.414199482	-0.574088812	0.40882336	0.002916542	-0.368032043	0.772238007	-0.659287509	1.241516209	-0.303308388	-0.0095183	-0.19861848	0.51630933	-0.512964795	-0.04753845	-0.541344035	-0.464067939	0.081582091	-0.116605447	-0.128555819	-0.339391144	-0.722857126	-0.007959485	-0.456853263	-0.306016974	-0.500908496	-0.67075299	0.281742986	0.527086472	0.18075277	0.051718599
P30520	ADSS2	159	adenylosuccinate synthase 2	-0.483786228	-0.131583136	0.085714783	-0.123925984	0.133371862	-0.939678892	-0.512447825	0.234220837	-0.002765994	-0.378585252	-0.053547771	-0.07689988	0.464127034	1.03421345	0.379475369	-0.079100015	0.176066334	-0.220028196	-0.043399948	0.197346769	-0.268475809	-0.15930257	-0.233079277	0.370792508	0.422236822	0.051913837	0.181580876	0.01623699	-0.480600855	-0.184909496	0.123092559	-0.254439611	0.010041194	-0.403431179	-0.300887148	-0.164886536	-0.284889154	-0.908451992	-0.267960485	0.158490131	0.179866914	-0.370407376	-0.819453261	-0.085718469	-0.018205533
Q8IUX7	AEBP1	165	AE binding protein 1	-0.278101457	-0.37815059	-0.621244705	0.107712996	-0.111672125	-0.356201011	0.420359367	0.563914867	1.244577451	0.122267742	0.960295496	0.282754473	-0.069822446	-0.469087857	-0.384104859	0.28875523	-0.267159537	-0.04607799	0.236438973	1.123832828	-0.415885368	-0.406358573	-1.074556009	0.304639	0.579846689	0.563797811	0.291053995	-0.590503712	-0.460166956	0.030501233	0.015357211	0.230743219	-0.448403389	0.226133196	0.249512397	0.201795925	-0.188998228	-0.149332393	0.990591922	-0.270233676	0.207338998	0.554868471	-0.175967771	2.699294417	-0.423088764
Q8N556-1	AFAP1	60312	actin filament associated protein 1	0.354834869	-0.201206052	-0.186559741	0.473117184	-0.095611181	-0.499342022	0.392706368	0.069913842	0.649305486	-0.483684015	0.40868487	0.236074525	-0.036742484	0.196868221	-0.240554968	0.533267406	-0.011149562	0.082715172	0.243378491	0.158582878	0.200780236	-0.262138718	-0.319723011	0.307901285	0.225104424	-0.019913646	0.131189092	-0.20293052	-0.23899494	0.10018421	0.584008029	0.357223778	0.173270897	0.509364738	0.326839486	0.27445595	-0.117062297	-0.46205446	0.54708605	-0.150226262	0.160148531	-0.568860592	-0.004021878	0.526108984	-0.161072139
Q8TED9	AFAP1L1	134265	actin filament associated protein 1 like 1	-0.548512595	-0.116541694	-0.036504203	0.211487539	-0.276576804	0.702730776	0.301366274	-0.377697817	0.124492675	-0.464772418	NA	NA	NA	NA	NA	NA	NA	NA	NA	NA	-0.132891123	0.366192012	0.160117369	0.349432607	0.310879887	0.014459012	0.292823307	0.166728915	0.138153305	NA	NA	NA	NA	NA	NA	NA	0.076810237	0.380570814	0.619435878	-0.206327228	0.892290248	1.064126951	1.777354947	0.954498503	0.256665663
Q8N4X5	AFAP1L2	84632	actin filament associated protein 1 like 2	0.481467691	0.904393452	-0.335014547	1.05842802	0.146760958	0.130705841	0.309508749	0.084540484	0.856707939	0.200811632	NA	NA	NA	NA	NA	NA	NA	NA	NA	NA	NA	NA	NA	NA	NA	NA	NA	NA	NA	1.689122508	0.715729503	0.486151396	0.448569156	0.552721539	0.869809006	0.92970103	-0.150515665	0.591078442	0.326702254	-0.143876995	0.25568121	0.838281577	-0.25133384	0.52149847	0.282621807
Q8N4X5-4	AFAP1L2	84632	actin filament associated protein 1 like 2	0.261178345	-0.375190591	-0.360455205	0.507251897	-0.120018301	0.454488565	0.107374081	-0.248348551	0.617629754	-0.801666349	-0.229887736	-0.607336612	-0.488690206	-0.426389322	-0.213243306	0.745745101	-0.090157278	-0.536955883	-0.237633136	-0.051006202	-0.260697759	0.288594588	-0.364296209	1.005260431	-0.056108782	-0.006642432	0.039666792	0.076850716	-0.007260728	0.191403682	0.271024672	0.292397788	-0.198880837	0.000261815	-0.308929743	-0.215616009	-0.091353434	1.419775205	0.805179179	-0.032365023	0.002432272	0.309389896	0.137343832	0.169142284	0.181849582
P55196-1	AFDN	4301	afadin, adherens junction formation factor	0.014842144	0.081300284	-0.083481795	0.088954012	-0.335542055	1.975405026	0.197648997	0.168354699	0.128330952	0.06237564	-0.427074326	-0.501175288	-0.149984527	-0.780789995	-1.021792279	-0.743441383	-0.594513485	-0.431102397	-0.650162759	-0.239255821	-0.256880672	0.055928307	-0.394443077	0.158180418	-0.464496133	-0.278315825	-0.128207845	0.07329208	-0.907373845	0.92364738	-0.060918518	0.103889564	0.336243649	-0.014325658	0.85413783	1.661029837	-0.251551487	0.286286706	-0.227899542	-0.01339679	-0.128859329	0.372820887	0.972560969	0.521238474	-0.240442908
P55196-4	AFDN	4301	afadin, adherens junction formation factor	-0.308861924	0.089303939	-0.138654325	0.038223854	-0.342991016	2.129003018	0.1308893	0.101226453	-0.092468135	-0.159709248	-0.380900899	-0.570236823	-0.005651051	-0.768574735	-0.774826347	-0.472174088	-0.26848288	-0.534387845	-0.497844157	-0.439610866	-0.180316536	0.196711077	-0.213052806	-0.316919184	-0.54940395	-0.206706455	-0.312309379	0.001060132	-0.746140432	0.013180179	-0.299045718	-0.004865138	-0.245475648	-0.101287053	0.020576892	-0.052353271	0.034510665	0.391882284	-0.113360197	0.332345466	-0.470864462	-0.363348985	0.513031068	0.039576228	-0.216120061
P51825	AFF1	4299	ALF transcription elongation factor 1	-0.181438181	0.074954461	0.193107257	-0.153849833	0.032016505	-0.68779984	-0.346578723	-0.270407097	-0.318658895	-0.797337322	0.032132178	-0.088069401	0.018246148	0.361586562	0.348039442	-0.19575343	0.228897496	-0.331498659	0.25683137	-0.120725775	-0.011768836	0.240519337	-0.326576529	-0.232665869	0.107659647	-0.379932128	-0.115084262	0.038307235	-0.034830764	0.559563964	0.539962074	0.687755502	0.733655992	0.151215797	-0.639137991	0.352879873	NA	NA	NA	NA	NA	NA	NA	NA	NA
P51826	AFF3	3899	ALF transcription elongation factor 3	-0.445847001	0.465373786	-0.432263008	-0.200589429	-0.944805242	1.709556795	0.15307099	-0.58882842	-1.014209183	0.282930391	-1.814329637	-1.762919825	-0.197126177	-1.969813187	-1.821034466	-1.041326847	-1.173242886	0.755129426	-0.566652302	0.06747615	-0.139392315	0.656368128	1.359643097	-0.137897609	-0.36139504	0.256270229	-0.344515821	-0.018448187	0.30160196	0.852888445	-0.375631483	0.219753671	-1.573691389	-1.636671133	-0.278081437	-0.906732382	0.945175298	1.398731289	-0.231738352	0.230958527	-0.003744059	-0.610724447	-0.253775286	-0.816021465	0.758966231
Q9UHB7-1	AFF4	27125	ALF transcription elongation factor 4	-0.111104305	0.345025689	0.137653289	-0.091100346	0.407815547	0.088567341	0.131988742	0.110844981	0.083063051	0.017971353	0.047048128	-0.093530631	-0.236324202	0.302276844	0.086164546	0.124921813	0.347184332	0.488995733	0.267790622	0.001356806	0.819276867	-0.26126583	0.078386613	-0.217551252	0.128059054	0.04863903	-0.024293622	-0.243873485	-0.356646837	0.010361917	-0.119255531	-0.248808456	0.298687585	0.402581584	0.087702848	0.260364065	0.341113938	0.322989888	0.314738373	0.473145291	0.281512642	-0.646257381	0.629483188	0.115676721	0.301781693
Q8WV93	AFG1L	246269	AFG1 like ATPase	0.075288898	0.229215443	0.005423491	-0.151109289	-0.228582599	0.761638496	-0.270835175	0.040713574	-0.021506216	0.018100961	0.011415069	-0.1680338	0.253802458	-0.328494413	-0.002110409	-0.16703893	0.343944113	-0.237656445	-0.267055758	-0.099544322	-0.18848758	-0.332699666	-0.087922947	0.030239905	-0.273390468	0.074585949	0.133603247	-0.206009269	0.743473765	-0.158628205	0.075008356	0.229833884	0.164634298	0.146055476	-0.004300592	0.039929118	0.149746396	0.976853371	0.456486414	0.585385337	0.481125188	-0.220916113	0.548117565	0.145554686	0.059788297
Q8NB90-1	AFG2A	166378	AFG2 AAA ATPase homolog A	0.000319153	0.016868182	0.035807777	0.20246784	-0.191152145	0.599582383	-0.120659007	-0.327072383	0.035321176	0.247640042	0.086374045	0.062025237	-0.088054606	-0.025258452	0.007399505	-0.175276871	0.172717993	0.231702071	0.187754408	0.147551373	0.080446229	0.054972047	0.17269507	-0.345033386	0.20118784	-0.228337661	0.019114418	-0.118110847	0.227436222	-0.074105582	-0.13759873	-0.040476111	0.082174882	-0.09908908	0.033326626	0.006233972	-0.159511171	0.181156477	-0.004030606	-0.399709128	-0.341293903	0.044580485	0.161109632	-0.067266488	-0.093031484
Q9BVQ7-1	AFG2B	79029	AFG2 AAA ATPase homolog B	-0.042111626	0.373988215	-0.041575836	0.337294348	-0.170737257	0.386561021	0.028843149	-0.16017235	0.150802016	0.408371255	0.093795448	0.134891436	0.007928389	-0.107785283	0.257646977	-0.157838187	0.181653291	0.30037808	0.100730521	0.228865787	0.032317913	0.240948126	-0.017037698	-0.246840896	0.115080587	0.343993512	0.054823465	-0.080634694	0.419941805	0.569526335	0.070989586	0.211308502	-0.660775786	-0.700117257	0.235057869	0.205022252	-0.250769779	0.342999388	-0.180569058	-0.557890179	-0.619389478	-0.418004284	0.036162847	-0.179759163	-0.241956462
Q9Y4W6	AFG3L2	10939	AFG3 like matrix AAA peptidase subunit 2	0.372232311	-0.144516065	0.504952965	-0.229389015	0.171666567	0.68330504	-0.423278598	-0.284460405	-0.048804881	-0.225908238	-0.404124644	-0.065997359	-0.135151271	0.198431309	-0.157559533	-0.007787605	-0.02572115	-0.094835454	-0.295763142	-0.207533588	0.129241835	0.534087203	0.659129527	-0.146954154	-0.109929674	0.120387368	0.21846537	0.24814534	0.234469144	0.100363574	-0.132920477	0.089342256	-0.078049483	-0.211088641	0.083144091	-0.1738122	-0.045971636	0.403632082	0.263282902	-0.027623679	-0.215472476	0.196893564	-0.203189918	-0.286157378	-0.142002517
P43652	AFM	173	afamin	0.57612518	0.681109751	0.950232216	0.082674186	-0.118174924	-0.435104096	0.479955775	-0.104823533	-0.101004369	0.032691017	-0.555658855	0.785491743	-0.451711668	-0.726056971	0.864753991	0.60989034	-0.07953589	-0.193483911	1.216820111	0.061257259	-0.804547952	-0.157358448	-0.346752041	0.052064283	-1.092486905	0.354485357	-0.156376478	-0.630425374	0.848201006	1.375914664	0.188549754	0.280568328	0.586709974	0.364843451	0.895777712	1.961809317	-0.594482134	0.216010886	0.093028581	0.599543107	0.567810784	0.449675534	-0.034329678	1.680966998	-0.276971591
Q63HM1	AFMID	125061	arylformamidase	-0.457714842	-0.268275266	-0.654504238	-0.236187385	-1.047584833	-0.301967459	-0.382558128	-0.512476119	-0.718416267	-0.355307682	-0.350116598	0.632399126	-0.475320739	1.990324902	-0.290889734	-0.379471011	-0.639219862	-0.748452666	-0.803394471	1.054646415	0.691607028	-0.350853521	1.281733098	0.129604087	-0.115428091	-0.29664019	-0.199582518	-0.319957089	-0.237643945	-0.049628427	-0.622099427	-1.355290902	-1.698053793	-0.258671123	0.547555344	0.537363089	0.403119641	1.544655096	0.748619391	-0.422611295	0.073606841	0.696629946	0.153330411	0.781848735	-0.287108801
Q6ULP2	AFTPH	54812	aftiphilin	0.012584411	-0.228555519	0.079764716	-0.071049804	0.025062478	0.476660917	0.088932286	-0.140513022	-0.231523994	-0.227885091	-0.033328574	0.167053795	0.256538255	-0.019130177	-0.126295777	-0.246635246	0.024150734	-0.052528364	-0.12377018	-0.083971076	0.067270686	0.09966238	0.303232423	-0.347407546	0.171019767	-0.125313545	-0.265455305	0.259052722	0.127901341	-0.041215978	-0.338618087	-0.425838936	-0.27056703	-0.222810396	-0.241987345	-0.286360485	0.358735929	0.245730138	-0.219588609	0.004514251	-0.13105093	-0.040769882	0.017165871	0.00591517	0.156396485
P20933	AGA	175	aspartylglucosaminidase	-0.201287109	0.407614797	-0.96873668	0.027065696	0.032742196	0.886151275	0.295140587	-0.6379523	-0.4475114	-0.344224684	-0.192370899	-0.297785959	0.64241278	0.631898679	0.719883065	-0.288804564	-0.584664781	-0.792639771	-0.590701284	-0.085519296	-0.066647559	0.484421728	-0.428730808	0.079440114	-0.934049645	-0.563947088	0.055768019	-0.228022809	-0.392978887	0.122625813	-0.929944429	-0.305556054	-0.445665765	0.550027554	-0.12534605	-0.206746344	0.6130296	-0.728452748	0.151981314	0.22952867	0.75981336	-0.2876477	-0.330311326	-0.174690749	0.106047545
Q9UPQ3-1	AGAP1	116987	ArfGAP with GTPase domain, ankyrin repeat and PH domain 1	0.066321938	-0.109712855	-0.371736053	0.320244423	-0.1867574	0.132451127	0.068934232	0.310649359	0.046906979	0.271945847	0.001807427	0.056627555	-0.066850798	0.209263241	-0.360349615	0.037259719	-0.325569587	-0.279347895	-0.351662462	0.305945883	-0.129078058	-0.312847399	-0.613205188	-0.744662372	-0.518212495	-0.220254692	-0.580517616	-0.31642698	-0.299447468	-0.071194993	-0.470531418	-0.33881043	-0.038642464	-0.132539243	-0.186516597	-0.183360447	0.327087922	0.100787168	0.355486215	0.214944492	0.087083011	0.442554283	0.150270286	0.170767299	0.035314113
Q99490-2	AGAP2	116986	ArfGAP with GTPase domain, ankyrin repeat and PH domain 2	-0.027419504	-0.18916573	-0.030482296	-0.099917241	0.170993053	-0.499798242	-0.300202213	-0.364953455	-0.010177097	-0.500096075	-0.307859948	-0.286475177	0.308140824	0.04902641	0.33843566	-0.108807273	0.506124768	-0.487492829	0.012394079	-0.291231539	-0.418507055	-0.458954681	0.097524855	0.254442942	-0.16838639	-0.319144041	0.261762864	0.190136067	-0.04365082	-0.509670336	-0.283917581	-0.572889024	-0.390366095	-0.412701438	-0.341879077	-0.560978757	-0.481128402	-1.444396846	-0.964680796	-1.365645744	-0.639808056	-0.520643901	-0.397400214	-1.061647904	-0.225468238
Q96P47	AGAP3	116988	ArfGAP with GTPase domain, ankyrin repeat and PH domain 3	0.012342287	-0.160842021	-0.165079882	0.192177687	-0.202698326	0.418563911	0.144655726	-0.081470056	0.165674457	0.122822759	-0.138313085	-0.038479385	-0.050589795	-0.176654804	-0.113121457	0.112780257	-0.038438383	-0.124009212	-0.312484736	0.129915472	0.15247985	-0.042296021	0.082708278	-0.030614473	0.189312835	-0.059960885	-0.048499677	0.171731709	-0.059736967	-0.042595061	0.078461011	-0.147453251	0.027113278	-0.190827959	-0.186041783	-0.345521289	-0.105351774	0.279445291	-0.013527689	-0.391876994	0.12851799	0.002397533	0.246689136	0.074570102	-0.144685081
P52594-1	AGFG1	3267	ArfGAP with FG repeats 1	0.12678766	-0.03043146	-0.318300743	0.074199966	-0.012150151	-0.27020067	0.390048993	0.110765258	0.150069472	-0.184292744	0.112749959	-0.043008277	0.076546669	0.383763974	0.225345379	0.118437763	0.190667133	-0.051400871	0.093074646	0.058892568	0.05027846	0.041308599	-0.184783347	0.48168056	0.006872203	-0.044746076	0.33372628	0.079279191	0.001864143	0.088423849	0.054392022	-0.079543569	0.194180939	0.551659633	-0.140285588	0.581715394	-0.053438219	-0.173820997	-0.04044411	0.04652542	0.161684593	-0.244967473	0.654254143	0.048690639	0.085940412
O95081	AGFG2	3268	ArfGAP with FG repeats 2	0.203441006	0.064173896	0.053302424	0.233526958	-0.258848964	0.116611011	0.203390402	0.103168874	-0.461991101	-0.176124843	0.194651293	0.112213326	-0.154127617	-0.199614893	0.131429236	0.054570661	0.444394541	0.094914619	0.327279955	-0.039354277	-0.167370674	-0.00828276	-0.090579601	-0.204219624	-0.12415083	-0.023881571	-0.49561749	0.162361932	0.474437853	0.461574844	0.01824102	0.105512097	0.009986239	0.277208428	-0.056821483	0.414954935	-0.190056618	-0.010124604	-0.20039644	-0.489022727	-0.733752558	-0.213634273	-0.515133975	-0.282156304	-0.025100414
Q8N302-1	AGGF1	55109	angiogenic factor with G-patch and FHA domains 1	0.009053516	0.357552911	-0.130603429	0.149915208	0.208398964	-0.093831307	-0.120871802	-0.023609869	-0.007661087	0.629307076	-0.105631859	0.021203558	-0.30285566	0.192507983	0.038521137	-0.049486282	-0.088145905	0.09904312	-0.090590555	-0.023417337	0.073454035	-0.16259609	0.256343666	0.064797563	-0.066166355	0.04750358	0.060522506	0.15022724	0.220138585	-0.050964453	-0.470179453	-0.383712271	-0.399373794	-0.502558627	-0.399133983	-0.251227033	1.083595688	0.017876476	-0.238784719	-0.137943262	-0.227018806	0.634990927	0.132482365	-0.331700719	1.091929544
Q53H12	AGK	55750	acylglycerol kinase	0.077447151	0.011381308	-0.06400569	-0.191266156	-0.01160399	0.876259995	-0.198165279	-0.240902089	-0.001009143	0.344367112	-0.067987016	0.03831443	0.115884973	0.016145407	-0.04969001	-0.098474252	0.065178738	0.042833833	0.199025891	0.102714383	0.410655985	0.035428122	0.123083482	-0.21486359	-0.199822189	-0.145820234	0.007074233	0.327553575	0.078373435	-0.225924618	0.150168847	0.483120789	0.147395515	-0.113863532	-0.174507958	-0.059454628	-0.116925369	0.462190717	-0.120603927	-0.426646178	0.179577654	0.048193751	0.040006678	-0.263630805	-0.360549883
P35573-1	AGL	178	amylo-alpha-1, 6-glucosidase, 4-alpha-glucanotransferase	-0.285615707	0.356248918	1.248913626	-0.444810097	0.495888361	0.523546641	-0.610938223	-0.559216059	0.045186851	-0.606643976	0.382322243	0.336695934	-0.046748337	-0.724089251	-0.225824822	-0.555556285	0.225028285	-0.13842111	-0.035464998	0.01652797	0.181702808	-0.165672502	0.290393927	-0.121725227	-0.167714873	1.498325168	1.241225742	0.393834808	0.648391218	0.144041069	1.381702187	-0.236586768	1.714562381	-0.614118862	0.117309228	-0.563251928	1.838808275	0.522269527	-0.08936919	0.281801596	-0.04480879	0.099286757	1.54419015	-0.05023055	-0.077491718
Q9UL18	AGO1	26523	argonaute RISC component 1	0.267251442	0.137790277	-0.281726718	0.354195416	-0.147969696	-0.098463973	-0.021837806	0.151124626	0.278902498	0.063856147	-0.060666663	0.351345828	-0.08422971	0.128283654	0.012459617	0.115760211	-0.001826491	-0.10095179	-0.060596414	0.091958828	-0.210265071	0.432003008	-0.176919302	0.038946296	-0.100311813	-0.002627022	-0.097916824	0.15388225	0.125992107	0.292995387	0.008265538	-0.030065201	-0.148885194	0.009774004	0.670455127	-0.106610851	-0.139655064	0.077145079	0.201075721	-0.199092093	0.215026391	-0.022818021	-0.098865429	0.128741309	-0.125447723
Q9UKV8	AGO2	27161	argonaute RISC catalytic component 2	0.064110608	-0.043496279	0.38688596	0.086837004	-0.283595776	0.339286455	0.047487325	-0.068175986	0.258253117	0.484376844	-0.015916103	-0.065855086	-0.079241717	-0.037106711	-0.017091803	0.150581083	-0.3490087	-0.180665444	0.018776408	-0.09870205	0.251524736	0.531945566	-0.033168716	0.191374437	0.070745368	-0.186370624	-0.003197127	0.060640742	-0.03580353	-0.172397396	0.097339311	-0.055010824	0.055442762	-0.343656841	-0.085498668	-0.158528849	-0.07413653	-0.077445112	0.235910836	-0.090090387	-0.151642571	-0.240651876	-0.143514658	0.243795887	-0.057364972
Q9H9G7	AGO3	192669	argonaute RISC catalytic component 3	0.295787587	0.04437991	-0.254149687	0.201007039	-0.074359944	-0.172088001	0.028696603	0.108841972	0.594024211	0.430963981	-0.194806419	0.136918945	-0.166322571	-0.135777019	0.043148442	0.326954233	-0.039252467	-0.045248594	-0.060431236	0.223355096	-0.322431689	0.318377995	-0.083741816	0.192547355	-0.059651634	0.082952526	-0.012381854	0.066073569	-0.030148379	0.160170272	0.275825574	0.099632994	-0.043654085	-0.037807426	0.969432314	0.296503803	-0.487317594	0.072275739	0.116259619	-0.44455108	-0.158904772	-0.157824078	-0.340688945	-0.029297536	-0.446426255
Q9HCK5	AGO4	192670	argonaute RISC component 4	-0.238011871	-0.27478121	-0.521628646	0.095723898	-0.569964242	-0.419803379	-0.072872684	-0.471570211	-0.34406058	0.114514758	NA	NA	NA	NA	NA	NA	NA	NA	NA	NA	NA	NA	NA	NA	NA	NA	NA	NA	NA	NA	NA	NA	NA	NA	NA	NA	NA	NA	NA	NA	NA	NA	NA	NA	NA
Q99943	AGPAT1	10554	1-acylglycerol-3-phosphate O-acyltransferase 1	0.124909074	-0.165273688	-0.073463288	0.153795445	-0.170965829	-0.271718661	0.535362206	-0.087721863	0.044552007	-0.538603219	0.130292875	0.216585453	-0.296426439	0.436704456	-0.074251417	0.107842242	0.052395956	0.011330261	0.480398203	0.019559391	0.144633324	-0.072886714	0.035106053	0.2333666	-0.04338346	0.04455319	0.340043431	0.008598649	-0.014984257	-0.084120126	0.247561038	0.209262025	-0.017138497	-0.16727006	0.092471407	0.179752739	-0.003645692	0.266695281	0.238215412	0.180109373	0.03572543	-0.204305654	-0.10180926	-0.33724796	0.193011744
O15120	AGPAT2	10555	1-acylglycerol-3-phosphate O-acyltransferase 2	0.234198886	-0.642484256	0.26228893	0.014353381	-0.305119593	-0.418420284	0.369568856	-0.415284089	-0.227912011	0.023682525	-0.330997766	0.100308252	0.078872978	0.314602155	-0.053003966	0.084153137	-0.013902737	-0.124199325	-0.387044168	0.18804359	0.233255274	0.067726144	-0.021919741	0.380781019	-0.065258879	0.329104008	0.089995928	-0.443384381	-0.152794142	-0.282207785	0.166693661	0.707245631	0.170375089	0.223695003	0.618793368	-0.12586752	-0.52728511	-0.128225766	-0.572767145	-0.337795153	-0.500307649	-0.041809176	0.126050671	-0.232470049	-0.1980426
Q9NRZ7-1	AGPAT3	56894	1-acylglycerol-3-phosphate O-acyltransferase 3	-0.118894152	-0.36747153	-0.173641352	-0.115645698	-0.114186485	-0.052426563	0.250012745	-0.061338778	-0.282473598	-0.30652953	0.138855539	-0.227728506	0.239209999	0.249593765	0.02654751	-0.078193155	0.0769389	-0.27551287	-0.151914283	-0.597109297	0.237896003	-0.153502943	0.345675371	0.299191161	-0.303129929	0.582659643	0.328389207	-0.015466669	0.059569189	-0.176740788	-0.086228161	0.059980047	0.212491999	-0.047152051	0.46391204	0.033122044	0.063585886	0.589540639	-0.080847431	-0.208780032	-0.279954235	-0.266682048	-0.281121034	-0.394133509	-0.007652166
Q9NRZ5	AGPAT4	56895	1-acylglycerol-3-phosphate O-acyltransferase 4	0.133799524	-0.456894988	-0.193505703	-0.405153215	-0.189656523	-0.667148294	0.145116742	0.479914818	1.194743984	-0.962789938	0.097455041	0.638888203	0.147505582	-0.322477573	-0.05770736	0.659108916	0.223741736	-0.066225448	-0.096906245	0.129112451	0.085362065	-0.09061695	-0.834103267	0.813799864	0.593005638	0.024975458	0.071594508	-0.083612352	-0.30024093	0.482422292	0.618415193	0.456274387	-0.063035517	0.199703245	0.365048269	0.46947376	-0.218636824	-0.502600139	0.005643669	-0.363439211	-0.208328351	-0.468525346	-0.05425184	-0.216710519	-0.156606419
Q9NUQ2	AGPAT5	55326	1-acylglycerol-3-phosphate O-acyltransferase 5	-0.248758357	-0.475795977	-0.396042992	-0.39605215	-0.417112041	-0.72658657	-0.76516187	0.340851183	0.122865328	-0.155835038	-0.245193534	-0.452281348	-0.298826587	-0.121951965	-0.07272853	-0.069257986	0.138759412	-0.396668962	-0.05051385	-0.441915829	1.788306636	0.177475993	-0.20366263	-0.347634424	-0.307428979	0.101450815	-0.268963437	-0.074600054	0.25177161	-0.504219267	-0.929693961	-0.831284124	-0.538448124	-1.055950471	-1.216137807	-1.036686982	-0.028737196	0.412194403	-0.295962459	-0.083565988	0.05629339	-0.405420367	-0.198918752	-0.30590004	-0.298948354
O00116	AGPS	8540	alkylglycerone phosphate synthase	0.111382127	-0.429289867	0.410131961	0.539493901	0.405453838	-0.64377761	0.099208995	0.200265011	0.299971081	0.689306314	-0.259601844	-0.170542882	-0.218617624	-0.509771904	-0.387709252	0.822353554	0.255589263	0.350964901	0.555328969	0.175489909	-0.030182737	-0.623403418	-0.080813337	-0.212860824	0.339835674	1.202710773	-0.429823378	-0.173802127	0.065535997	-0.289381024	0.083729335	0.681550615	-0.409512148	-0.109334018	-0.246552907	-0.031735723	-0.143258789	0.811545918	0.33352523	0.305175806	0.163141455	0.464486337	0.389202004	0.056848209	0.195601959
O95994	AGR2	10551	anterior gradient 2, protein disulphide isomerase family member	0.605423512	0.262756147	-0.2350173	0.4470319	-0.989014225	-1.177976331	1.249971203	1.074637102	0.192941245	0.173140583	1.161661393	-1.278992986	-1.562808758	-1.07998618	-0.411205234	0.568624126	-0.485874976	0.810020973	-0.673612228	0.692270253	1.6720811	-1.861273305	-1.713308212	-0.08886616	-0.45290787	0.313591625	-1.387503091	0.605575703	0.422196026	-0.50868591	-0.95830827	-0.961773474	-0.613942052	-0.47372115	1.570034757	-2.143120044	-0.058253623	2.88972683	-1.049315961	1.162172601	-0.098875451	-0.729365165	1.734017953	0.886149513	0.725649959
Q8TD06	AGR3	155465	anterior gradient 3, protein disulphide isomerase family member	-0.172633214	0.178419996	0.497749542	0.983287647	-1.386784343	1.258678601	-0.196299061	1.596698493	0.304085298	0.717513129	0.561336793	-0.413614599	-1.64237873	-1.491819012	-1.221633609	-0.046335839	-0.402961787	1.310648281	-0.419670166	1.33174219	0.411578274	0.991991865	-0.393829675	-0.434945896	-0.832690797	2.096751286	-0.888780354	0.412186356	0.702414259	0.130976423	0.019823226	-1.066694867	0.067281459	-1.585018816	0.80523668	-1.726944198	-0.20953006	1.739742077	-0.287430968	1.47715113	0.196431866	0.429707227	0.863849052	0.214999508	0.909180962
O00468-6	AGRN	375790	agrin	0.016452176	-0.032367763	-0.219394785	0.241489379	-0.012827821	-0.328208312	0.175300092	0.245004672	0.189355495	0.079248498	0.271130085	0.123903997	0.183141682	-0.645638008	0.523609921	-0.109024157	0.024719898	0.280489847	0.638229044	-0.388546542	-0.699329657	-0.250883236	0.635067471	-0.020009504	-0.149117239	-0.59823324	-0.565186232	-0.260252424	0.14876926	0.282080502	-0.202701039	-0.035182213	-0.365890479	0.371130006	-0.182586658	0.281136761	-0.415104822	-0.262649731	-0.149685491	0.034926953	0.373565473	-0.309226255	0.492794647	0.142855019	-0.337340805
P01019	AGT	183	angiotensinogen	0.299054379	0.874688112	1.650458608	0.43506837	-0.009646054	-0.55000992	0.406372099	-0.089908998	0.593259422	-0.226371071	-0.461349856	0.407414372	-0.046259352	-0.467195204	0.858634112	0.27061639	0.240144613	-0.111932831	0.763203214	0.325201357	-0.752788211	-0.060997919	-0.493633653	0.055321024	-0.304640752	0.082995086	0.009130263	-0.782164414	0.423447307	1.490831015	-0.395436254	0.084099738	-0.069904282	-0.130346281	0.790138566	2.378614275	-0.792034854	-0.377582069	-0.268927135	0.082079612	-0.030654136	0.160718999	-0.558683739	1.496800564	0.104467214
Q9UPW5	AGTPBP1	23287	ATP/GTP binding carboxypeptidase 1	0.17257032	-0.070236919	0.233346169	0.147863986	-0.116965147	-0.503565698	-0.05723772	0.107321385	-0.097000449	-0.544079919	0.128431211	0.143936689	0.061508854	-0.013404097	0.190579678	0.294729821	0.181213158	0.010972543	0.216575518	-0.129830288	-0.236357278	-0.244598072	-0.080776402	0.054483288	0.347592546	0.103611569	-0.198236093	0.076552812	0.403079235	0.582992498	0.239614065	0.222386327	0.403348598	0.335096825	0.21951865	-0.285046482	0.03223564	-0.131207341	-0.258811788	0.006586497	-0.088991995	-0.457484878	0.113271499	-0.20782769	0.240594336
P30556	AGTR1	185	angiotensin II receptor type 1	-0.133410698	-0.705595296	-0.686566066	-0.40245922	-0.980961606	2.542280355	-0.592594683	-0.475152304	-0.314595324	1.47367202	NA	NA	NA	NA	NA	NA	NA	NA	NA	NA	NA	NA	NA	NA	NA	NA	NA	NA	NA	NA	NA	NA	NA	NA	NA	NA	0.083575903	2.490899767	-0.121122706	-0.539936897	-0.486692121	0.016357896	-0.7842945	-0.575597191	-0.287029439
Q6RW13	AGTRAP	57085	angiotensin II receptor associated protein	0.095308809	0.437576907	-0.34435104	0.387568564	0.428087556	-0.324883449	0.540948914	0.310132729	0.522943133	0.162122585	0.064832728	0.805560182	0.057075141	0.30004725	1.146330401	0.1206655	0.510866998	0.282344853	0.817178795	0.377549851	-0.629417092	-0.092985827	0.090209868	0.293301801	-0.215514288	0.207475345	0.686755389	0.13738464	0.220671228	0.36554656	0.87891967	0.45289959	0.610320226	0.484817475	0.331104171	0.443210399	0.151639575	-0.032149847	0.176069567	-0.495483182	0.637399215	1.208693117	-0.13011035	0.248137796	0.111557547
Q6RW13-2	AGTRAP	57085	angiotensin II receptor associated protein	-0.689463853	-0.649187952	-0.849682288	-0.272102252	0.020588491	-1.017069505	0.603924252	-0.697813505	-0.008464184	-0.819769112	-0.096998344	-0.036428945	-0.25818634	0.755598755	0.500639072	-0.210613928	-0.344739404	-0.538627359	-0.380105574	0.003578657	-0.081534697	-0.243187142	0.073639497	1.036170517	-0.120049771	-0.393750763	0.719032738	0.564438197	-0.03832117	-0.201960479	0.290073769	-0.658437667	-0.028685152	-0.331732836	-0.819716277	-0.741879951	-0.158355548	-0.088462103	-0.444549167	-0.172017377	-0.34830835	0.436891127	-0.452063488	-0.0720762	0.064049495
Q8WYP5	AHCTF1	25909	AT-hook containing transcription factor 1	-0.142666261	0.108724762	0.014923269	-0.136133039	0.032071187	0.103892171	-0.092320411	0.173055941	-0.116227803	0.170637426	-0.065305889	-0.011054186	-0.036537579	0.279630184	0.111565446	0.179155016	0.095897034	0.086137661	0.067453825	0.048771455	0.289647737	0.091864005	-0.161481446	-0.046296887	0.285729664	-0.049424575	-0.1153572	0.068672637	0.142828777	0.039396206	0.110962737	0.155902703	-0.025171088	-0.291781808	-0.289368658	-0.104506087	0.113454647	-0.247929228	0.128503462	0.018263036	0.006228724	0.191338799	0.146374315	-0.0628943	-0.149054103
P23526-1	AHCY	191	adenosylhomocysteinase	-0.468440886	0.079130748	-0.014972112	-0.470406683	-0.02095748	0.236727855	-0.677630474	0.126682735	-0.448328266	-0.160921461	-0.415363995	-0.335196144	0.459769033	-0.105524801	-0.580994928	-0.233774969	-0.021383386	-0.146411936	-0.195612048	-0.112206705	0.963237041	0.250479554	-0.091741728	0.300088204	0.952409094	-0.030283745	0.484503398	0.308257086	-0.250339739	-0.197757302	-0.23747952	-0.593869609	0.065979834	-0.145231322	-0.21195078	-0.360527103	0.415029315	-0.043186604	-0.441420201	-0.127245056	-0.296313117	-0.553728899	-0.494825645	-0.433480255	-0.138658894
O43865	AHCYL1	10768	adenosylhomocysteinase like 1	0.072862742	-0.007755043	0.154268032	0.185785515	0.087290118	0.458599675	-0.28063005	-0.155751931	-0.078115168	-0.237612395	-0.10120358	0.194149363	0.406193611	-0.092542864	-0.016546943	0.037157516	-0.333014731	-0.034647156	0.028860107	0.147135675	0.152775233	0.296740029	0.084335433	0.069210188	0.473157532	0.574594626	0.093805086	0.24239749	0.068677863	-0.056241502	-0.072378609	-0.268311742	-0.006408514	-0.153009088	-0.164572254	-0.077074092	0.399282069	0.442389245	0.06687922	-0.16224928	-0.181921596	-0.355842098	-0.031281968	-0.050011586	-0.0215692
Q96HN2	AHCYL2	23382	adenosylhomocysteinase like 2	-0.140606292	0.067413725	-0.211472111	0.358107865	-0.161846509	0.379914416	0.188835824	-0.314614853	0.182460993	0.245520235	NA	NA	NA	NA	NA	NA	NA	NA	NA	NA	NA	NA	NA	NA	NA	NA	NA	NA	NA	NA	NA	NA	NA	NA	NA	NA	NA	NA	NA	NA	NA	NA	NA	NA	NA
Q96HN2-2	AHCYL2	23382	adenosylhomocysteinase like 2	-0.079065066	-0.142141784	-0.215491089	0.402359457	-0.28798796	0.760318249	0.201587496	-0.159145893	0.10242914	0.03453804	-0.03399121	-0.031046206	0.046383743	0.114619248	0.110007326	0.285336935	-0.179569779	-0.184635257	-0.108962912	0.286951722	0.262350704	0.227865798	0.196933805	0.486202047	0.064639865	0.563812789	0.400701058	0.153401904	0.152762653	0.752178052	0.005307992	-0.041936775	0.188799698	0.005996904	0.121452467	-0.190645838	0.506016117	1.144777393	0.061961544	-0.202084826	-0.277415876	0.15169992	0.937883461	-0.067924721	0.81973676
Q5TGY3	AHDC1	27245	AT-hook DNA binding motif containing 1	0.225733821	-0.244407912	0.148205523	0.399904324	-0.27672892	-0.146028636	-0.033275642	0.725186309	0.226117596	-0.648065235	0.063797882	0.117489341	-0.029644902	-0.20877803	0.0000157	0.130678593	-0.082091573	0.302385015	0.338342235	-0.14897015	-0.225951996	-0.206776518	0.158527122	0.205641315	-0.212735361	-0.098859088	0.129487928	0.098421521	0.182665513	0.884803266	0.583812787	0.449340823	1.088456901	0.535495908	0.477160445	0.72091068	-0.183240395	-0.441943045	0.004325356	-0.184138835	-0.074319482	-0.849224797	-0.477718619	-0.206727553	-0.466237109
Q09666-1	AHNAK	79026	AHNAK nucleoprotein	0.647097848	-0.126995007	0.219409457	0.309698758	-0.06268428	-0.414682639	0.4348023	0.549354016	0.751541209	-0.193452946	0.139965224	0.271762002	0.039334436	-0.338877303	0.081957968	0.460928364	-0.318805449	0.100914451	-0.086754227	0.698680191	0.212227259	0.192429176	-1.006076023	0.170338806	0.077119426	0.163166587	0.004579586	0.290884594	0.141318049	0.344202187	0.046245261	0.312523844	-0.497789538	0.180446217	0.332175872	-0.07859395	-0.074017541	0.353249197	0.578977295	0.20437717	0.356951977	0.00787725	0.536476741	0.719072932	-0.223257618
Q09666-2	AHNAK	79026	AHNAK nucleoprotein	-0.117899632	0.022298541	-0.04476695	0.39332833	0.064835768	1.181056947	-0.204933388	-0.35359997	0.262906187	0.251552708	-0.102594354	-0.091690425	0.268177317	-0.604836681	0.155535354	0.242594428	-0.522675972	0.418602617	0.079799525	1.56654575	-0.222797247	0.610377363	0.210919133	-0.031563209	-0.02393278	0.027784463	-0.002562407	-0.090820641	-0.602220166	NA	NA	NA	NA	NA	NA	NA	NA	NA	NA	NA	NA	NA	NA	NA	NA
Q8IVF2-1	AHNAK2	113146	AHNAK nucleoprotein 2	0.725593644	0.160258242	-0.304362995	0.234748833	0.209869575	-0.863639043	0.370493551	0.233333897	1.277067061	-0.576835217	0.180985457	0.535812477	-0.283388553	-0.464815632	-0.270353352	0.616382746	-0.129332439	-0.044029037	-0.045851092	0.788545503	-0.364095762	-0.417038342	-1.055951057	0.675103007	0.047765257	0.397058596	0.308031458	0.119126986	0.003875176	0.255806828	0.1480474	0.113323399	-0.39048027	-0.214986653	0.088117158	0.43485394	-0.162300606	-0.589322431	0.777033071	-0.398339669	0.662818919	0.340453301	-0.567596047	0.739235937	-0.197424502
P35869	AHR	196	aryl hydrocarbon receptor	0.293897949	0.178461339	-0.114014587	0.993523249	0.121243349	-0.489627796	0.339736588	0.764203834	0.069738247	-0.575829075	-0.269101836	0.328447025	-0.214190105	-0.491333997	0.103823556	0.395155979	0.434567978	1.341160338	0.008624425	0.28933664	-0.180186985	-0.396047045	-0.424368415	0.269192116	-0.106085908	0.292284209	0.107230246	0.201096933	0.132835829	0.192703924	-0.019757589	-0.173858056	0.062140214	0.03458561	1.260388514	0.021325105	-0.237723571	-0.330299774	0.479708395	-0.153841147	-0.227939138	-0.661011242	-0.45242866	0.908635918	-0.037021193
O95433	AHSA1	10598	activator of HSP90 ATPase activity 1	-0.030885244	0.598921737	0.161066975	-0.090990353	0.163776276	-0.056201475	0.041160714	0.109255382	-0.01714248	0.396060226	0.148245249	-0.218596817	-0.251535084	0.03730242	0.071718034	0.057227606	0.060753896	0.05484692	-0.093173953	-0.314454792	0.681412203	0.136576404	0.154989292	-0.263913914	0.319040867	-0.173695401	0.525954993	0.072026127	0.29031185	-0.309968804	-0.038818042	-0.009448544	0.34320625	-0.251872678	-0.121630544	-0.065078873	0.114222755	0.069578804	-0.139396656	0.242737561	-0.326024334	-0.106166969	-0.20124342	0.000117095	0.165211556
P02765	AHSG	197	alpha 2-HS glycoprotein	0.421231031	0.560670332	0.562375123	0.626334527	-0.306271995	-0.480426115	0.3380604	-0.084352023	0.088922548	1.191410542	-0.535315012	1.015356389	-0.432612797	-0.759266854	0.435044711	0.125846795	-0.068122014	-0.228377121	0.578210379	0.055785313	-0.834743447	-0.268685525	-0.761185883	0.09817983	-0.929153654	-0.180671055	-0.150967662	-0.718706358	0.374326697	1.467475803	0.023687676	0.364472839	0.138979803	0.151848418	1.313979812	1.718603568	-0.616981627	-0.001179465	-0.048175699	0.311420147	0.467015576	-0.05442841	-0.215301295	1.413283626	0.028721441
Q9NZD4	AHSP	51327	alpha hemoglobin stabilizing protein	0.521913672	-0.033771154	1.410822509	0.489143295	-1.356041996	0.821879988	-0.381111433	-0.729584948	1.15178956	0.220940086	-1.164902721	-0.030116255	-1.178024239	-0.938204107	1.37033585	-1.141796071	-1.073514943	-0.438885434	0.729444976	0.674034205	-1.468134291	-0.032711709	0.460253189	-1.067388139	-1.053777697	-0.454960059	0.507390038	-1.475430333	0.659475209	0.881314091	0.760380067	1.477258363	0.147527223	-0.717706004	0.299342247	0.656546249	-0.878236209	-0.537608795	-0.487324063	-1.372231474	0.687945635	0.304572839	-0.202704577	-0.055366899	-1.422513854
Q96BJ3-1	AIDA	64853	axin interactor, dorsalization associated	0.353724947	0.193671455	-0.044340215	0.297418535	0.177965659	-0.483765574	0.115901935	0.808916828	0.433895081	-0.108474469	0.20491751	0.151344932	-0.005601429	0.174846526	0.188881842	0.373485558	-0.167664104	0.006078302	0.013925922	0.18445139	0.001582816	0.154369408	-0.288763029	0.356892521	0.128656858	0.151169487	0.107414033	0.2206991	0.028103963	0.280138848	0.072393895	0.269671263	0.120273388	0.319092348	0.692996114	0.321079777	-0.035742226	-0.191858268	0.275676182	0.293799914	0.600521477	-0.083922224	-0.272402592	0.392363684	0.141823617
P55008-1	AIF1	199	allograft inflammatory factor 1	0.590003991	0.069717317	0.084256257	0.250508073	0.85006276	-0.808105162	-0.021214659	-0.311480852	-0.568630732	-0.394516044	-0.316314683	-0.043316781	0.933899439	0.131637933	0.111419275	0.35221353	0.630727454	0.019934662	0.135600946	-0.342175661	-0.841517128	-0.49711511	-0.994636244	0.33480268	-0.064070067	0.187236726	-0.280453074	0.050099755	-0.231397412	0.052774675	-0.015896162	0.138793391	0.022642169	1.308756048	-0.14481402	0.644234099	0.199782456	-0.161231106	0.310641558	0.174733849	1.050878827	0.72878941	0.069997012	0.660581143	1.107836242
Q9BQI0	AIF1L	83543	allograft inflammatory factor 1 like	-0.826970582	-0.679996525	-0.574478494	0.960028302	-0.304085555	-0.149974327	0.608574717	-1.516225896	-0.689535967	-0.155377936	-0.658285206	-1.364421671	0.252614197	0.115748834	0.517419882	-0.048134549	-0.41579211	-0.893669284	-0.504492656	-1.5586935	-0.102921103	-0.053010876	0.993651656	-0.939601228	1.293318118	-1.377725453	-0.071841804	-0.418923894	-0.702863407	-0.687404355	-0.198003226	-0.92227257	-0.649155835	0.350979498	-0.356045383	-0.193650253	-1.336399165	0.312700834	-1.819680431	-0.415360976	-1.241606592	-0.756948127	-0.365664198	-0.721902684	0.341529339
O95831-1	AIFM1	9131	apoptosis inducing factor mitochondria associated 1	-0.328376727	-0.042266271	0.042883009	-0.381804785	0.376899011	1.210993048	-0.009466836	-0.576593392	-0.346660318	-0.058517101	-0.144920071	-0.15086918	-0.300863226	-0.347822021	-0.197261006	-0.270999511	-0.091723151	0.08247553	0.003923742	0.081202433	0.029356128	0.283994987	0.365028169	-0.295594694	0.023648681	-0.112010589	0.338134469	0.205669834	-0.107178949	-0.385741998	-0.504039543	0.309373072	-0.099939453	-0.05765872	-0.109523577	-0.546547744	0.005551091	0.77345021	-0.006405774	-0.006491248	-0.160027782	0.407750273	0.150746628	-0.408195664	-0.0959727
Q9BRQ8-1	AIFM2	84883	apoptosis inducing factor mitochondria associated 2	-0.077524961	0.075960267	0.907912017	0.321841456	-0.032528304	-0.690627238	-0.049142244	-0.656736792	0.235377096	-0.096090394	-0.482785516	0.289338182	-0.458635998	-0.481293085	0.337597261	0.05237621	-0.304376864	-0.190350472	0.573414295	0.512379945	1.000315484	-0.670943082	-0.166255589	0.007555785	-0.231637964	-0.100802394	0.273070894	0.006847778	-0.178033133	-0.02770377	-0.311398995	0.223012451	0.471417376	-0.309977161	0.817177235	-0.243175695	0.311550172	0.648596592	0.320543075	0.002252752	-0.299113315	0.096278045	-0.463638755	0.452668151	0.437560322
Q9NVV5-2	AIG1	51390	androgen induced 1	-0.832951013	0.059746184	0.836281848	-2.367526259	-0.981899493	2.276026413	-0.527438409	0.654156268	0.273719163	-1.034745913	-0.046269303	0.133289176	0.383744682	-0.451856804	0.602576291	-0.03543709	0.642277971	0.17703056	-0.537243369	0.304131902	-0.28531863	0.745751317	-0.016371582	0.342141009	-0.904784109	1.059961395	0.836232183	0.019375305	0.370175467	0.242153438	-0.550449744	0.961504988	0.596206284	-0.244164059	-1.59022101	0.053635913	0.268622804	0.720793784	1.063455414	2.398768143	-0.080823285	1.382376905	-0.413148066	0.283408281	0.116111864
Q12904-1	AIMP1	9255	aminoacyl tRNA synthetase complex interacting multifunctional protein 1	0.059362814	-0.014185987	0.191610447	0.027588441	0.090658766	0.367148445	0.22014847	0.130686836	0.052258797	0.132803511	0.168857318	0.006028082	0.068524534	0.11125038	-0.212079649	-0.156291101	0.137824403	0.19032795	0.026694722	-0.182222345	0.089207489	0.178214341	0.346622511	0.024982563	-0.025018982	0.056028806	-0.049129694	-0.048356186	0.031163673	-0.026223768	-0.072557377	-0.084063077	0.030367638	0.143257398	-0.053380566	0.078594182	-0.072740047	0.336726575	-0.037283039	0.235055009	-0.022784834	-0.22417987	0.175320943	0.084929345	0.015446399
Q13155	AIMP2	7965	aminoacyl tRNA synthetase complex interacting multifunctional protein 2	0.002027014	0.147417447	0.157842457	0.044987468	0.091120545	0.242589417	0.346509022	0.093793504	0.091035846	0.351223386	0.212497553	0.078788242	0.063399659	0.00372621	-0.12973541	-0.072869489	0.120660003	0.215418323	0.078422951	-0.166441684	0.128004727	0.256608365	0.480561924	-0.016389259	-0.045285443	0.015760333	-0.04228466	-0.036379308	0.153228299	-0.106418052	-0.094232906	-0.010930747	0.127069258	-0.001385944	-0.077899319	0.062564583	0.054304437	0.456955907	0.086497847	0.288881982	-0.166442846	-0.287906462	0.127627274	-0.271267097	0.093773011
O00170	AIP	9049	aryl hydrocarbon receptor interacting protein	-0.14684633	-0.269709263	-0.007733009	0.047069624	-0.161349648	-0.009357896	0.204298444	-0.35863966	-0.023322421	-0.309549709	-0.113847722	-0.129122234	0.490283902	-0.000350488	-0.012087204	0.213281692	-0.019934162	0.529038812	0.049705327	-0.000470699	-0.014906022	0.149312346	-0.109262832	-0.061139663	0.293013386	-0.071697768	0.092221408	0.177110001	0.123344848	-0.217217788	0.081581523	-0.133894749	0.007143436	0.079220553	-0.17643365	-0.043497455	0.952257022	-0.035163634	0.020453303	1.420909927	0.016076871	-0.291302478	-0.137395441	0.19648068	-0.107779647
Q9NX04	AIRIM	54955	AFG2 interacting ribosome maturation factor	0.315353597	0.075288705	0.054741376	0.046140153	-0.120072074	0.453097337	-0.082582521	-0.339740321	-0.165574426	0.619401282	-0.100229593	-0.017138361	-0.380004151	-0.274986033	-0.17881736	-0.484491778	0.318157714	0.328095435	-0.013625141	0.367824808	-0.536778684	-0.044750663	-0.327554804	-0.323202414	-0.064534893	-0.432958184	0.233288773	-0.429651106	-0.167227776	NA	NA	NA	NA	NA	NA	NA	0.067779393	0.56792131	1.646082835	-0.06181665	0.36895891	1.497072233	0.364600989	1.401174976	0.185345793
Q96IF1	AJUBA	84962	ajuba LIM protein	0.018724296	-0.40139814	-0.862520305	0.474605423	0.082535473	-1.0076898	0.02200099	-0.175878383	0.071079431	-0.671050038	0.070520816	0.081922979	-0.155833836	0.761240341	-0.023923218	-0.129838393	0.199648363	0.00295197	0.748508405	0.114642195	0.437606443	-0.394651823	-1.039811299	-0.110255369	-0.595419345	0.068478734	-0.72694162	-0.690600864	-0.496822605	0.324160665	-0.019921583	-0.155800767	-0.692531076	-0.471320204	0.034286103	-0.820132964	-0.280713275	0.2102277	0.581654458	-0.24800367	0.340205947	-0.505374152	-1.096776985	-0.186115839	-0.025855277
P00568	AK1	203	adenylate kinase 1	0.084898001	-0.166140677	0.004868166	0.737996537	-0.049904121	0.149486483	0.292220572	-0.393166206	0.335179892	0.730163463	-0.097680843	0.212779055	-0.596619392	-0.026109121	-0.04166581	0.155676426	-0.490364277	-0.363976642	-0.155097476	0.530658166	0.16798246	0.784175869	0.168944426	0.106157748	-0.324082566	0.271374839	0.327237809	-0.391353889	-0.367967146	-0.032764665	-0.191515521	0.094116872	-0.071373283	-0.154396401	0.390638639	0.001986549	-0.217771249	0.525800411	-0.129893301	0.025169239	-0.155695658	0.220534808	-0.606045728	0.350765923	-0.113314421
P54819	AK2	204	adenylate kinase 2	0.050791177	-0.024032356	-0.002675714	-0.121173963	0.11790244	0.889562431	-0.339484084	0.379468781	-0.180375847	0.160154799	-0.173014022	0.46000835	-0.252204427	0.116254491	-0.056142367	-0.366020932	0.394117185	0.431442668	0.053534024	0.079598293	-0.473058658	0.175486892	0.08481831	-0.199728197	-0.186954799	-0.043962601	0.142466137	0.245459366	-0.03699084	-0.165117692	-0.097760109	-0.04147218	0.25361933	-0.055883053	0.508778542	0.00538728	-0.628712823	0.84062037	0.158632743	-0.174071053	-0.154884968	0.903663829	1.015177515	-0.203120769	-0.325274963
Q9UIJ7-1	AK3	50808	adenylate kinase 3	0.551310415	0.112856161	0.600324749	0.286518025	-0.004081015	0.441423237	-0.203076982	-0.298971286	0.248279492	0.249772414	-0.026691801	0.134160436	-0.147927975	-0.179521649	-0.092180401	0.172195365	-0.087728571	0.618531397	-0.091105195	0.497955663	-0.183714089	0.594558557	-0.034673556	-0.128894457	-0.326797473	0.105302965	-0.011199446	0.100436134	0.260839343	0.417422557	0.086818333	0.277573632	0.497280814	-0.270141858	0.570852807	0.246010897	0.067764721	0.925786805	0.458697615	-0.215846553	0.200425495	0.621244763	0.348151862	0.275233795	0.053259758
P27144	AK4	205	adenylate kinase 4	-0.1658823	-0.58400807	-0.041991397	-0.14309888	0.152631636	0.618314762	-0.425191805	-0.205046691	0.607967168	0.244810081	0.394184725	-0.558991045	0.462204348	-0.387179516	0.251786278	-0.881488696	1.21603385	-0.440021943	-0.025518893	-0.518304844	-0.676741498	-0.733328648	0.00333203	0.452075107	0.614917944	-1.250625586	1.179278785	-0.416595922	0.179774826	-0.326128413	-0.467426837	0.117059016	-1.309188191	0.161689932	0.774073281	0.427911144	-1.153033478	1.379331324	0.02262315	-0.995968837	-0.34358446	0.661183859	0.024986681	0.036227412	-1.119849335
Q9Y6K8	AK5	26289	adenylate kinase 5	-0.117834444	-0.946421219	-0.095587086	0.911724809	-0.349846636	-0.169442757	0.256858799	0.049506731	-0.062673062	-0.540845127	0.096739235	0.086713574	0.156028655	-0.274506195	0.076135644	0.165555478	0.275283637	0.268735167	-0.218870452	0.156520828	0.104182298	1.136432051	-0.571272586	-0.204308828	-0.068492142	0.495928254	-0.077581368	-0.053532432	0.222331883	0.033579098	-0.11537033	0.21549914	0.217087012	0.165792353	0.211750588	0.231049746	0.201290769	0.616704116	0.490081507	-0.179562839	-0.214113576	-2.183695705	-0.270113962	-0.225357503	-0.300051776
Q9Y3D8	AK6	102157402	adenylate kinase 6	0.026016183	0.321668061	-0.019083378	-0.130914214	0.12837877	-0.001544312	-0.267871005	0.09356408	-0.146545665	1.367212404	-0.249743233	-0.222191225	-0.520520886	-0.191921921	0.038294067	-0.361981109	0.025039306	0.197531616	-0.43195491	-0.202386564	0.888942531	-0.049133595	0.3721763	-0.125994262	-0.101911024	-0.011016796	0.286823455	-0.110342138	-0.119753529	-0.458661892	-0.122616372	-0.065320612	0.123297887	-0.381846935	0.045544623	-0.120635435	0.240763623	0.155604449	-0.161435736	-0.157235082	-0.803317987	0.907978591	-0.102230213	-0.571048381	0.13425583
Q92667	AKAP1	8165	A-kinase anchoring protein 1	0.028434339	-0.434074169	-0.307242447	-0.402991665	-0.556009977	1.064793172	-0.452743417	0.592463696	-0.457766761	1.184959203	-0.25954494	0.317507402	0.130640298	0.165082085	0.524270507	-0.709189865	-0.046691178	-0.237862612	-0.179450851	-0.157594386	-0.97830203	0.373256583	0.582065231	-0.567322606	0.24766363	-0.203672333	-0.514291206	-0.421564652	-0.235041426	-0.140657431	-0.718750717	-0.730261578	-0.954863548	-0.773763494	0.786380551	0.795308827	0.103134071	1.063693105	-0.007929603	-0.329321318	-0.278718237	0.262412138	0.609287901	-0.023318737	-0.429639813
O43572	AKAP10	11216	A-kinase anchoring protein 10	-0.171957943	0.059955724	-0.480995559	-0.201883232	0.316296773	0.481314505	0.390008521	-0.325514512	0.084553888	0.0026338	-0.29084503	-0.049716982	-0.340898432	0.158141374	-0.317250411	-0.301550019	0.107940714	-0.247785329	-0.30083324	-0.187081553	-0.373770319	0.357824608	0.456032866	0.341244904	0.379160335	-0.228274025	-0.100797976	-0.316096092	-0.399449525	-0.317725653	-0.539327052	-0.15090219	-0.508422622	-0.371095796	-0.041701787	0.274316763	-0.103133323	-0.297679279	-0.066523283	-0.516807816	0.292093809	-0.050142479	0.638112564	0.028515625	0.026206547
Q9UKA4	AKAP11	11215	A-kinase anchoring protein 11	0.394537717	-0.013052901	-0.060474046	0.086885472	0.103167059	-0.548088211	0.287296225	-0.305787637	0.171601456	-0.289393473	0.12403912	-0.272065953	0.019115392	0.167120774	0.00731228	0.127469576	0.133463038	0.149906065	-0.036578525	-0.102914212	-0.345696454	-0.340517808	0.556990394	0.410267912	0.017173233	0.335024872	0.042756072	0.099431992	-0.066444496	-0.094563191	1.074668167	-0.101116128	0.121062159	0.030320212	-0.185482528	0.004299489	-0.027832992	-0.295826793	0.197345438	-0.043727695	0.024087245	0.145919183	-0.115135637	0.380860616	-0.012107225
Q02952-1	AKAP12	9590	A-kinase anchoring protein 12	1.037854395	0.689162715	0.082139362	0.653590614	-0.364375537	-0.569210819	0.12854981	-0.196531044	0.250873092	-1.056138012	-0.801655265	0.659984	-0.471999709	-0.442893549	0.243647969	0.889897873	0.310170459	0.170387024	0.059378585	0.604964684	-0.328406757	0.160007833	-0.757580175	0.6650377	0.041368076	0.023423894	-0.138998258	0.606230797	0.357448184	0.771461985	0.429203129	0.082283781	-0.157104044	-0.189559287	0.606257238	0.557140961	-0.004871637	-0.228384906	0.433629132	-0.355743296	0.849368154	-0.421854782	-0.250009497	0.158414067	0.090471556
Q12802-1	AKAP13	11214	A-kinase anchoring protein 13	0.29167552	0.359514526	0.124334292	0.170682024	-0.015470152	-0.088851267	0.103712745	-0.238766711	0.26609205	-0.235624304	-0.018854363	0.09029618	0.145040462	-0.01325583	0.214556202	0.198678909	0.274190421	-0.184921101	-0.112870109	0.042434239	0.022495838	0.031688173	-0.121947151	0.239423582	0.13184909	0.172206711	0.181437831	0.220011333	0.159024359	0.05087496	0.276299902	0.006968457	0.38370953	0.311432232	-0.164112967	-0.037731091	-0.078375008	0.06161577	0.296525731	-0.269313936	0.03714994	0.077158714	-0.005858669	0.149430992	0.128127042
Q12802-4	AKAP13	11214	A-kinase anchoring protein 13	-0.407411497	0.092885193	-0.526662795	-0.140321126	0.194871973	0.019300841	0.250517088	-0.483555151	-0.220579989	-0.629173867	NA	NA	NA	NA	NA	NA	NA	NA	NA	NA	NA	NA	NA	NA	NA	NA	NA	NA	NA	NA	NA	NA	NA	NA	NA	NA	NA	NA	NA	NA	NA	NA	NA	NA	NA
Q02040-1	AKAP17A	8227	A-kinase anchoring protein 17A	-0.248743866	0.300560711	0.194192193	-0.182476647	0.172210941	0.218342344	-0.242044089	0.48929431	-0.147948602	-0.632301037	0.257250332	-0.383702839	0.128557108	0.427235508	0.071892854	-0.182071863	0.354424215	0.135919227	-0.148600145	-0.214773063	0.391287824	-0.404578221	0.536639226	-0.192037032	0.020531024	-0.053115293	-0.138624968	-0.049160165	-0.131765429	0.171546734	0.025187578	0.163517374	0.372109132	-0.141880285	-0.12885564	0.011940625	-0.167419544	-0.420487589	-0.074749547	0.02759413	-0.016854594	1.183978059	0.0949372	-0.184276539	0.056031681
P24588	AKAP5	9495	A-kinase anchoring protein 5	0.077513514	-0.410212637	-0.475688395	0.021834814	-0.435143617	-0.613587715	-0.602906985	-0.12921425	-0.062987877	0.101970315	-0.044395077	-0.148758138	-0.398029587	-0.468479688	0.360024862	0.488807196	-0.460578641	-0.434795035	-0.302323513	0.064100121	1.700966908	-0.12447435	0.142103746	-0.15562477	-0.252925738	0.189805799	-0.27263544	0.385029745	-0.203554428	0.136452448	1.09083737	-0.022535123	0.438655094	-0.119789782	1.631016605	-0.644752335	-0.384424199	0.06193022	-0.210690687	1.150726813	0.003010093	0.049206451	-0.388214801	-0.407674314	0.802543753
Q9P0M2-1	AKAP7	9465	A-kinase anchoring protein 7	NA	NA	NA	NA	NA	NA	NA	NA	NA	NA	-0.048722414	-0.004204594	0.0000991	-0.122936397	0.18407961	0.16550881	0.727720348	0.171312095	0.217244676	0.163640905	-0.177523817	-0.236654515	-0.417512816	-0.231427005	-0.098522772	0.097606958	-0.034168023	0.149211029	0.084304714	NA	NA	NA	NA	NA	NA	NA	NA	NA	NA	NA	NA	NA	NA	NA	NA
O43823	AKAP8	10270	A-kinase anchoring protein 8	-0.004924254	0.002633089	0.120774382	0.140889752	-0.047295312	-0.269754537	0.21497091	0.056445182	-0.168902724	0.481012348	-0.205238224	-0.059118014	-0.297232241	0.048655813	0.102205474	0.042044832	0.019155234	0.04454668	0.385582978	-0.062533142	-0.136768513	0.149281961	0.210916846	0.211021805	0.016357184	-0.048408001	0.31911574	0.221831237	-0.087484968	-0.044813448	-0.281285869	0.137932923	-0.209626003	-0.167378918	-0.428603405	-0.044283434	0.180832806	0.264263586	0.297602047	0.647693708	0.771437009	0.108010199	0.129170205	0.212297824	0.331235977
Q9ULX6	AKAP8L	26993	A-kinase anchoring protein 8 like	-0.467670494	0.052080531	-0.151237544	-0.172688153	-0.369987675	1.039930613	0.013213441	-0.247509551	-0.156213622	-0.087026568	0.035244082	-0.184437422	-0.041415559	0.156524057	-0.008575503	-0.061278889	-0.082244352	-0.158806408	0.335807116	-0.181317861	0.194982761	0.03631259	0.269634457	0.089273879	-0.183024613	-0.278101115	0.206875665	0.123569374	0.045575803	-0.622255533	-0.412238702	-0.433705737	-0.333199306	-0.47943446	-0.987487605	-0.155699862	-0.272577731	-0.113814868	0.109784085	0.030367341	-0.159414761	-0.145182011	-0.423224416	-0.398183845	-0.301788278
Q99996-2	AKAP9	10142	A-kinase anchoring protein 9	-0.012908412	-0.165702916	-0.062523078	0.091135313	-0.28114805	0.792294821	0.263370383	0.147501023	0.004132044	0.012166369	-0.023138197	-0.064967007	-0.229148599	0.112401656	-0.017589487	-0.114029185	0.235939041	0.70264862	-0.13614034	0.126298739	0.05338926	0.241244114	0.251170602	-0.020383673	-0.297194132	0.286570626	-0.092166928	0.23083634	-0.014402449	0.297384642	-0.05800518	-0.060786218	0.34104872	0.002501803	-0.242834083	0.085222015	0.032902725	0.735260353	-0.153613152	0.672617634	0.053471892	0.105456027	0.395834605	-0.076230174	0.007911571
Q99996-3	AKAP9	10142	A-kinase anchoring protein 9	-0.068501105	-0.225819296	-0.119013247	0.037309654	-0.463476037	0.545603876	-0.025742391	-0.171676084	-0.165273777	0.143529817	NA	NA	NA	NA	NA	NA	NA	NA	NA	NA	NA	NA	NA	NA	NA	NA	NA	NA	NA	NA	NA	NA	NA	NA	NA	NA	NA	NA	NA	NA	NA	NA	NA	NA	NA
Q7Z591	AKNA	80709	AT-hook transcription factor	0.408838245	0.677309605	-0.447470466	0.024336241	0.5742716	-0.407573204	0.279501787	1.518329092	1.436999838	-0.636829073	0.917007222	-0.151439276	0.651991059	-0.951403332	-0.498838612	-0.088342677	-0.199646709	0.732118766	-0.252307561	0.168039595	0.032468785	-0.272680535	-0.505901919	0.064646415	0.090931389	0.12117608	0.003285277	0.109754247	0.08398261	-0.05084778	0.01686547	-0.26428653	-0.525938343	0.376036097	0.765012715	0.487952342	-0.380138857	-0.218660276	0.202852695	-0.097504167	0.446052092	0.558806688	0.305750734	0.661226737	-0.399806443
P14550	AKR1A1	10327	aldo-keto reductase family 1 member A1	-0.132141833	0.151973843	-0.181710789	-0.010940916	0.092264524	0.076645545	-0.035949013	0.059262675	-0.02708753	-0.060048013	-0.447327571	0.125988242	0.573232706	0.011842604	0.382057595	-0.036430752	0.185604811	-0.020690881	-0.500595403	0.081854701	-0.037191344	0.347931286	0.128165566	0.490648759	-0.25585069	0.507619244	0.578706543	0.26870935	-0.048577064	-0.252344333	0.222009887	-0.204160946	0.47222746	1.000691372	-0.111033925	-0.584712336	-0.38794189	0.689258277	-0.115145312	-0.226521395	0.061677962	-0.416055911	0.044409933	-0.211228681	0.225525595
P15121	AKR1B1	231	aldo-keto reductase family 1 member B	-0.110197249	-0.179878079	-0.314237263	0.107792017	0.209648158	-0.619326804	0.501213163	-0.51262455	-0.109660593	-0.591019692	-0.384378215	0.191619467	0.505066521	0.040231308	0.072015181	0.6128581	0.109152952	-0.628805968	-0.147493133	0.488482178	-0.301735481	0.253676435	-0.60332825	0.485392093	-0.011914289	0.231771275	-0.025600495	0.222115494	0.031766111	-0.121784541	0.138310738	-0.054676686	0.383969216	0.336129133	-0.122700434	0.156563759	0.348667006	-0.45576654	0.31166702	-0.4286558	-0.003914016	-0.060451969	-0.543181552	0.113921901	0.510350773
O60218	AKR1B10	57016	aldo-keto reductase family 1 member B10	-1.396951596	-1.347499369	-1.653558976	0.226594925	-1.044975801	-1.498420383	0.383069739	-1.37928356	-0.332122229	-1.057838361	1.104275884	-0.875099884	-0.39805652	1.351065568	2.314856217	-1.068543609	-0.412420874	-0.707939105	-1.114043737	-0.770282886	-0.903861968	-0.453659919	-0.765919889	1.187543047	-0.79920262	-0.587189672	2.843620233	-0.915707287	-0.455824033	-0.992021818	-0.388177768	0.881176509	-0.635862293	1.133838015	0.383931433	0.3880515	-0.452138547	0.050620944	-0.100209346	-0.100623565	0.165136847	2.806324811	0.717728462	0.148364662	-0.117756241
C9JRZ8	AKR1B15	441282	aldo-keto reductase family 1 member B15	NA	NA	NA	NA	NA	NA	NA	NA	NA	NA	NA	NA	NA	NA	NA	NA	NA	NA	NA	NA	-0.648494223	-0.510749351	-0.978763889	0.799740835	-0.34203753	-0.866111307	0.398625448	-0.721381944	2.26600446	NA	NA	NA	NA	NA	NA	NA	NA	NA	NA	NA	NA	NA	NA	NA	NA
Q04828	AKR1C1	1645	aldo-keto reductase family 1 member C1	-0.154276643	-0.180385699	0.844755189	0.248478422	0.608892866	-0.725137037	-0.860207572	-0.696478543	-0.224146015	-0.020527165	-1.208768877	0.707347709	-0.822772769	-1.40330776	0.031094348	-0.223012257	-0.201627035	0.193320565	-0.159437705	1.124629907	-0.039490504	0.495208605	-0.965117254	1.56990707	-0.613092095	0.0957964	0.919249938	-0.155021793	0.179248739	0.094474009	0.119989314	0.127433807	-0.15086588	-0.932862214	1.101675919	0.191973473	0.110507965	0.163261845	-0.625300183	-0.679034528	-0.611057611	-1.155292776	1.192816309	-0.985442567	-0.223910159
P52895	AKR1C2	1646	aldo-keto reductase family 1 member C2	-0.98811735	-0.57550918	1.032349979	0.158073588	-0.184024751	-0.931399661	-1.82563092	-2.074013474	-0.154580409	-1.032585707	-0.198615225	0.855901325	-0.876109188	-1.298118008	0.005824089	-0.661724483	-0.098765328	-0.037361436	0.032710673	1.031646766	-0.001760311	0.103177663	-0.554546481	2.277598791	-0.700781435	-0.205672067	1.405857812	-0.357735166	0.291533283	0.089953449	0.605010037	0.40422465	0.199783547	-0.669857573	1.520331908	0.519509944	NA	NA	NA	NA	NA	NA	NA	NA	NA
P42330	AKR1C3	8644	aldo-keto reductase family 1 member C3	0.304684617	0.242875035	0.283902304	0.155991044	0.768327098	-0.554493664	-0.148885665	-0.042598235	0.018637564	0.324445825	-1.280634017	0.48317705	-1.102824884	-1.376258358	0.126447801	0.009335832	-0.258406106	0.269041436	-0.043479345	0.908836428	-0.034774476	0.994851462	-0.648415926	1.148168777	-0.305542412	0.354474689	-0.620458819	-0.220083544	0.045488787	0.174205518	0.094859286	0.341578379	0.031521081	-0.27733204	0.848529956	0.445855445	-0.385288617	0.569333913	-0.342864055	-0.179747172	0.024340557	0.217159262	1.801030482	-0.455943471	0.111817468
O43488	AKR7A2	8574	aldo-keto reductase family 7 member A2	-0.325139552	-0.382806684	-0.324801073	-0.067928478	-0.480304399	1.297526472	-0.283818619	-0.315618584	-0.06079074	-0.195409503	-0.103027537	-0.17503676	-0.219702549	-0.419874952	-0.279809121	-0.250007229	-0.529751127	-0.211494538	-0.31457034	-0.187724592	0.555492897	-0.301633701	0.157102752	-0.252469651	-0.534696367	-0.186270472	-0.202277752	0.45653999	0.129528696	0.01072572	-0.171327522	-0.536557269	0.060820387	-0.31537952	0.240927127	-0.30816121	-0.564643403	0.108012781	-0.491627622	-0.078082009	-0.029683835	-0.08076277	0.244433884	-0.491102364	-0.010880377
O95154	AKR7A3	22977	aldo-keto reductase family 7 member A3	-0.533718614	-0.567264848	-0.151006446	-0.153098527	-0.161604563	2.496408194	-0.732999095	-0.669876057	-0.535327979	-0.732738879	-1.647055808	-1.446578057	-2.30099447	-1.324379886	-0.886609953	-0.184567966	-1.913196278	-0.301756411	-1.519847382	-1.248625981	1.43635778	-1.426738109	0.001484533	-1.291977914	-1.480970469	-0.41223751	-0.385968377	0.655364521	-0.478207721	0.197286555	-0.503512547	-1.003789359	-0.199761073	-2.247278843	0.224497957	-1.619430226	-1.526635961	-0.266394428	-1.754756049	-1.061903329	-1.184068478	-1.505943498	1.119417225	-1.771804913	0.418243707
P31749	AKT1	207	AKT serine/threonine kinase 1	-0.238719368	0.124488044	-0.422977331	0.20641334	-0.233858884	-0.707665115	0.906279307	-0.038758486	0.007444155	0.226510953	0.229620198	-0.574780787	-0.092053176	-0.333168694	-0.058474419	-0.006142445	0.461458846	0.195731878	-0.508368428	-0.28871638	1.042005085	-0.013279495	0.618812152	-0.193025053	0.205279086	-0.148512778	-0.124577812	-0.363212275	-0.493918808	-0.43419398	-0.105569767	-0.304224235	-0.063309363	0.160556852	0.299507737	-0.784872477	-0.191676032	-0.120978952	-0.304046121	-0.049376741	-0.318727674	-0.379402995	0.355132513	-0.475220194	0.136764276
Q96B36	AKT1S1	84335	AKT1 substrate 1	-0.113707872	0.062632438	-0.116552993	-0.081302751	-0.071155626	-0.123288361	0.108270348	-0.09856662	0.045497832	0.334608872	-0.011361035	-0.120520334	0.016583317	-0.213434288	0.059364108	-0.141372405	0.012830023	-0.311613522	-0.395600885	0.401709217	0.005781897	0.095207043	-0.145690122	0.701563061	0.088160092	-0.051630331	0.431621874	-0.084830442	-0.282340416	-0.226900575	-0.312135672	-0.235304275	0.12353576	0.140693179	0.255460152	0.127385425	0.366564747	0.414993981	0.073928666	-0.031104222	-0.029200633	-0.171217302	0.501873421	-0.071427513	-0.079762468
P31751	AKT2	208	AKT serine/threonine kinase 2	-0.282209453	-0.080837283	-0.236448282	0.082615419	-0.27737624	0.02251835	0.15094323	-0.1717911	-0.076649938	0.314564723	-0.026426215	-0.181150295	-0.077563639	-0.353985224	-0.046024067	0.020617241	-0.097740415	-0.260742024	-0.09250255	0.33725203	1.063097962	0.450732839	0.494116724	-0.114642194	0.056991366	-0.206952623	-0.01575989	-0.146347756	-0.290896831	-0.214333671	-0.113924104	-0.093860802	-0.094044896	-0.163494609	0.329548846	-0.398235164	0.273548167	0.360870545	0.126729645	-0.039047059	-0.374313456	-0.061458375	0.47382325	0.068185932	0.244362259
Q9Y243-1	AKT3	10000	AKT serine/threonine kinase 3	0.470845515	0.143780875	0.131715457	0.120009652	-0.123375174	-0.41985069	0.112688097	0.885261239	0.655729754	-0.655524876	0.08172463	0.480602155	0.014750633	-0.366213786	0.440097951	0.712768892	-0.156172448	-0.265621867	0.201172473	0.540047293	0.266133179	0.391549572	-0.66787908	0.591683212	0.307272578	0.073794553	0.205551512	0.284055945	-0.0072181	NA	NA	NA	NA	NA	NA	NA	-0.25397298	-0.468531429	0.542323368	-0.831928906	-0.14221362	-0.314165555	-0.671247824	0.574468142	-0.263030831
Q9H8T0-2	AKTIP	64400	AKT interacting protein	-0.518423005	-0.374605692	-0.35882783	-0.001603843	-0.398182035	0.075978777	0.228825899	-0.111625451	0.156900538	0.974930471	0.13172164	-0.177487003	-0.082752071	-0.235865397	-0.173408215	-0.266401002	-0.014046375	-0.019563169	0.051133055	0.179835936	-0.500692001	0.207572408	-0.114577422	0.409568148	0.051261111	0.149417039	0.145346237	-0.537289151	0.037742627	-0.075815733	-0.036684857	-0.058813002	0.024050641	-0.355092253	-0.11329353	0.144037931	0.130247319	0.630222471	0.213713814	0.515287293	-0.585748438	0.649943239	-0.865944364	0.437946146	-0.084238518
P13716-1	ALAD	210	aminolevulinate dehydratase	0.219373614	0.278424538	0.491636059	0.427411168	0.330944547	0.063458275	-0.164402856	0.033712076	0.446442216	0.202116213	0.337424912	0.870974088	-0.160122705	-0.4598819	0.329468893	-0.211920791	-0.217383523	-0.169563759	0.271712702	0.613549119	-0.301297125	0.001779386	-0.348824466	-0.364482437	-0.098123514	0.301907991	0.196653067	-0.255441979	-0.074765934	0.412945512	0.109593258	0.048912676	0.040267054	-0.274972481	0.422161026	0.017201421	-0.383979061	0.183130404	-0.105010282	0.153828571	0.081466838	-0.620886351	0.134295002	0.491991684	0.090935651
P13196	ALAS1	211	5'-aminolevulinate synthase 1	0.100520287	0.120609842	0.561493878	0.055749886	0.359599905	-0.097323884	0.208545175	0.08653387	0.248857713	0.82127722	-0.876986911	-0.7611613	-0.534806327	-0.597755478	-0.40582634	-0.593671518	-0.235568025	0.068203814	0.777785085	-0.120713	-0.565615184	-0.599032925	-0.708669026	-0.426159989	0.066000502	-0.145427301	-0.39811711	-0.49081634	0.127752164	0.664731936	-0.471909184	-0.566846577	-0.145765107	0.013910294	0.122383002	0.245058472	0.289767035	1.004688248	1.659674402	0.591971537	-0.492000304	-0.516846451	-0.448249355	1.332886799	0.713397966
Q13740-2	ALCAM	214	activated leukocyte cell adhesion molecule	0.334178526	0.878441423	-1.109258639	-0.421769733	-0.78915215	-0.108197059	0.39413054	1.12100777	-0.042934577	0.833895698	-0.097836202	-0.708610936	0.302346137	0.696351346	0.298872332	-0.352377918	-0.213973747	-0.623809869	0.13824588	1.430967043	0.322973952	-0.23164991	0.143625181	1.143073008	-0.106361708	-0.885870955	1.848408859	0.102362554	0.434543928	-0.849400304	0.158274481	-0.630435588	-0.724717683	0.559697014	-0.50765668	0.496760086	-0.028760588	0.250004813	-1.194462349	0.941751475	0.102481965	0.136151965	-0.171514525	-0.271393766	-1.189312785
Q8IZ83	ALDH16A1	126133	aldehyde dehydrogenase 16 family member A1	0.059917839	-0.03088767	0.061711957	0.197493532	-0.311061322	-0.386048232	-0.130119011	-0.11560578	-0.055515543	-0.46613984	-0.095681913	0.065727388	0.50115799	-0.0198297	0.503221497	0.102506277	0.071748954	-0.101449063	0.003547265	0.125112233	0.044643019	0.434613849	0.400677277	0.02360622	0.101495521	0.244472389	0.228772483	0.318536121	0.171296404	0.136697721	0.144461564	0.117999132	0.380401605	0.24633305	0.151858761	0.269844111	0.141243319	0.210083674	-0.118815577	-0.00714035	0.012019949	-0.058944312	0.616077819	-0.072244336	0.123449342
P54886	ALDH18A1	5832	aldehyde dehydrogenase 18 family member A1	-0.842199115	-0.532565772	-0.298519193	-0.230914167	0.569913648	0.050510788	-0.037839167	0.756836997	-0.101448286	-0.324840201	-0.631844363	-0.377440987	-0.226645864	0.270534962	0.516072145	-0.346268422	0.714828598	1.222986748	-0.45239787	-1.188053553	0.75987029	0.49466575	-0.866120365	0.144024137	-0.126500943	0.242338018	0.353414052	0.151967662	-0.050159589	-0.678532004	0.07583962	0.414006399	0.403898009	0.294730003	0.382138851	-0.420507634	0.264472501	-0.827149721	0.327255489	0.001141668	-0.07204235	0.024044309	-0.176357423	-0.392053524	0.739091628
P54886-2	ALDH18A1	5832	aldehyde dehydrogenase 18 family member A1	-0.210438277	-0.180523043	0.005107159	-0.131217173	0.607715252	-0.001315582	-0.221293633	0.732402546	-0.090281041	-0.083432307	-0.503860443	-0.190790565	0.032219027	0.165148256	0.635723414	-0.255317702	0.355628628	1.282373715	-0.366810757	-0.741511383	0.950621536	0.371206554	-0.347215478	0.036100175	-0.060449022	0.27876001	0.30450279	0.350878057	-0.203428278	-0.620347837	0.118895596	0.402534823	0.361276911	0.303691387	0.410295122	-0.415186042	-0.019045048	0.253805012	0.278533278	0.006344635	-0.115280006	-0.079258804	-0.021850403	-0.446493829	0.529978991
P00352	ALDH1A1	216	aldehyde dehydrogenase 1 family member A1	0.424844397	0.026351995	0.08954108	0.113331504	0.29829945	-0.334831843	0.260381853	-0.822259243	-0.578995696	-0.697896502	-0.930901602	0.28812657	0.354228809	-0.00716531	-0.043582374	0.227034353	1.054769842	-0.123744142	0.310559436	0.529190028	-0.64674215	-0.012165269	-0.8412449	0.256547718	-0.584201473	-0.095757389	-0.025321561	0.211225299	0.397297549	0.544174374	-0.260943954	-0.048585661	-0.093958356	0.458735864	0.243957794	0.803803317	-0.417288398	-0.443070763	-0.836748845	-0.214506029	0.260224965	-0.503461396	-0.736853986	-0.454438095	-0.175765298
O94788-1	ALDH1A2	8854	aldehyde dehydrogenase 1 family member A2	1.140412837	-0.516564018	-0.560899133	0.032025472	-1.288217617	-0.167005023	-1.076304076	0.758928406	0.063158816	-1.276455197	-0.761278614	-0.025591453	-0.19487727	-0.049813208	0.472224898	0.201714916	0.776939583	1.015672529	0.613009481	0.049639581	-0.260759114	-1.043964364	0.16595055	-0.711429013	-0.44606684	-0.237412015	0.850076995	-0.732342185	1.18516328	1.003859493	1.504545321	0.162700668	0.481947714	0.311411905	1.347018428	-0.670704216	0.051968887	-0.890248178	-1.250268549	0.476286617	-0.969177719	-1.136231835	-0.42941003	1.344467292	-0.7155477
P47895	ALDH1A3	220	aldehyde dehydrogenase 1 family member A3	0.166503193	-0.503901436	-0.373055339	1.110734998	-0.663445808	-0.98727758	1.844059045	-1.168296427	-0.332274157	-1.18859566	-0.806295648	-0.18145687	-0.139639718	0.208736112	-0.478635773	0.660639888	1.218739425	-0.279064462	-0.084188437	-0.494063563	-1.280535536	-0.484635812	-1.228188587	0.664721163	-0.469130451	-0.764269122	0.010789581	-0.189285861	-0.65331593	0.141608584	0.052091442	-0.612155536	-0.315477528	-0.334830536	-0.610293833	-0.440499716	-1.229447249	-1.163076818	-1.444030863	-1.166673628	-0.878963143	-0.898675677	-0.77121798	-0.791809869	-0.720994501
P30837	ALDH1B1	219	aldehyde dehydrogenase 1 family member B1	0.547666179	-0.142079982	0.033428485	-0.430819755	0.70207788	-0.595409863	0.369275771	0.230607039	1.276024117	0.050895154	0.326654881	0.252943517	-0.16068598	-0.342369212	-0.138317125	0.971981121	-0.501350211	0.283715254	-0.862841609	0.593919448	-0.523839724	-0.469411949	-0.574436823	0.679222459	0.219409046	-0.010607634	0.725236118	0.04781636	-0.441210543	-0.51600206	0.860916611	0.44187311	0.121645913	0.491142926	0.552816774	0.197015213	-0.466963012	0.285210423	0.878958717	-0.375255286	0.726203976	0.036354012	0.11289573	-0.008215531	-0.427495765
O75891-1	ALDH1L1	10840	aldehyde dehydrogenase 1 family member L1	-0.185923025	0.084863755	1.515195455	0.561158483	-1.212210692	0.206512706	-0.878276462	-1.099123729	-0.951112717	-0.636405436	-0.860711465	-0.086291275	-0.851374985	-0.682961673	0.324888294	-0.885450872	-0.198188705	-0.756191248	-0.27157882	0.279656892	-0.149546698	0.004660365	-0.195829082	-0.515610488	-0.465227554	-0.351330775	-0.41083718	-0.178207442	1.272822643	NA	NA	NA	NA	NA	NA	NA	0.68649679	0.940202536	0.459263828	0.9505876	1.547456299	1.570057314	1.996370069	0.12149956	0.716125501
Q3SY69-1	ALDH1L2	160428	aldehyde dehydrogenase 1 family member L2	0.627697183	-0.012767024	-0.132698169	0.137335178	0.22395846	-0.508672085	0.284538669	-0.25256307	1.106812367	-0.737088328	0.206332737	0.567987971	-0.1105126	-0.044645969	0.341334976	0.914570665	0.008622141	-0.000229962	-0.221149508	0.784434845	-0.259359448	-0.307261852	-1.021301961	0.902815752	0.051263546	0.645314197	0.243036597	-0.250198958	-0.444009687	-0.290941798	0.320307201	0.390007063	0.250506781	0.59982295	0.533409219	0.156814082	-0.000942577	-0.638386882	0.573570846	-0.57639754	0.567461231	0.409816099	-0.184683615	0.464954042	0.306793446
P05091	ALDH2	217	aldehyde dehydrogenase 2 family member	0.575129446	-0.170059187	0.314228891	0.549870487	0.246440596	-0.828837171	0.742950015	-0.851879596	-0.31102221	0.047619821	-0.458186259	0.585615517	0.123434593	0.191180397	0.658350624	-0.403581688	0.192339553	-0.779287777	-0.37438205	0.784597796	-0.266581493	-0.637894528	-0.030060465	0.246139337	-0.327501141	0.145164376	1.363726523	0.149228417	-0.254479777	-0.311596195	-0.313066968	0.085096404	0.308371615	0.605292456	0.402847765	-0.353803005	0.098577581	0.578393613	-0.319763787	-1.067399818	0.423871997	-0.458746876	-0.258805312	-0.369889015	0.076812029
P30838	ALDH3A1	218	aldehyde dehydrogenase 3 family member A1	NA	NA	NA	NA	NA	NA	NA	NA	NA	NA	NA	NA	NA	NA	NA	NA	NA	NA	NA	NA	NA	NA	NA	NA	NA	NA	NA	NA	NA	NA	NA	NA	NA	NA	NA	NA	NA	NA	NA	NA	NA	NA	NA	NA	NA
P51648	ALDH3A2	224	aldehyde dehydrogenase 3 family member A2	0.062448564	-0.490831823	0.643678008	-0.612262692	0.716996493	0.139835828	0.058508948	-0.715562867	-0.2183278	0.414115531	-0.046550263	0.122094163	-0.210093033	0.66737867	-0.397367011	-0.435831305	0.596110681	0.335282015	-0.075222441	0.080836458	-0.574247176	-0.122669483	0.618114793	-0.541391729	-0.214716125	0.225840176	-0.56424909	-0.312367383	0.05354399	0.184648747	-0.496730449	0.016244309	0.055401958	-0.405183052	0.149032341	1.263060382	-0.278004247	0.26271454	-0.024343104	-0.028762821	-0.50612428	0.291182946	0.264551992	-0.07054764	-0.347757786
P43353-1	ALDH3B1	221	aldehyde dehydrogenase 3 family member B1	0.601778116	-0.001001079	0.50898282	0.341982567	0.516195318	-0.1848591	0.247369098	-0.17751925	0.316053059	-0.013550223	0.026201639	-0.108055458	0.137617752	-0.09254603	-0.509349166	0.098885305	-0.044217957	0.233083702	0.171866566	0.149297037	-0.444557614	-0.500684477	-0.003101826	0.527967905	-0.189054733	-0.027630257	-0.074913954	-0.138439854	-0.172751426	0.258272675	0.258855777	0.392365065	-0.207107116	0.266795457	0.053577788	0.260742365	0.69838072	-0.235304314	0.348375308	-0.012209648	0.669822108	0.445051229	-0.225925203	0.537315451	0.092101113
P30038	ALDH4A1	8659	aldehyde dehydrogenase 4 family member A1	0.44064185	-0.382209745	-0.6256602	-0.471383071	-0.797164388	0.415189642	-1.08239895	-1.110623686	-0.867594978	-1.240549959	-0.286875124	-0.310158619	0.391926171	0.10353696	0.245210856	-0.282904635	-0.78599334	-1.012812241	-0.98457132	-0.695568935	1.542160786	-0.581977749	0.406687896	-0.878474673	-0.154069296	-0.637573629	0.733136072	0.026752188	-0.286739156	-0.831751444	-0.236722217	-0.534717452	-0.709796537	-0.663992749	-0.105129337	-1.390821442	-0.601248456	0.099700828	-0.377934335	-0.930612353	-1.148943643	-0.70555886	-0.659290075	-0.958023974	-0.739511958
P51649-1	ALDH5A1	7915	aldehyde dehydrogenase 5 family member A1	0.33870372	-0.065278461	-0.826318683	-0.547711374	-0.123540566	1.912452571	0.268726796	-0.342329405	-1.066272879	0.107545683	0.924418428	-0.279058589	-0.277513408	-0.161563324	-0.336315721	-0.664076708	-0.665512889	-0.588130226	-0.284734696	0.371174793	-0.467046016	1.016275745	-0.08145811	-1.00411633	-0.870098326	-0.330400598	-0.300206571	-0.125113131	0.022265786	-0.218183823	-0.660632777	0.131639286	0.167614735	-0.32242999	0.617500036	-0.405171113	-0.525674352	1.300491254	-0.972326975	0.283400706	-0.68535031	-0.073939591	-0.391864812	-0.717572466	0.008366348
Q02252	ALDH6A1	4329	aldehyde dehydrogenase 6 family member A1	0.529616334	0.089161771	-0.200400716	-0.316868956	-0.308997444	1.481112135	-0.341778416	0.081087398	-0.222990804	0.67992977	-0.158906133	-0.341646384	-0.583477719	-0.41387501	0.18338113	-0.141888293	-0.831070517	0.015939943	-0.217320462	0.30993196	0.791542653	-0.343410516	-0.240433523	-0.350316175	-0.478358353	0.344955008	0.361128116	0.037722234	0.115670706	0.247020552	-0.286070859	0.011377138	-0.015966567	-0.514390975	0.736346432	-0.051673105	-0.201875696	1.141593323	-0.225055253	0.053986276	-0.646073167	-0.445497923	0.203653477	0.058040196	-0.203626398
P49419	ALDH7A1	501	aldehyde dehydrogenase 7 family member A1	0.10142835	-0.037509132	0.029719477	0.580920476	-0.189541781	0.541067756	0.054934687	-0.161110036	-0.361352415	-0.22217926	0.44095005	-0.295711432	0.020089461	0.122841841	0.193412603	-0.040456995	0.289703041	-0.162026876	-0.209298879	-0.11591517	0.9173617	-0.715790482	-0.112996883	-0.373559903	-0.5389802	-0.154994104	0.061910012	-0.58834985	-0.53027574	-0.328118378	-0.476414444	-0.053955686	-0.058480873	0.113121622	0.377441418	0.204361643	-0.124411011	-0.01427156	-0.349966591	-0.317915508	-0.059250258	-0.632912698	-0.333397576	-0.051861753	-0.325200217
P49419-2	ALDH7A1	501	aldehyde dehydrogenase 7 family member A1	0.469431048	0.377463073	-0.300412092	0.392567018	0.0024466	0.605508429	0.166261436	0.215085105	-0.660098223	-0.195309876	0.292404819	-0.509422725	-0.042248474	0.612582923	0.028471939	-0.209173437	0.246046519	-0.168261139	-0.393683217	-0.170812159	0.636928542	-0.722559324	0.102444345	-0.067145351	-0.474126076	-0.230739568	0.35123012	-0.402799576	-0.305594861	-1.121217696	-0.829455106	0.010708057	-0.036644569	-0.22607318	0.391725444	-0.259728132	-0.443755639	-0.092176955	-0.791861086	-0.862431665	-0.498721461	-1.509892671	-0.37227094	-0.780344225	-0.697692177
P49189	ALDH9A1	223	aldehyde dehydrogenase 9 family member A1	0.106689766	0.164000169	0.538527401	0.123096116	-0.283926955	-0.192793332	-0.730137547	0.205350956	-0.386726591	0.410719484	0.248228478	0.344298011	0.215308885	0.312130906	0.17448956	-0.305384995	0.419615865	-0.140081131	0.059838886	0.491557936	0.271271285	0.129860981	-0.11642445	-0.271419137	-0.307226191	0.300261295	-0.025893019	-0.28675949	0.047764278	0.506134394	-0.312571271	0.085921088	0.520604231	0.157594589	0.426718975	0.699838184	0.073359531	0.156030675	0.052351504	0.707314211	0.128656309	-0.312968833	-0.008500638	0.011311424	0.466128226
P04075-2	ALDOA	226	aldolase, fructose-bisphosphate A	-0.172182483	-0.217258842	0.284526776	-0.143809213	0.218136588	-0.10359081	0.44081837	0.738352228	0.145637741	0.013697648	0.680780285	-0.200487851	0.523008084	0.068288819	-0.339013779	-0.211285463	-0.254957483	-0.207866302	-0.030518635	0.007778658	-0.299020696	-0.240834645	1.033403075	0.180307089	0.16312807	-0.21171372	0.329907582	0.176899704	-0.567027429	-0.405220382	0.095223177	-0.121173168	0.356700166	0.330597187	1.306592014	0.173993555	0.484509982	-0.9120851	-0.036326491	-0.041263537	-0.064755617	0.357264931	-0.396405287	0.189392194	-0.369224908
P09972	ALDOC	230	aldolase, fructose-bisphosphate C	-0.39674688	-0.353886196	0.235054396	-0.215571612	-0.343542984	-0.481747546	-0.197854951	0.236949846	0.35386304	1.421654975	-0.293784842	-0.352933082	1.409225626	-0.303593874	-0.353746288	-0.553665397	-0.137601501	0.143286522	-0.278946971	-0.165737236	-0.931265742	-0.793647724	0.29570385	0.055376558	-0.436593814	-0.66700743	-0.068966485	-0.153935316	-0.222082096	-0.129028013	-0.34642357	-0.46983609	-0.363890888	0.126209979	0.299920922	-0.352512793	0.473845551	-0.712938573	-0.148316761	-0.571320806	-0.274630275	0.55281742	-0.652596769	0.518206106	-0.693952676
Q9BT22	ALG1	56052	ALG1 chitobiosyldiphosphodolichol beta-mannosyltransferase	0.024548995	-0.015152761	-0.29261891	-0.095036183	0.245466216	-0.107859823	0.306287468	0.133850428	0.065916561	0.006288518	0.373961534	0.050399422	0.067751823	0.214831907	0.057496759	-0.01017159	-0.233741791	0.291968641	0.162647143	0.133480174	0.336271817	0.031278666	-0.290403741	0.243946807	-0.332710448	0.28741684	0.118428545	0.033112067	-0.156592825	0.219008801	0.357259846	0.616444987	0.335207397	0.540743471	0.603173597	0.813609559	0.041774002	0.408646805	-0.115360625	-0.210835659	0.149065051	0.659383658	-0.012048442	-0.139207185	0.022399891
Q5BKT4	ALG10	84920	ALG10 alpha-1,2-glucosyltransferase	-0.411485939	-0.352214531	0.421241247	-0.362522998	-0.314813435	0.130255054	-0.082210549	-0.5016575	0.020444186	-0.220433419	0.554565769	-0.069885541	0.406724914	-0.12855745	0.119104613	1.060620117	0.097126419	-0.370005979	0.122027594	0.089942269	-0.112901167	0.112674236	0.523461267	0.590097829	-0.072957612	-0.126701212	0.744614671	-0.145319129	0.275355422	0.00729128	-0.096054132	0.252423588	0.164400183	-0.186086103	0.920029332	-0.360546593	-0.268555642	0.298588302	0.379368423	0.452855713	0.098418949	-0.780927319	-0.223995202	0.150853688	-0.100871255
Q2TAA5	ALG11	440138	ALG11 alpha-1,2-mannosyltransferase	0.324786568	0.065064174	-0.1542543	-0.134219411	-0.221990674	0.175276588	0.103479209	-0.093290598	0.194611409	0.540326209	0.342118467	-0.073704076	0.179242656	0.298886944	-0.017937551	0.191152714	0.048027499	-0.39144917	-0.462244137	0.098874662	-0.028957439	-0.241877224	0.64479835	0.350885161	-0.038464957	0.3771827	0.16116638	-0.143363373	-0.119447742	-0.100972865	-0.168227056	0.368427862	-0.254056536	0.020878614	0.158140865	-0.085031886	-0.541058797	0.892742008	-0.08300279	0.432903596	-0.254671876	-0.356029455	-0.048563467	0.015195807	-0.401307493
Q9BV10	ALG12	79087	ALG12 alpha-1,6-mannosyltransferase	-0.339689626	0.028328697	-1.323655227	-0.658031919	-1.241373114	-0.976717462	-0.872488171	-0.988658314	1.136751327	-0.947481049	-0.166375745	0.074990074	0.105018462	0.417791066	0.039375848	0.272737693	-0.025580415	-0.177060587	-0.100586669	0.287869531	0.226030162	0.360515033	-0.041520827	0.480690693	0.097555324	0.269180801	0.368613192	-0.217035336	-0.120894347	0.546981994	0.115581861	0.602095705	-0.017048479	-0.089472518	0.126439016	0.637660748	-0.069021614	-0.374610744	0.116747847	-0.205270685	0.11741077	-0.199494354	-0.577965372	-0.274456926	-0.034490929
Q9NP73-1	ALG13	79868	ALG13 UDP-N-acetylglucosaminyltransferase subunit	0.16058642	0.116997357	0.112220487	0.107228357	0.102846988	0.32904478	0.328716044	0.304458622	-0.149175516	0.25502986	-0.112980967	0.452220689	0.19449022	0.296352032	-0.16295638	0.21030427	0.493772551	0.486315224	0.192472015	0.245032091	-0.126107235	0.229035296	0.041086711	0.093774992	-0.427883981	0.157232817	0.458453203	0.149536131	0.139984515	-0.042271314	0.49145864	0.00610595	0.148568597	0.241498795	0.197820481	-0.20586972	0.698677305	1.052561721	-0.107631302	0.168398632	-0.101037731	-0.329367015	0.490471563	0.036458949	-0.120609983
Q9NP73-2	ALG13	79868	ALG13 UDP-N-acetylglucosaminyltransferase subunit	NA	NA	NA	NA	NA	NA	NA	NA	NA	NA	0.055790994	-0.21389199	0.285263685	0.593687101	-0.507234593	-0.0000402	0.676588822	0.482462708	-0.054474872	0.471196003	-0.254665244	0.592648591	0.110192788	0.267570798	-0.346302441	0.461432624	0.749511841	-0.135352714	-0.502634733	-0.484567144	-0.2131258	0.082716931	0.051513347	0.522987025	0.397284633	-0.520062024	0.770607355	1.540912813	0.033682667	0.131653233	-0.190484876	-0.12960115	0.313613318	-0.698493248	-0.328949055
Q96F25	ALG14	199857	ALG14 UDP-N-acetylglucosaminyltransferase subunit	0.042122008	-0.026424546	-0.164185799	0.022281215	0.007189587	0.759250706	-0.244598547	0.167606039	-0.15114015	0.172785661	-0.222232272	0.022682786	0.232522161	0.486078532	-0.189510325	-0.110230646	0.608944023	0.186630408	-0.017661213	0.080281411	0.032773686	0.440102376	-0.30131964	0.313001082	-0.149368731	0.575036613	0.60319531	-0.034927786	-0.254301036	0.090114626	-0.023902378	0.317331199	0.428402657	0.468391238	0.292597886	0.011217293	-0.607333858	0.65168849	-0.191806474	-0.220210168	-0.264753462	-0.123241223	0.560582212	0.303252135	-0.118084841
Q9H553-1	ALG2	85365	ALG2 alpha-1,3/1,6-mannosyltransferase	0.282087732	0.480510969	0.004522042	0.06725694	0.313840892	-0.268557014	0.168373227	0.289600412	0.113532274	0.618489835	0.075816315	-0.187698891	0.096437891	0.362480816	0.124432083	0.002870348	0.211878945	-0.308270142	-0.044793842	-0.28005212	-0.143231362	0.314366082	-0.52074017	0.115047049	-0.339222997	0.678880376	0.57758927	0.187207591	-0.071820186	-0.090953365	-0.131557345	0.256996571	0.096032671	-0.129790607	-0.141167104	-0.080125836	-0.45184205	0.479552849	-0.236865196	0.222639341	-0.174744688	-0.449569089	-0.205762706	-0.123689088	0.287337413
Q92685-1	ALG3	10195	ALG3 alpha-1,3- mannosyltransferase	-0.693084137	-0.292625992	-0.383137875	-0.230397388	-0.025550155	0.061334501	0.583963477	-0.604022761	-0.047307725	-0.401510833	-0.293436174	-0.034764996	-0.013644486	0.32513579	0.264591364	0.346060513	0.041288152	-0.028844256	-0.207898985	-0.092093194	0.231785	-0.092017356	0.364609674	0.484116466	0.090970109	-0.379487004	0.570779222	0.138736119	-0.29894537	-1.032845525	-0.722992351	-0.165932404	-0.235722385	-0.154125866	-0.369594749	-0.246341342	-0.294091183	-0.126272817	0.600600402	0.201286425	-0.341648117	0.181298444	-0.260128822	0.388610183	0.026871285
Q9Y673	ALG5	29880	ALG5 dolichyl-phosphate beta-glucosyltransferase	0.17589288	-0.253766787	-0.184435883	-0.265638986	-0.138183803	0.074998221	0.012784813	-0.499177204	-0.01043337	-0.5601114	0.099101586	-0.013087703	0.515839005	0.627573821	0.507758683	0.320973506	0.247115589	0.081710678	-0.33529056	0.01515064	-0.416673402	-0.231848325	-0.475164056	0.804920446	-0.425497782	0.13206974	0.875030872	0.31105859	-0.454760285	-0.309278245	-0.291912197	0.149595798	0.179884444	0.444446465	0.065877928	0.098846698	-0.301567431	0.528254856	0.006204864	-0.038944879	-0.374507356	-0.521877467	-0.265280006	-0.24649218	0.307087157
Q9Y672	ALG6	29929	ALG6 alpha-1,3-glucosyltransferase	-0.540718397	0.143608364	0.311792649	0.057680465	-0.046152148	0.156947104	-0.173606778	-0.151521076	-0.059662268	0.167844661	0.101959485	0.018660347	0.067616265	0.261655303	0.20558078	0.015761874	0.506310304	-0.045285775	0.37595263	-0.013537123	-0.180949284	0.457167055	0.374711065	0.325630259	0.358482611	0.778484934	0.454038512	-0.128519724	0.076729959	0.232710877	-0.300357807	-0.111242059	0.430112251	-0.05410145	-0.013779048	0.192100751	0.10117662	0.566261462	0.179105971	-0.027409095	-0.416011025	0.001360436	-0.952988602	-0.324497056	-0.003388451
Q9BVK2-1	ALG8	79053	ALG8 alpha-1,3-glucosyltransferase	-0.46220548	-0.250465071	1.03655288	-0.190896108	0.090846294	0.282275151	-0.301765445	-0.114137568	-0.248344781	-0.022947667	0.421184019	0.497082701	-0.167379403	-0.088302969	-0.069055375	0.034127485	0.166617031	1.927537539	0.144061331	0.630149029	-0.249850203	0.130883146	-0.360074602	0.317410426	0.501974836	0.991920691	0.439070443	0.123597622	-0.310516826	NA	NA	NA	NA	NA	NA	NA	0.198607702	0.524521105	0.924814337	1.248955207	0.36382429	-0.307216428	-0.478425694	1.40496736	0.325202889
Q9H6U8	ALG9	79796	ALG9 alpha-1,2-mannosyltransferase	0.104156269	-0.015684437	0.254911893	0.188339089	0.153548325	0.182810541	0.584323941	0.473688722	0.281135255	-0.256393575	0.196871709	-0.162977318	0.47583877	0.723269718	-0.15511656	0.068313958	0.251340157	0.005507347	-0.089295883	-0.015245164	0.305665521	0.41346212	-0.273571613	0.77660915	-0.175979991	0.091589861	0.211874213	-0.083593125	-0.233965372	0.374893732	0.659802381	0.276606718	0.286341391	0.011087451	-0.523513012	0.37225605	0.019657444	0.016993739	0.754665375	0.225568303	0.5666668	-0.174967059	-0.763083607	-0.047945447	0.12003351
Q13686	ALKBH1	8846	alkB homolog 1, histone H2A dioxygenase	0.565804137	0.534059873	-0.336248606	0.129981281	0.755324913	-0.026972829	0.132116142	0.690543044	-0.116965789	0.248117347	NA	NA	NA	NA	NA	NA	NA	NA	NA	NA	0.538433337	0.058767122	-0.052574835	-0.098999975	-0.065026581	-0.296376261	0.077349268	0.105197852	-0.175917012	NA	NA	NA	NA	NA	NA	NA	NA	NA	NA	NA	NA	NA	NA	NA	NA
Q6NS38-1	ALKBH2	121642	alkB homolog 2, alpha-ketoglutarate dependent dioxygenase	-0.082015082	-0.447078918	-0.128027451	-0.520434282	-0.097164625	-0.484925489	-0.676381651	0.680614939	0.286276757	0.89816537	0.279833705	-0.34071539	0.278054324	0.313186153	-0.033633737	-0.011034071	-0.25894478	0.852745467	0.057009048	0.211098725	0.211016078	0.667294501	0.692586746	-0.587738227	0.826285367	0.549421028	0.002608548	-0.305170533	0.617092862	NA	NA	NA	NA	NA	NA	NA	0.348308254	0.219387553	0.041509781	0.068537547	-0.286476765	0.821037308	0.244388663	-0.305807726	-0.111462492
Q96Q83-1	ALKBH3	221120	alkB homolog 3, alpha-ketoglutarate dependent dioxygenase	0.028139424	0.152460429	-0.268416407	-0.02124387	0.099192377	0.017634027	0.214381238	0.009711267	0.382986343	-0.101504744	-0.135330467	-0.127610594	0.442889357	0.075064948	0.360752302	0.141382799	0.282268505	-0.128203462	-0.347988978	0.016200994	-0.475266667	0.354614106	-1.131928648	-0.332619058	0.212039802	-0.163801544	-0.098443313	-0.12725373	-0.372305792	NA	NA	NA	NA	NA	NA	NA	NA	NA	NA	NA	NA	NA	NA	NA	NA
Q9NXW9-1	ALKBH4	54784	alkB homolog 4, lysine demethylase	-0.026284571	-0.132850908	-0.332253007	-0.012071775	-0.1876743	0.170070986	0.231191603	0.082798633	-0.034199905	0.256568339	-0.217316225	0.030630557	-0.277519555	0.141482591	-0.267266286	-0.199004008	-0.086301094	-0.168764214	-0.06110097	0.157987901	0.307156967	0.086169801	-0.130268428	-0.031278553	0.159820108	-0.222007577	-0.160579395	-0.044791157	-0.100274204	0.417854944	0.191065457	-0.057368242	-0.078268654	0.146160976	0.12758306	0.322844288	-0.291116636	-0.276916759	-0.30813189	-0.324927646	-0.020489163	0.275222797	0.184687476	0.406511033	0.147842382
Q6P6C2-2	ALKBH5	54890	alkB homolog 5, RNA demethylase	-0.060979454	-0.172011551	0.091682005	-0.267451424	-0.412437551	0.182106048	-0.268401191	-0.013021686	0.328281277	-0.381070262	-0.227809379	-0.137172821	0.072371746	-0.26527982	-0.333786607	-0.503117429	1.63086138	-0.016910636	-0.137267972	-0.397148485	-0.098562759	-0.214349295	0.076783726	0.268556563	0.623766906	-0.341494202	-0.272817306	-0.097538419	-0.178522687	0.103774102	-0.44861527	-0.460244815	0.952325792	0.447962257	-0.525636931	0.779194967	-0.165671156	-0.15339651	-0.190744141	-0.428301233	0.148411715	-0.371565523	-0.284633999	-0.245239095	-0.283300252
Q3KRA9-1	ALKBH6	84964	alkB homolog 6	-0.067777069	0.031752419	0.702605003	-0.199984133	0.055850531	0.166870998	0.845781649	0.270701193	-0.377837002	0.580692686	NA	NA	NA	NA	NA	NA	NA	NA	NA	NA	NA	NA	NA	NA	NA	NA	NA	NA	NA	NA	NA	NA	NA	NA	NA	NA	NA	NA	NA	NA	NA	NA	NA	NA	NA
Q9BT30	ALKBH7	84266	alkB homolog 7	-0.485597558	-0.376888491	0.023881955	-0.511917385	0.124395412	-0.040402727	-0.024522694	0.536105184	-0.279831655	0.846403627	-0.158618106	-0.343797355	0.495047119	-0.031493909	-0.060946898	-0.205777516	-0.250422433	0.044001373	-0.385879762	0.165477757	-0.218049413	-0.021972824	0.07489957	-0.03114972	-0.22189239	0.178424594	0.066737571	0.224567668	-0.036621024	-0.48911478	-0.139184962	-0.533469161	-0.39808528	-0.171254949	-0.09843718	-0.720436892	0.147047291	0.537211391	-0.082686145	0.236589259	-0.519255152	-0.869661864	-0.361791176	-0.275046387	-0.003729619
Q96BT7	ALKBH8	91801	alkB homolog 8, tRNA methyltransferase	0.339809955	0.115305451	0.246805111	0.282863798	0.362977681	0.700219504	0.099905428	0.092499203	0.203717188	-0.193389347	0.022531723	0.127024893	0.31951097	0.219733854	0.26342357	0.298371942	0.14597268	-0.134742012	0.219275778	0.488371043	-0.06926038	0.274385704	-0.079614175	-0.056879586	0.01106141	0.096420277	-0.583041951	0.029697722	0.089336085	NA	NA	NA	NA	NA	NA	NA	NA	NA	NA	NA	NA	NA	NA	NA	NA
Q8TCU4-1	ALMS1	7840	ALMS1 centrosome and basal body associated protein	0.278874997	-0.144741021	-0.119560447	0.489813278	-0.415727681	0.103343007	-0.230339433	0.449249424	-0.000269992	-0.072682801	-0.069096427	0.093885539	-0.176418695	0.263490008	0.319814819	0.007657903	0.650412442	-0.122423624	0.139717882	0.464074837	0.420965189	-0.274137282	-0.015047316	-0.965712761	-0.536976065	-0.418828279	-1.006163845	0.349293938	0.092496783	NA	NA	NA	NA	NA	NA	NA	NA	NA	NA	NA	NA	NA	NA	NA	NA
O15296	ALOX15B	247	arachidonate 15-lipoxygenase type B	-2.127184483	-1.544579034	-2.456284407	-2.001464386	-1.846512564	-2.499016761	-1.970663352	-2.01809335	-1.039331864	-2.200027794	-1.323736387	0.925603767	-1.041817486	1.017280098	0.200341347	0.32269015	-1.194760071	-1.614812762	-1.31298188	-1.168990437	2.784764183	-0.708270325	-1.377136495	-0.450858018	-0.313581636	-1.114877006	-0.614449326	-0.197521807	-0.137848817	-1.490208965	-1.884949872	-2.089745989	-1.871860362	-2.006396399	-1.756815688	-1.516273488	-0.73389056	-2.37635564	-1.208915036	-2.065281615	-1.053844165	-1.297391236	-1.683138904	-1.075349978	-1.865999252
P09917	ALOX5	240	arachidonate 5-lipoxygenase	0.641865645	-0.369218224	-0.402643885	-0.008775975	0.59830985	-0.734515646	-0.177293967	-0.469824181	0.041581121	-0.314858971	0.050653198	-0.158641701	0.577594142	0.382242295	0.190067542	0.334152046	0.139682324	-0.67126812	0.02899013	-0.066740192	-0.444614286	-0.446663473	-0.701067301	0.676576806	0.125427994	-0.192545233	0.257439536	0.398686436	-0.117375676	-0.214414478	0.116023766	0.330332518	-0.216719772	0.507790386	-0.208558079	-0.108232766	0.002531574	-0.457015146	0.097221849	-0.578504924	0.214895114	0.013149852	-0.506662566	-0.278943255	0.077298732
P20292	ALOX5AP	241	arachidonate 5-lipoxygenase activating protein	0.432848986	-0.37911308	0.108502089	0.04892892	0.39040737	-0.799265966	0.398936196	-0.232867865	0.499947841	-0.259947329	-0.373216666	-0.44307461	0.100621646	0.046652231	0.079816588	0.582651077	0.111735662	-0.830003319	-0.136673167	0.184059702	-0.683404159	-0.429260424	-0.831005085	0.939977783	-0.132427155	0.116166051	0.265365214	-0.168139202	-0.377749643	0.010777542	-0.378026461	0.368386022	-0.174224485	-0.066258639	-0.290194803	0.111418043	0.109933554	-0.663977054	0.822223329	-0.594705445	0.23875506	-0.066132288	-0.708776906	0.592145077	0.436270768
Q96QP1	ALPK1	80216	alpha kinase 1	0.288212862	0.049326132	0.844815643	0.006686789	0.868303806	-0.015878555	-0.182084264	-0.512758919	-0.047770416	-0.28486141	NA	NA	NA	NA	NA	NA	NA	NA	NA	NA	-0.646940671	-0.381747578	-0.070492987	0.383326918	0.306350351	0.538573646	-0.114018911	-0.280476803	0.049852132	NA	NA	NA	NA	NA	NA	NA	NA	NA	NA	NA	NA	NA	NA	NA	NA
P05186-1	ALPL	249	alkaline phosphatase, biomineralization associated	-0.155145954	0.568506789	0.845442218	0.250819903	-0.112769683	-0.707899008	-0.198864137	-1.018388285	-0.6446513	-1.207621516	-0.595831622	0.752102251	0.671614313	-0.991442018	0.485790253	-0.168680935	0.553214141	1.279108855	1.349633657	-0.429561752	-0.723195241	-0.638535249	0.048256859	0.058131548	-0.018564974	-0.345447707	0.11723748	-0.236032026	0.428898833	0.722604747	0.505275022	-0.147214708	-0.145543967	0.283314787	0.644748349	1.245412206	-0.080976146	-0.931629548	-0.429552533	-0.521338485	-0.363121193	0.049832709	-0.579448069	-0.586315756	-0.879344038
Q96Q42-1	ALS2	57679	alsin Rho guanine nucleotide exchange factor ALS2	0.222680805	0.320625856	0.761677815	-0.053822014	-0.121976138	0.341861521	-0.050054261	0.172649838	0.018732671	0.04463269	0.379946951	-0.034295774	-0.12556957	0.456227917	-0.131749644	-0.274677337	-0.049394244	-0.189697	-0.033692794	0.179961283	-0.217045968	-0.198288777	-0.24838705	0.225757175	-0.038995011	0.191596814	0.081561095	0.002881579	-0.046962378	NA	NA	NA	NA	NA	NA	NA	0.035124247	0.300795206	0.389111794	-0.068721123	0.232604984	0.024516428	0.186258801	0.013282648	0.061790705
Q86V81	ALYREF	10189	Aly/REF export factor	0.01367079	0.444349996	0.349239736	-0.071620426	0.068440206	0.30044395	0.255657617	0.525452517	0.079929662	-0.069115167	0.071246618	-0.357065235	-0.113954166	1.039776538	0.572067214	-0.139032811	0.043177349	-0.334588907	-0.192496102	-0.094118826	0.029217375	0.934596442	-0.394799694	-0.224443917	0.180950904	0.245738256	0.096414551	0.146227261	-0.460454928	-0.324772127	-0.098429313	-0.340258997	-0.137991853	0.327027765	-0.377502654	-0.355463238	-0.179905555	-0.153108848	0.233729017	0.127204555	0.082881083	0.136645763	0.125130124	-0.022941142	-0.068095659
Q9UHK6	AMACR	23600	alpha-methylacyl-CoA racemase	0.18558366	0.257463728	0.606031392	-0.055445629	0.190309653	1.567537951	-0.338950736	0.383304698	0.091299689	0.019379266	0.465505441	-0.081664674	-0.083881101	-0.414037346	-0.335885097	-0.367104503	-0.288164919	-0.291436862	-0.279169766	0.182109806	0.053556218	0.259785568	0.002012059	0.332537633	0.015170148	0.477924331	-0.009575219	-0.107535955	-0.155822288	0.187940366	-0.179362857	0.144892707	0.490252833	-0.204561975	-0.444250228	-0.8388291	-0.159580194	0.133734066	-0.619951614	-0.667417575	0.074178309	-0.804883268	-0.484069297	-0.499208522	-0.527899306
P02760	AMBP	259	alpha-1-microglobulin/bikunin precursor	0.569438861	0.397180964	0.302166759	0.337670882	-0.037711266	-0.366912584	0.058254835	-0.166182926	-0.030913545	0.20954852	-0.107354603	0.515387308	0.155007794	-0.217892556	0.545367612	0.097554559	0.10151762	0.060055572	1.084755361	0.032862855	-0.751614373	-0.409578776	-0.495785873	0.03635512	-0.526735557	-0.087732614	-0.234377121	-0.499637798	0.630509433	0.892398334	0.041043614	0.663881391	0.194991684	0.415463505	0.898763381	1.942202782	-0.499482779	0.03660633	0.174328983	0.234542864	0.330937697	0.035685437	-0.026627905	1.416523801	-0.026754421
Q9C0C7-1	AMBRA1	55626	autophagy and beclin 1 regulator 1	0.169251246	0.261193198	0.182127414	0.385851108	0.174370714	-0.282683334	0.275878182	0.123734384	0.220746511	0.124122462	0.175550153	0.27706959	0.227590482	0.070205664	0.103945257	0.030790293	0.212409758	1.108070118	0.150493555	0.098837389	0.082603441	0.58869335	-0.289774605	-0.094806605	0.694186708	0.190234661	-0.188229904	-0.165889315	0.038033361	0.492941653	1.07005622	-0.347444263	0.126905644	0.119045272	-0.061555721	0.373430562	-0.103318083	-0.155449422	-0.024992424	0.259021875	0.633775899	-0.76134207	-0.059267645	0.463052391	-0.258664549
Q9Y303	AMDHD2	51005	amidohydrolase domain containing 2	0.474913457	0.340154467	-0.47393948	0.161482424	0.679544051	0.208103832	0.601968042	0.203234228	0.475320441	0.056533464	-0.321377958	0.593580968	-0.165877744	-0.51318648	0.236600448	-0.250282691	-0.035685951	-0.058283183	0.113903197	0.324225638	0.284339449	-0.086438607	-0.369561531	0.15515887	-0.097617196	0.374184814	0.542789687	-0.030772276	0.056804298	0.802348034	0.181818474	-0.281717899	-0.137774851	0.096781391	0.361790205	-0.007021185	-0.30963365	0.299880038	-0.073226253	-0.378085608	-0.014774456	-0.070095562	-0.028336067	0.582839486	0.145579384
Q9Y303-3	AMDHD2	51005	amidohydrolase domain containing 2	0.221772416	0.132037249	-0.445182178	0.46229143	0.536175353	0.327236076	0.336228682	-0.336099833	0.121355459	0.059872175	-0.110765885	0.411264082	-0.063293324	-0.314287066	-0.052462955	0.063087493	0.0000453	-0.264083	-0.168457137	0.30917061	0.174996077	-0.446162104	-0.219973907	0.233751473	-0.02353909	0.333144896	0.67401902	-0.047635026	-0.177014472	0.295604457	0.284560546	-0.168158	-0.133527369	0.195318268	0.210426507	-0.004877528	0.012691167	0.566231861	0.207112763	-0.034891704	0.42029343	0.048928752	0.358406756	0.091825409	0.094516814
Q9UKV5	AMFR	267	autocrine motility factor receptor	-0.126364951	-0.18318994	-0.116646364	0.637954339	-0.202843525	0.19922954	0.164517419	0.025439283	-0.176756983	0.454267506	0.10951817	-0.107318106	-0.210537281	-0.157939706	0.047050068	-0.19398438	-0.036076594	-0.187077971	0.185256052	0.050635718	-0.109302448	0.054944272	0.591704921	0.34200773	-0.11707745	-0.198516694	-0.086238576	-0.207552582	-0.004445646	-0.042873194	0.09519506	0.04193106	0.451248357	0.125313182	-0.105199119	0.269642697	0.040290157	-0.256363848	-0.388042441	0.086500713	-0.069814391	-0.208596029	-0.240069827	-0.341323737	-0.17034827
Q86SJ2	AMIGO2	347902	adhesion molecule with Ig like domain 2	-1.170379587	-1.161286784	-1.031736623	-1.152493006	-1.175746197	-1.878020378	-0.813795241	-1.288062436	-1.105067406	-1.340527849	-0.278418151	-0.102565698	-0.223863434	-0.051028306	-0.103911824	-0.25207299	-0.048022938	-0.385562722	-0.076246625	-0.169467438	-0.122465407	-0.532870428	0.000150006	-0.102197121	-0.009476262	-0.023470595	0.087283761	0.136802937	0.041458472	NA	NA	NA	NA	NA	NA	NA	1.305355163	0.301565238	0.389577193	-0.120610079	0.778764243	1.097171849	0.337448811	0.859034755	0.153785846
Q9Y4X0	AMMECR1	9949	AMMECR nuclear protein 1	-0.0936638	0.880309704	0.212630058	-0.0869412	0.142461639	-0.27644892	0.116772779	0.353094078	0.654978555	-0.060853343	0.471026165	-0.019005077	-0.137071271	0.045730819	0.180412115	-0.301306472	0.209122064	0.374608001	0.098037089	0.165521229	NA	NA	NA	NA	NA	NA	NA	NA	NA	NA	NA	NA	NA	NA	NA	NA	NA	NA	NA	NA	NA	NA	NA	NA	NA
Q6DCA0	AMMECR1L	83607	AMMECR1 like	-0.610290632	-0.000621226	-0.218790469	-0.392971558	-0.519975777	-0.491835582	0.174900355	-0.231470603	-0.162433835	-0.449583365	-0.198704266	-0.951217686	-0.628448801	0.053808286	-0.419818734	-0.22197086	0.052454076	-0.142567109	-0.107834406	-0.900180006	-0.649269126	-0.309927174	0.050581298	0.022803545	-0.219087978	-0.377890026	0.074533432	-0.647251588	0.265450195	NA	NA	NA	NA	NA	NA	NA	NA	NA	NA	NA	NA	NA	NA	NA	NA
Q8IY45	AMN1	196394	antagonist of mitotic exit network 1 homolog	-0.363138626	-0.734311272	-1.449545631	-0.751806534	-0.410187166	0.208536553	-0.27316194	-0.392163856	-0.381911592	0.396694423	0.040172923	0.057139584	0.062941785	0.538885114	-0.037395746	0.007807119	-0.040422229	-0.115726524	0.392596598	0.180594148	NA	NA	NA	NA	NA	NA	NA	NA	NA	NA	NA	NA	NA	NA	NA	NA	-0.123622629	-0.219953397	0.12312968	0.012888984	-0.508791689	-0.025364209	0.059911628	0.102923026	-0.283787591
Q4VCS5	AMOT	154796	angiomotin	0.0353373	0.195892757	-0.180489209	0.099101443	0.102293489	-0.564196791	0.10889124	0.230600995	0.239996314	-0.044682588	-0.155561404	-0.004011719	0.514054749	0.113487778	0.388774541	-0.023483923	0.05787374	0.006047857	0.12782174	0.235720408	-0.483018505	-0.328550096	1.923363761	-0.373142021	-0.667813285	0.138463612	0.482933202	0.061983252	0.251939135	0.662928342	0.49687076	0.521648583	0.460526826	0.109912135	0.57628608	0.687252889	0.214999236	0.04008074	0.280369844	-0.012524186	0.348909452	-0.039041271	-0.304975651	0.514576633	0.676451318
Q8IY63-1	AMOTL1	154810	angiomotin like 1	0.428749494	0.072691426	-0.152805747	0.388623744	-0.12210185	-0.36951769	0.366692646	0.338177297	0.385733992	0.250848431	-0.130452815	0.356600127	-0.057101295	-0.256728027	0.156784837	0.344965054	0.087801175	0.01881555	-0.110559164	0.283229623	0.093168621	0.175566717	-0.475178768	0.227720547	0.054203096	0.059583151	-0.24500132	0.050515609	0.188710795	0.362241354	0.196232474	0.266007549	-0.278949737	0.083893244	0.212022116	-0.046481688	NA	NA	NA	NA	NA	NA	NA	NA	NA
Q9Y2J4	AMOTL2	51421	angiomotin like 2	0.112239477	-0.442376492	0.088516691	-0.071652581	0.255467218	0.111873113	0.679398253	-0.091996033	0.296508864	-0.216024485	-0.058817156	0.334168325	-0.117657438	-0.267875967	-0.248743232	-0.092723981	-0.031475769	0.382178449	0.541514404	0.579558512	-0.257371471	-0.143100903	-0.063768678	0.058205329	-0.133678578	0.048172705	-0.375794736	-0.469168565	-0.024446802	NA	NA	NA	NA	NA	NA	NA	NA	NA	NA	NA	NA	NA	NA	NA	NA
Q01433-1	AMPD2	271	adenosine monophosphate deaminase 2	0.323256539	0.009995187	-0.051615465	0.141826706	0.298095957	-0.221310342	-0.102533954	0.226356943	0.721395774	-0.134116591	0.128818805	0.307475009	-0.072637472	-0.006691034	0.056885045	0.353568636	0.024087716	-0.04885152	0.084607517	0.065491112	-0.152496642	-0.504415504	-0.513738738	0.404795016	0.252482817	0.4679073	0.288573745	0.109608052	-0.045487207	0.176945538	0.36959	-0.005885447	0.335112709	0.063287468	0.149740382	0.080411359	0.143810002	0.121383609	0.495981984	-0.024881379	0.316140223	0.343352834	-0.393788228	0.606921786	0.104561892
Q01432-1	AMPD3	272	adenosine monophosphate deaminase 3	0.351704552	0.062581433	0.113819497	0.419091114	-0.195421189	-0.528884335	-0.099775361	-0.073587166	0.234883551	0.014155353	-0.04978155	-0.051677446	0.67997022	0.013992146	0.306630453	0.192173325	0.381658696	-0.428951469	0.098303904	-0.23626742	-0.592867851	-0.871048171	-0.645301749	0.881330595	-0.232854688	0.121650886	0.210924004	0.48020969	-0.102175105	-0.037530734	0.140748566	0.181368102	0.115568974	0.552463965	-0.084099527	0.222692053	-0.145953117	-0.508487737	-0.17848684	-0.558871692	-0.143491071	0.459407298	-0.602491155	0.129649542	-0.044558744
P49418	AMPH	273	amphiphysin	0.364973186	0.159480856	-0.305252436	0.396500548	0.167343322	-0.809111949	-0.109664654	0.313301168	0.769662221	-0.523331236	-0.615324622	0.865434336	-0.720460216	-0.65207289	-0.599765773	0.431435102	0.102057322	0.066949139	0.037536558	0.782464527	-0.349444833	1.668416694	-0.714317828	0.42396806	-0.434547725	0.126304155	-0.438841603	0.142194772	0.073375215	1.036851429	-0.085104004	-0.042113488	-0.241322975	0.247130724	0.711650501	0.622393607	-0.440572622	-0.603594072	0.163534463	-0.600751519	0.32300614	-0.42051862	-1.136514653	0.616610205	-0.259585922
P48728	AMT	275	aminomethyltransferase	0.314383413	-0.296652745	0.042709171	-0.122970386	0.260176114	-0.656229394	-0.126098542	-0.782260693	1.112796825	-0.208808741	-0.330872066	0.093862673	0.316804491	0.00849009	0.547437306	-0.068652975	0.228767381	-0.376723094	0.28943723	0.203023961	NA	NA	NA	NA	NA	NA	NA	NA	NA	NA	NA	NA	NA	NA	NA	NA	0.105807429	-0.143183223	0.025030301	2.149144779	0.118849759	0.243956798	0.637557798	0.12588108	0.119514033
Q86W34-4	AMZ2	51321	archaelysin family metallopeptidase 2	-0.578431234	0.98307301	-0.864908385	-0.52882949	-0.764880514	1.066981635	-0.442559433	-0.749898793	-0.429927845	0.159342533	-0.243656463	-0.309057791	-0.125286681	-0.219728564	-0.197461237	-0.428465659	-0.367162809	-0.455433818	-0.1117191	-0.045555734	0.506735898	-0.623173026	1.256249542	-0.27558091	-0.054562422	-0.331481129	-0.357614908	-0.121279642	-0.527985913	-0.000104737	0.019688658	-0.318182054	-0.418328743	0.235021559	-0.569855776	-0.300987147	0.665989807	0.77177708	0.443702373	0.35879005	0.246208457	0.584140691	0.350037686	0.222936842	0.395921925
Q9H1A4	ANAPC1	64682	anaphase promoting complex subunit 1	-0.151301053	-0.165518729	-0.026179055	-0.024904699	0.04001356	-0.118366897	-0.028698407	-0.091205081	0.016891459	0.209139883	0.358207017	0.005815588	0.185554755	0.108512979	-0.037234117	0.141452761	-0.103332467	-0.091896284	-0.069994129	0.033076787	0.164993654	0.097632069	-0.009071945	0.059646822	0.287190687	0.003448822	-0.046253749	-0.240326923	0.091869204	0.083788402	0.249599029	0.103271243	-0.060759368	-0.006745916	-0.219981725	-0.119344257	0.248678126	0.090819356	0.058094958	-0.074047815	-0.298280649	-0.099891623	-0.216833178	0.043936693	0.000308842
Q9UM13	ANAPC10	10393	anaphase promoting complex subunit 10	-0.470843459	-0.16029561	-0.184822395	0.004450399	-0.111351527	-0.414028663	-0.024128247	-0.388061359	-0.012323856	-0.265361424	-0.986932087	-0.893009917	-1.037652308	-0.26084247	-0.896768712	-0.649078252	-0.850117422	-1.23450952	-0.784922865	-0.496492325	0.099465821	0.2522209	-0.176669014	0.264586444	0.138381646	-0.207114159	0.301138147	0.024247301	0.157810324	0.880575399	0.93997132	0.249195124	-0.074369856	1.964252032	0.901274564	1.690909412	0.020370858	-0.561286705	-0.558412346	-0.36220473	-0.642107381	-0.968766262	-0.351269387	-0.293335299	-0.397730879
Q9BS18	ANAPC13	25847	anaphase promoting complex subunit 13	-0.95521905	0.120673793	-0.903648852	-0.139372621	-0.217954023	-0.769716671	0.147904589	-0.197881361	-0.160606766	1.625499528	0.006752035	-0.13184528	-0.29729149	0.091505084	-0.171320984	-0.257278079	-0.19031823	-0.354297017	-0.595159103	0.111598473	-0.049706408	-0.028465281	-0.374819401	0.495895596	-0.062567751	-0.240229332	0.609118829	-0.637497157	-0.004792156	NA	NA	NA	NA	NA	NA	NA	-0.094840867	-0.589548624	-0.430139687	-0.683194628	-1.072448001	-0.101143904	-0.543209555	-0.611476471	-0.7563176
Q96DE5	ANAPC16	119504	anaphase promoting complex subunit 16	-0.296587304	-0.48762174	-0.293582853	0.025644621	0.212586761	-0.369376979	-0.339591583	0.089374794	0.165629713	-0.325704596	0.285535102	0.006051321	0.022065535	0.053387431	-0.186443739	-0.055137599	-0.162699318	-0.228009275	0.126050415	-0.111136816	0.249061201	0.22965348	-0.1231003	-0.021895966	-0.096042053	-0.191196057	-0.074951816	-0.159650488	-0.055012934	-0.149149883	-0.158521765	0.111216951	-0.701147801	-0.629787448	-0.153678257	-0.280468291	1.091396918	0.636515795	0.657830615	0.214997479	0.282167449	0.081521101	0.077819456	0.465460422	0.643137716
Q9UJX6	ANAPC2	29882	anaphase promoting complex subunit 2	-0.236803123	-0.212810579	-0.155970348	0.141990806	0.021099815	-0.111524279	-0.034718311	-0.204998113	0.004256657	0.344558297	0.212361706	-0.01520995	0.055774352	0.000434715	-0.012243341	0.060335474	-0.178011237	-0.037600875	0.027444242	-0.14371794	0.02803768	0.105131715	0.040711932	0.012935103	0.322967164	-0.053653528	0.106057073	-0.250875019	0.166625431	-0.176595303	0.016473007	0.030138706	-0.058739825	-0.04580433	-0.115607984	-0.374460279	0.134980186	0.35563457	-0.002007285	0.014957134	-0.107268585	-0.265233872	-0.139782375	0.067464382	-0.029191128
Q9UJX5	ANAPC4	29945	anaphase promoting complex subunit 4	-0.316189441	-0.13881987	-0.101397406	-0.094482771	0.156822194	-0.181120681	-0.06675412	-0.324989306	0.204754309	0.351501735	0.147298754	-0.11977083	0.009915754	0.062968339	0.021196258	0.055278738	-0.101706583	-0.224321241	-0.046992862	0.161748764	0.128489538	0.16147808	0.055960283	-0.001609987	0.209010518	-0.023297431	0.092660295	-0.332238015	0.210226318	-0.130474838	0.251786787	0.032665605	0.047825454	-0.006831916	-0.335572186	-0.202707398	0.167934309	0.095080611	0.221128755	-0.039981327	-0.242229975	0.118240679	-0.165971184	0.039287021	-0.066306573
Q9UJX4	ANAPC5	51433	anaphase promoting complex subunit 5	-0.105757322	0.000503696	-0.113508491	-0.016379588	0.089046332	-0.094379215	-0.125358509	-0.092118028	0.029865802	0.371450038	-0.724994131	-0.967570196	-0.790896967	-1.019518092	1.148184843	-0.551269366	-0.39056707	-0.380369217	-0.901269525	0.367110974	0.316306316	0.140884031	-0.064456087	0.050594973	0.221685457	-0.018735498	0.062824677	-0.154428543	0.312559157	0.023733909	0.125700404	0.069691309	0.057858858	-0.140782374	0.019101143	-0.149279526	0.287761103	0.298757619	0.020442537	-0.027831893	-0.406290636	-0.555324106	-0.308560771	0.000284257	-0.002179139
P03950	ANG	283	angiogenin	0.155186095	-0.129860261	0.070082452	0.137450226	0.029707325	-0.424681033	-0.107026877	-0.122210187	0.164004197	0.194626732	0.513788121	0.707528768	0.129477067	-0.376047101	0.414761786	0.725274996	-0.079144047	0.357788717	0.796395851	0.108686212	-0.028090224	-0.221226158	-0.395615827	0.047871258	0.080258401	0.369541622	-0.185815604	-0.414215049	0.091540128	0.374241457	-0.081383217	-0.342356567	0.149049202	0.055660293	0.713361027	1.076170444	0.047089156	0.013699711	0.397742042	-0.098291049	0.191538991	-0.682361955	0.069770466	1.159969546	0.122472565
Q9UNK9	ANGEL1	23357	angel homolog 1	0.788817769	0.836544827	-0.240165657	0.258496021	0.149921444	-0.033565108	0.223905129	0.327075594	-0.088559166	0.379816344	-0.388455268	0.154326526	-0.430484315	-0.704901687	-0.290953448	-0.680292607	0.179091705	0.554688723	0.539326976	0.110481558	-0.240756245	0.479639789	-0.126017271	-0.075849476	-0.075150799	-0.243857545	0.128286576	-0.090373802	-0.223931786	NA	NA	NA	NA	NA	NA	NA	NA	NA	NA	NA	NA	NA	NA	NA	NA
Q5VTE6-1	ANGEL2	90806	angel homolog 2	-0.268280016	-0.177558231	-0.142613334	-0.440081694	0.174285695	0.533210581	-0.241715046	0.158702491	-0.314405758	-0.029269824	0.009952838	-0.076263324	-0.109928865	0.52045852	-0.226876151	-0.105624126	-0.134441482	0.043640945	-0.189965894	0.087012319	0.47205824	0.073698665	-0.366617257	-0.263796457	-0.042000277	-0.128395234	-0.234890478	-0.108954575	0.07214008	0.121236955	-0.22011199	-0.346274361	0.176783178	0.04615365	-0.368833601	0.051259579	0.070950284	-0.241788727	-0.035217877	0.123505523	0.081415051	0.803214173	0.108053514	0.593086089	0.432714789
O15123-1	ANGPT2	285	angiopoietin 2	-0.040372389	-0.115010596	-0.723288863	-0.142169712	-0.347381692	-0.652937538	0.362691711	0.556047774	0.290857945	0.44072298	NA	NA	NA	NA	NA	NA	NA	NA	NA	NA	NA	NA	NA	NA	NA	NA	NA	NA	NA	-0.221220437	0.251964437	-0.05458727	-0.510251232	0.501016124	0.239271843	0.282801437	NA	NA	NA	NA	NA	NA	NA	NA	NA
O95841	ANGPTL1	9068	angiopoietin like 1	NA	NA	NA	NA	NA	NA	NA	NA	NA	NA	0.730617442	0.331425199	-0.31987423	-0.400405853	0.08479744	0.460856239	0.052257806	0.029086017	0.99428055	1.355689179	NA	NA	NA	NA	NA	NA	NA	NA	NA	NA	NA	NA	NA	NA	NA	NA	-0.353983932	-0.245200902	0.288761441	0.084167181	0.428973805	0.100346909	-0.434017206	1.492049794	-0.047859553
Q9UKU9	ANGPTL2	23452	angiopoietin like 2	0.081469692	-0.020711832	-0.477527528	0.202047747	-0.129260252	-0.373888777	0.306666436	0.60708648	0.927599134	0.225168376	0.675872797	0.363593884	-0.109596227	-0.667214582	-0.101473705	0.025873189	-0.353505091	0.213893498	0.793212008	0.605401838	-0.529483601	-0.581635009	-0.973015329	0.155122424	0.742376399	0.091706542	0.260420863	-0.576814611	0.291057685	0.375224771	-0.128462252	0.010025051	-0.281185432	-0.174754612	0.57415815	0.914389871	-0.211464062	0.03171351	1.165384951	-0.423891003	0.157070849	0.435631706	0.040598417	2.346520497	-0.133708728
Q9BY76	ANGPTL4	51129	angiopoietin like 4	0.242211194	-0.289011072	-0.467618773	-0.329399482	-0.181464454	-0.411040899	0.832303042	1.184368893	0.24489856	-0.016952752	0.159067308	0.295064793	0.791778088	-0.488432964	-0.543719518	-1.845926085	-0.766079621	-0.661653939	2.408945778	-0.788501691	NA	NA	NA	NA	NA	NA	NA	NA	NA	NA	NA	NA	NA	NA	NA	NA	NA	NA	NA	NA	NA	NA	NA	NA	NA
P16157	ANK1	286	ankyrin 1	0.401128052	-0.613781408	0.874937703	-0.095740751	-0.973471767	1.064658595	-0.418481449	-0.685283401	0.667270661	-0.035754939	-0.611565778	0.106793034	-0.703714269	-0.723361318	1.390428872	-0.583126061	-0.542877056	-0.319043377	0.750379284	0.232971004	-0.759403184	-0.246298401	0.340151028	-0.601115398	-0.551566168	-0.007021348	0.906289777	-0.757629128	0.389522683	0.350279803	0.19489841	1.494916779	-0.121481842	-0.796512891	-0.003426605	-0.053702319	-0.726844392	-0.196969839	-0.369839125	-0.673395689	0.121034749	0.014702159	-0.204882057	-0.027746439	-0.907343393
Q01484-2	ANK2	287	ankyrin 2	0.428512747	0.280991933	0.290959762	0.29432962	-0.241567797	0.117291747	-0.36213117	-0.403090304	0.018393632	0.174213295	-0.362281608	0.300148936	-0.128940278	-0.410360947	0.565245921	0.112614645	-0.024025049	0.112267573	0.554819093	0.302017343	-0.355004473	0.096694835	0.03929917	-0.1705485	-0.196501904	-0.153083817	-0.161616825	0.798396769	0.614876549	0.530690533	-0.151035813	0.189227203	-0.080187359	0.020718691	0.174511637	0.522867529	-0.048670568	-0.035026097	-0.083243724	-0.145266149	0.101670526	-0.242663296	0.052441963	-0.05527059	-0.225644895
Q12955	ANK3	288	ankyrin 3	NA	NA	NA	NA	NA	NA	NA	NA	NA	NA	NA	NA	NA	NA	NA	NA	NA	NA	NA	NA	NA	NA	NA	NA	NA	NA	NA	NA	NA	NA	NA	NA	NA	NA	NA	NA	NA	NA	NA	NA	NA	NA	NA	NA	NA
Q12955-4	ANK3	288	ankyrin 3	0.067306023	0.053743074	-0.094581877	0.066037701	-0.566727759	0.298030026	0.181862403	0.579120218	1.361970715	-0.440646895	-0.076901659	-0.364277448	-0.179405015	-0.11831484	0.12350225	-0.932145477	0.35801292	-0.306663556	-0.217642248	0.029019502	-0.118632716	-0.75074037	0.800697509	-0.045401261	-0.126250337	-0.332598152	0.256361014	-0.11058844	0.681124986	0.634188246	0.144473383	-0.252157616	-0.45006993	-0.123319838	0.566592431	0.248048401	0.29127501	1.015561086	-0.427301981	-0.691176385	0.168315945	-0.030825808	0.063404314	0.069717788	0.460552877
Q9P2R3	ANKFY1	51479	ankyrin repeat and FYVE domain containing 1	0.167425531	-0.159668052	-0.179680753	0.197490549	0.119441899	0.177342725	-0.063776229	-0.275647222	0.360171745	0.228122017	0.145882209	0.39300557	0.030554966	-0.190444445	0.148831359	0.399505305	0.004335096	-0.136465733	0.326541586	0.207467711	-0.08592539	-0.048409148	-0.296417095	0.146942726	0.120912877	0.192859602	0.09300317	0.056567693	-0.038583281	-0.027326601	0.162235015	0.180784376	0.164795454	0.051892118	0.293648021	0.074033109	0.024996411	0.215740473	0.418091178	-0.306832717	0.039560839	-0.012084354	0.292581515	0.300898678	-0.001686353
Q9HCJ1	ANKH	56172	ANKH inorganic pyrophosphate transport regulator	-0.282290246	-0.491457072	-0.521512901	-0.042956337	-0.093497813	-0.514521067	0.602209055	-0.083841229	0.639230542	-0.118559392	0.977510892	-0.554119029	-0.090468381	-0.441967919	-0.266645659	0.380424349	-0.131561296	0.059236892	-0.226783918	0.310268017	-0.172563256	-0.578839427	-0.640917847	0.628840198	1.12921297	-0.324478406	0.617226254	-0.071487591	-0.673886547	NA	NA	NA	NA	NA	NA	NA	-0.387231073	-1.07236347	1.06066718	-1.462241153	-0.901045714	0.007437099	-0.707349494	0.715685379	-0.694015436
Q8IWZ3	ANKHD1	54882	ankyrin repeat and KH domain containing 1	-0.133432969	0.313524679	-0.039532371	-0.002171433	0.044853012	0.115958424	0.144753392	0.148100128	-0.052423989	0.279502348	0.036011161	-0.025325487	-0.033825619	0.049468458	-0.064439842	-0.07654726	0.061866993	0.104905096	-0.141965031	-0.068186127	0.108396745	0.007381165	0.238608516	0.023738022	-0.011048095	-0.049070791	0.066172955	-0.108713168	-0.122794393	0.020171999	0.037841382	0.018347662	0.119971236	0.008134586	-0.171948337	0.299499241	-0.130830175	0.014236207	0.469963242	-0.026176348	-0.255117694	0.160782244	0.032397936	0.403184373	0.006801272
Q8IWZ3-2	ANKHD1	54882	ankyrin repeat and KH domain containing 1	0.071915731	0.660896111	0.070160817	0.144400341	-0.06725126	0.43353304	0.404473381	0.108215234	0.166685163	0.531977401	NA	NA	NA	NA	NA	NA	NA	NA	NA	NA	NA	NA	NA	NA	NA	NA	NA	NA	NA	NA	NA	NA	NA	NA	NA	NA	NA	NA	NA	NA	NA	NA	NA	NA	NA
Q9P2G1	ANKIB1	54467	ankyrin repeat and IBR domain containing 1	0.182779694	-0.188621001	-0.215591997	0.071599908	-0.063288602	0.29636763	0.026887561	-0.049868604	0.121223393	0.355160337	0.083663667	0.124364148	-0.101838461	0.207272872	-0.235624782	0.159822095	-0.387758547	0.216576241	0.038263951	-0.086417673	-0.22251149	0.065795072	-0.308210444	-0.178995918	-0.296101246	0.354125147	-0.305484683	0.169708064	0.08417253	0.053054737	-0.09864464	0.043622165	0.228365661	0.315796892	0.067583367	0.005942883	0.168015809	0.901284976	0.020018703	0.325000987	0.156136764	0.260770425	0.371933186	0.189186516	-0.051401283
Q86XL3-1	ANKLE2	23141	ankyrin repeat and LEM domain containing 2	-0.038432624	0.185242124	-0.468931679	-0.142209414	-0.105154494	0.044962096	0.141308428	-0.069361792	0.163497534	0.105615371	0.271928575	-0.088633884	-0.112167272	-0.186184847	-0.04549633	0.124757549	0.167929647	0.211605188	0.009583447	0.30962043	0.138157449	0.170146454	0.262194191	0.08607136	0.167573835	0.176139752	-0.127806556	-0.13180966	-0.169717111	0.080927913	-0.019913215	0.159818242	0.030428872	-0.044424951	-0.011378408	-0.130126702	0.229174689	0.343708215	-0.188671382	-0.148048415	-0.079386378	0.077271995	0.077070199	0.027750431	-0.314231741
Q8IV38	ANKMY2	57037	ankyrin repeat and MYND domain containing 2	0.080873289	0.060458922	-0.396712792	0.368832636	-0.000613879	-0.687211765	0.724486292	-0.004117872	0.197898761	-0.456485495	0.230447542	0.158001234	-0.152845053	-0.246655346	-0.020844806	-0.207569609	-0.163399061	0.236364983	-0.215303809	-0.119809106	-0.011693058	-0.121217839	0.484437923	0.095422536	-0.367916338	-0.229642882	-0.413749235	0.277660968	0.109715374	-0.025525466	0.127065579	-0.250673537	-0.248081644	0.00842826	0.108415064	-0.342493439	0.413809352	-0.262173526	-0.395897852	0.329474634	0.088220597	-0.203862814	-0.104796354	-0.053577526	0.190807814
Q9NXR5	ANKRD10	55608	ankyrin repeat domain 10	0.058864534	-0.065202818	0.295898305	0.242919299	-0.149433522	-0.43971901	-0.452417499	-0.728616021	-0.129750516	0.298426957	-0.112892985	-0.115889032	-0.157558252	-0.35392805	-0.02241211	-0.021070113	0.288295402	-0.269111327	-0.282954656	0.201714285	0.676967453	-0.30509284	-0.203611397	0.240931764	-0.25927509	0.119974735	0.5919132	-0.201246398	-0.23156488	NA	NA	NA	NA	NA	NA	NA	0.241915928	0.317063533	0.883590013	0.273501234	0.010643655	0.64081848	0.258304926	0.32454227	0.157716897
Q6UB99	ANKRD11	29123	ankyrin repeat domain containing 11	NA	NA	NA	NA	NA	NA	NA	NA	NA	NA	0.131259973	0.211269979	-0.275628322	-0.214604055	-0.07871105	-0.138676073	0.281855843	-0.298474732	-0.227856116	0.247861117	-0.583504883	-0.048925582	-0.134848838	-0.205065982	-0.327103479	-0.155301925	0.750563968	-0.182676151	-0.476988381	NA	NA	NA	NA	NA	NA	NA	NA	NA	NA	NA	NA	NA	NA	NA	NA
Q6UB98-1	ANKRD12	23253	ankyrin repeat domain 12	NA	NA	NA	NA	NA	NA	NA	NA	NA	NA	NA	NA	NA	NA	NA	NA	NA	NA	NA	NA	NA	NA	NA	NA	NA	NA	NA	NA	NA	NA	NA	NA	NA	NA	NA	NA	0.799496691	0.534759478	-1.019928312	-0.980946733	-0.799115533	0.830902833	-0.4371374	-0.016565377	-0.557076507
Q8IZ07	ANKRD13A	88455	ankyrin repeat domain 13A	0.014879433	-0.22776178	-0.102271788	0.194528585	-0.118408292	-0.386780135	0.50282255	-0.150608803	0.14470586	-0.082657016	0.297482157	0.129626507	0.018327948	-0.034826756	0.216801137	0.103766832	0.332259889	-0.338736581	0.102158441	0.250918248	-0.447907417	0.369343787	-0.161548233	0.369319956	-0.044008728	0.100600271	0.256411752	0.237997321	-0.043619853	0.929262229	0.009742146	-0.001669144	-0.328153319	-0.096057672	0.113549726	0.003680376	0.073777784	-0.271250467	0.10255763	-0.049601215	-0.247253076	-0.410173443	-0.384220684	0.043520042	0.025023745
Q8N6S4	ANKRD13C	81573	ankyrin repeat domain 13C	NA	NA	NA	NA	NA	NA	NA	NA	NA	NA	NA	NA	NA	NA	NA	NA	NA	NA	NA	NA	-0.705715407	0.341780772	0.076364372	0.4744171	0.336975105	0.175587984	0.201816979	0.07038993	-0.609182993	NA	NA	NA	NA	NA	NA	NA	-0.28702481	0.161125676	1.599468602	0.641493762	0.362366352	2.227250869	0.694875587	-0.183211403	-0.051000587
Q6ZTN6-3	ANKRD13D	338692	ankyrin repeat domain 13D	-0.282707401	-0.326856603	-0.493002392	0.19884018	-0.37423314	-0.187163205	-0.153361863	-0.373668272	0.027910958	-0.036374092	0.129590772	0.043637007	-0.12801271	0.45503717	-0.079629731	0.048661152	0.037514812	0.173711883	-0.00531982	-0.290156107	-0.080304158	0.138295535	0.714155484	-0.06755119	0.325676567	0.118948877	0.12293276	0.149352991	-0.299840265	-0.286016088	-0.267532127	-0.180387184	-0.398295208	0.172183231	0.03091299	-0.139337992	0.631623639	0.533837809	-0.20980993	1.115518878	-0.297997236	0.198305366	0.376830614	-0.052479401	0.136744357
Q6P6B7-1	ANKRD16	54522	ankyrin repeat domain 16	-0.41564546	-0.260402654	-0.330928343	-0.188490769	0.240706898	0.552758191	0.46276115	-0.062608197	-0.305444729	0.510767236	0.015937597	-0.298312167	-0.349632621	-0.421311042	-0.175350303	-0.397570483	-0.11753328	0.039834634	-0.291033566	-0.058107423	0.266755075	0.587013027	-0.137768889	0.134609657	0.301945485	-0.073409447	0.385633844	0.126150756	0.189600568	0.735710841	0.728615127	0.14917648	0.246358891	0.4807106	0.633050223	0.652507163	-0.237976474	-0.271542073	-0.736997492	0.064498959	-0.177179161	-0.35415675	-0.402681199	-0.468856199	-0.266694155
O75179-1	ANKRD17	26057	ankyrin repeat domain 17	0.046049489	0.399389141	0.15682595	-0.040083333	-0.105920555	0.2319455	0.05191865	-0.193017692	0.171540525	-0.243397944	-0.214948281	-0.026254229	0.206376778	-0.070201208	-0.070653663	-0.23982774	-0.011567115	0.402903745	0.03589073	-0.052187601	-0.065922884	-0.027113115	0.150272468	-0.030354724	0.345907252	-0.158564563	0.12909954	-0.02742418	-0.053520131	0.189348204	0.056330947	0.420423161	0.145661499	-0.160817446	-0.280187856	-0.170227538	0.239982742	0.257339224	-0.212944284	0.044342235	0.146837361	0.540652121	0.354317149	0.157166882	-0.006150016
Q5VYY1	ANKRD22	118932	ankyrin repeat domain 22	0.438601879	-0.565260018	0.654902181	0.199428069	0.349905642	0.117654865	-0.597908143	0.111968015	-0.380391345	-0.041197989	0.70485974	0.137572486	0.631469204	1.040516736	-0.324922153	-0.542705068	0.064598266	-0.734316173	0.651423722	-0.062108635	-0.859087776	-0.009825451	-0.174694149	0.262485184	-0.324396174	0.2544746	0.192393485	0.227204785	-0.226437254	-0.152670584	0.089725351	-0.76292028	0.453293892	0.67892323	-0.63337201	-1.047028646	0.50792464	-0.230343004	0.484986887	0.478522318	1.028910656	-0.824611115	-0.941113995	0.771921326	-0.519728921
Q9UPS8-1	ANKRD26	22852	ankyrin repeat domain containing 26	NA	NA	NA	NA	NA	NA	NA	NA	NA	NA	NA	NA	NA	NA	NA	NA	NA	NA	NA	NA	NA	NA	NA	NA	NA	NA	NA	NA	NA	NA	NA	NA	NA	NA	NA	NA	NA	NA	NA	NA	NA	NA	NA	NA	NA
Q9UPS8-2	ANKRD26	22852	ankyrin repeat domain containing 26	NA	NA	NA	NA	NA	NA	NA	NA	NA	NA	NA	NA	NA	NA	NA	NA	NA	NA	NA	NA	NA	NA	NA	NA	NA	NA	NA	NA	NA	NA	NA	NA	NA	NA	NA	NA	NA	NA	NA	NA	NA	NA	NA	NA	NA
Q96NW4	ANKRD27	84079	ankyrin repeat domain 27	0.423154814	-0.147469988	0.314581374	0.392683689	0.00138998	0.16530299	0.006076588	0.20392904	-0.089902363	0.450838085	0.3825707	-0.00000106	-0.092972071	-0.027135756	0.273566964	-0.021314813	-0.033320438	-0.24739236	0.365232285	0.361734741	-0.26463576	0.009799702	0.237589194	0.165841661	0.277820653	0.128313193	-0.229287723	-0.067664945	-0.367550227	-0.219032878	-0.242503633	-0.034531252	0.244220337	-0.586807048	-0.062318175	-0.188705738	0.47545727	0.514103573	0.326158908	0.059835911	0.000145683	0.34179839	0.555703913	0.507786598	0.577456758
O15084	ANKRD28	23243	ankyrin repeat domain 28	0.142396603	0.091804383	0.33897714	0.372245849	0.116375389	0.326225161	-0.11011317	0.113280215	0.100586613	0.074247559	0.156182917	-0.089514957	-0.145901602	-0.215463687	-0.195399541	0.035266133	-0.276016396	-0.049894078	-0.173989839	0.002865379	0.262490385	0.229916988	0.170298187	-0.248085171	0.164542171	0.114019821	-0.243070821	0.068037172	0.180769005	0.06592605	-0.381726496	-0.195120555	-0.081489041	-0.315736702	0.114300655	-0.094763692	0.252217361	0.337648789	-0.104197143	0.405015298	-0.227130147	-0.019466495	0.167974646	0.096952686	0.417624702
Q9BXX3	ANKRD30A	91074	ankyrin repeat domain 30A	-1.438320258	-1.508715772	-2.261565548	-1.085996301	-1.974756614	-1.71063218	-1.479238514	2.44051061	-1.502650233	-1.243752971	-1.853513231	-1.635775889	0.924540539	-1.466727878	-1.488232781	-0.972995608	-0.939282412	-1.599787113	-1.239747525	-1.723038203	-0.530879471	1.723008727	0.802106086	-0.430756247	-0.792494801	-0.687842249	-0.525059481	-0.127494423	-0.236985918	-2.448234631	0.876345727	-2.273308836	-2.264148892	-1.754541169	-1.105335805	-2.487044189	NA	NA	NA	NA	NA	NA	NA	NA	NA
Q53RE8	ANKRD39	51239	ankyrin repeat domain 39	0.004485078	0.302386255	0.130259239	0.221425542	-0.030119922	-0.006569603	0.232077084	0.101534139	0.0930403	0.166793857	0.246144715	-0.45875365	0.441102065	-0.03059928	-0.06738515	0.483796167	-0.014116384	0.561566469	0.335666651	0.36518294	0.146574325	0.947166212	1.286686172	0.024412996	0.152955274	-0.0181144	0.549376746	-0.419600422	0.201560527	0.589582744	0.750950552	-0.092690927	0.154740004	-0.184729171	-0.098394528	-0.049590881	0.259075566	0.11658256	-0.152465583	0.029061658	0.355437527	0.652519474	0.531344434	0.030231503	0.23021037
Q6AI12	ANKRD40	91369	ankyrin repeat domain 40	0.794213437	-0.529371647	-0.875506304	-0.482164556	-0.851950894	0.821481185	-0.746750808	-0.930773011	-0.785631102	-0.657625501	-0.000954109	-0.200247765	-0.679410327	0.17023492	0.262564101	-0.03061754	-0.35084961	-0.310250747	-0.22324424	-0.070428047	0.188732736	-0.126293021	-0.922978191	-0.754354202	-0.416158834	-0.66976268	0.732736149	-0.11699712	-0.561544054	-1.246433795	-0.675676612	-1.343556742	-1.436314404	-0.853916597	-0.199390704	-1.27935236	-0.124450417	-0.160564854	-0.543425926	-1.082529613	-1.319712477	0.216669227	-0.829190943	-0.82919334	-0.928970965
Q8N8A2	ANKRD44	91526	ankyrin repeat domain 44	-0.004767391	-0.016491444	0.050341104	-0.099634592	0.265688553	-0.640633598	-0.270763679	-0.371253555	-0.239940707	-0.270647827	-0.131171998	-0.092321031	0.241447834	-0.018381534	0.272005269	0.093463929	0.360542061	-0.309554039	0.310375007	0.004607068	-0.449288402	-0.404782753	-0.405139267	0.103295394	-0.102760968	0.069298397	0.048696838	0.330172332	0.143336201	-0.004021404	-0.057841302	0.333285313	0.350459931	0.558766859	-0.332858958	0.026451578	-0.004424926	-0.481687399	-0.201866064	0.006765169	0.088958746	0.507581618	-0.037303417	-0.134041441	0.319575607
Q86W74	ANKRD46	157567	ankyrin repeat domain 46	-0.06257864	-0.183111077	-0.128092031	-0.113646669	-0.097002272	0.85330489	0.02354585	-0.270641504	0.143863763	-0.095263697	NA	NA	NA	NA	NA	NA	NA	NA	NA	NA	-0.01124436	0.297186644	-0.062068963	0.164377715	0.043304802	-0.43321122	-0.22407708	-0.209142191	-0.475963376	-0.137715491	2.38062142	0.158398232	2.025108767	-0.019349119	0.015177476	-0.260078836	0.453933737	-0.294795804	-0.01167138	-0.067193789	0.005526796	0.546486322	0.306529318	-0.012700215	-0.323557547
Q8WVL7	ANKRD49	54851	ankyrin repeat domain 49	0.177654173	-0.221274048	0.173435652	0.015052651	0.309618923	0.074510003	0.411446781	0.141737697	0.071339687	-0.584778383	0.091453352	-0.064411123	0.146871934	-0.085030319	-0.168532502	0.02040266	0.128184485	-0.282347386	0.007438158	0.63756144	NA	NA	NA	NA	NA	NA	NA	NA	NA	0.008346017	0.294604295	0.473142403	0.590136082	0.522651406	0.037401478	-0.089958228	0.039489881	0.445865542	0.580340295	0.193425659	0.090820457	-0.799557256	-0.399339755	0.188652365	-0.269474032
Q9ULJ7-1	ANKRD50	57182	ankyrin repeat domain containing 50	-0.568442297	-0.349087041	-0.53340267	-0.375983297	-0.607009592	-0.259553476	-0.097620582	-0.553040856	-0.27115884	-0.199566741	-0.326273346	-0.212141084	-0.223064165	-0.345027563	-0.300201589	-0.355370402	-0.198064382	-0.12313869	-0.078196915	-0.486144725	-0.307863117	0.09806792	1.870924622	-0.127049771	-0.254303566	-0.398793827	0.063064083	-0.164837338	-0.136681206	-0.118139839	-0.00430792	-0.435305898	-0.314825779	-0.301352117	0.128832491	-0.17409878	-0.283680423	-0.292269386	-0.339020761	0.272364065	-0.310726464	-0.513976796	-0.412201291	-0.447708377	0.317534373
Q8NB46	ANKRD52	283373	ankyrin repeat domain 52	-0.385316681	0.228413393	0.12601694	-0.069977856	-0.216092865	-0.009976105	-0.14954551	-0.027381189	-0.066595017	0.337331487	-0.356026494	0.44704068	0.087192593	-0.257029242	0.211787908	-0.480356338	0.070965133	0.112851234	-0.186622263	-0.058648764	0.122168653	0.528109366	0.243562772	0.295453929	0.30087513	0.050174078	-0.047327678	-0.206219265	0.220309544	0.497870611	0.354007501	0.122158879	0.423256768	0.056650344	-0.187431121	-0.192387603	0.677739772	0.13132886	-0.00656381	0.355125824	0.299904387	-0.283787609	0.619300952	0.292995766	0.063717633
Q6NXT1-1	ANKRD54	129138	ankyrin repeat domain 54	-0.429118922	-0.089411062	0.478416171	0.041757813	-0.111774853	0.592711434	0.519744594	-0.430409031	-0.253273617	0.169053763	-0.013342668	-0.245401361	-0.40257949	-0.005480626	-0.008329015	-0.325766086	-0.19950359	-0.247370623	-0.322870424	-0.257765331	0.725250968	0.340611042	0.125997765	-0.209062617	0.040269816	0.150438155	0.263215446	0.102223164	-0.07930211	0.062867978	0.641417333	0.340726956	0.191678794	0.370310613	0.169441727	0.266175104	0.31252999	0.032057562	-0.104732972	0.855270149	-0.074837525	-0.626740487	-0.460744903	-0.402622995	-0.141938192
Q92625	ANKS1A	23294	ankyrin repeat and sterile alpha motif domain containing 1A	-0.023955542	0.015572211	-0.068620592	0.270222247	-0.04693156	-0.132315147	0.282765396	-0.060244323	-0.105538002	0.333090962	-0.041418131	0.653764818	-0.237285471	-0.014215777	-0.09055608	0.058430585	0.236551923	0.035683447	0.01955075	0.27029964	-0.131298044	0.04786409	-0.03435634	-0.085998198	0.037192599	-0.144669328	-0.180126985	-0.182635955	0.094744223	0.00503955	0.15964035	-0.002066872	-0.047659439	-0.011455591	0.092020385	0.098001337	0.323902634	0.276480864	0.256678326	-0.076819068	0.101739615	0.445574626	0.377360699	0.073028787	0.354543974
Q6ZW76-1	ANKS3	124401	ankyrin repeat and sterile alpha motif domain containing 3	0.443407505	-0.363156879	0.196812239	-0.078488764	-0.040227148	-0.711798108	-0.182038246	-0.059910627	0.292578942	-0.449319883	NA	NA	NA	NA	NA	NA	NA	NA	NA	NA	0.073173715	-0.355017529	-0.600863634	0.40324182	0.180663619	0.249939535	0.579347479	-0.059914003	-0.351718165	NA	NA	NA	NA	NA	NA	NA	0.097634172	-0.785279926	0.450875447	-0.543259368	0.260929963	0.502775245	-0.234602976	0.519938968	-0.594579705
Q9H8Y5	ANKZF1	55139	ankyrin repeat and zinc finger peptidyl tRNA hydrolase 1	-0.041765589	0.075793471	0.090550982	-0.113509231	0.138537337	0.029695898	-0.115635728	0.571622315	-0.049298674	-0.11455116	0.339468397	-0.206136642	-0.02311966	0.342391966	-0.072371017	-0.180534887	0.113761707	0.156404449	-0.131262268	-0.089440164	-0.161579915	-0.070549025	-0.389103324	0.228587653	0.1202021	-0.127370129	0.354806603	0.188601754	-0.058805814	-0.381999956	-0.308588296	0.037386005	0.188537767	0.324118484	0.130841657	-0.1211097	0.050138749	0.316461755	-0.063728907	0.324853488	-0.10742031	1.414854569	-0.201835211	0.151855687	0.217919225
Q9NQW6	ANLN	54443	anillin, actin binding protein	-0.245298658	0.04628183	0.261967271	-0.234872103	-0.243064258	-0.67109079	0.091171914	0.535838367	0.072598849	0.157082796	0.3346326	-0.378075	0.192191135	0.006750174	-0.471927422	0.40628199	-0.171036389	0.92372522	0.476303261	-0.532723042	0.696808213	-0.411397064	0.54452526	0.296041661	0.493297175	-0.34995343	-0.091252523	0.006451024	0.125671082	-0.469086367	-0.161217404	0.237746755	0.018865144	-0.008855329	-0.182573697	0.669879774	0.332363478	-0.737837428	-0.323054602	-0.339978442	-0.555611872	-0.481031274	0.297514849	-0.418385409	0.418862343
Q5XXA6-1	ANO1	55107	anoctamin 1	0.529119698	-0.023965536	-0.942515393	0.596929969	-0.705357425	1.339419639	-0.072748633	-0.6378849	0.014834082	-0.45205746	0.39114849	-0.271201678	-0.223047048	-0.36777543	0.129347685	-0.234042071	-0.42020527	0.252453577	-0.393866818	0.595716932	0.600250164	0.705718976	-0.321028689	-0.248913655	0.255004349	0.111495144	-0.337845334	0.514358456	0.34920221	0.537066956	-0.202607683	-0.197787916	-0.838664495	-0.781388523	1.389991627	-0.539817768	0.939537241	0.066168895	0.626428908	-0.648886332	-0.074147605	-0.224685908	0.369937312	-0.692900896	-0.218363632
Q9NW15-1	ANO10	55129	anoctamin 10	-0.217319021	0.122857706	0.103623378	-0.255319703	-0.122676558	-0.093778571	0.36476589	-0.055582392	0.0266227	-0.136183021	0.114023746	-0.135661525	-0.185805094	0.691340058	0.578137102	-0.016259429	-0.345185054	-0.074388483	0.025292158	-0.17093389	-0.001124105	-0.321848635	-0.007642311	1.194000673	-0.026296418	0.363037552	0.204970118	-0.350603831	-0.340328531	-0.302422415	-0.262835028	0.607087004	-0.162036818	0.028191323	0.09696171	1.084157017	0.056575143	-0.479264162	-0.102752444	0.085553221	-0.320328277	-0.119772849	-0.436897936	-0.037691402	0.064284718
Q9NQ90-1	ANO2	57101	anoctamin 2	NA	NA	NA	NA	NA	NA	NA	NA	NA	NA	-0.484098205	-0.968430306	-0.351317411	0.122211443	-0.802569592	-0.298331997	-0.369246372	-0.08641454	-1.042657884	-0.722011727	NA	NA	NA	NA	NA	NA	NA	NA	NA	NA	NA	NA	NA	NA	NA	NA	NA	NA	NA	NA	NA	NA	NA	NA	NA
Q4KMQ2-1	ANO6	196527	anoctamin 6	0.410995994	0.096025677	-0.255463541	0.130448442	-0.131656221	-0.633656186	0.19838499	0.274121916	0.657313995	0.313883055	0.200868353	0.245474045	-0.046143141	-0.313862861	0.056017537	0.557579987	0.033241951	-0.272279583	-0.006989579	0.347328481	-0.148963137	-0.119085799	-0.411887687	0.350953854	-0.10469231	-0.00140646	0.064848096	0.136191189	0.059868507	0.373936609	-0.150031243	0.079769165	-0.516891558	-0.28202866	0.451604837	0.191978924	-0.350092884	-0.161450587	0.239951388	-0.043575363	0.012605319	-0.240240408	-0.707840395	0.348935012	-0.316060455
Q9HCE9	ANO8	57719	anoctamin 8	0.093959121	-0.038506222	-0.0000937	-0.240535683	-0.46006792	0.563267662	0.240069239	0.131305573	-0.211368281	0.183256482	-0.16271417	-0.457261304	-0.319141537	0.856594197	-0.147213492	0.012636103	0.215745779	0.069840335	-0.141497189	-0.099492401	-0.125240336	0.093132532	0.293212627	-0.254971608	-0.265115189	0.03877842	-0.289743392	-0.048870252	-0.161373719	0.937484867	0.020515349	-0.167684257	0.201948825	-0.267472672	-0.387653703	0.256072163	0.244199067	0.909779333	0.180958151	1.067892589	0.209408539	-0.331891331	0.177800337	0.474934624	1.175986099
P23352	ANOS1	3730	anosmin 1	-0.454979467	-0.369817929	-0.188431648	-0.233830895	-0.369615906	-0.153185591	-0.059291113	0.326818926	-0.38374971	1.006862325	0.009273807	0.237526384	-0.131829903	-0.508389385	-0.054991672	0.052271634	0.166785077	0.425305068	0.970764121	0.072129497	0.359620595	-0.066658591	-0.501817898	-0.327359465	-0.039669411	1.106720704	0.421260306	-0.323954273	0.23956944	0.634558192	-0.874881052	-0.696952945	-0.819192112	-1.00971816	0.049965711	-0.804862556	0.490817388	-0.121205737	0.529943628	0.238966428	0.445850021	1.267494012	0.261972513	0.310088444	-0.155172378
P39687	ANP32A	8125	acidic nuclear phosphoprotein 32 family member A	-0.078040407	0.454182245	0.296621713	-0.108924406	-0.059107518	0.571056724	-0.575162618	-0.00612628	-0.455720028	0.75691129	-0.44701673	0.00755152	-0.131955336	0.002889449	-0.015788445	-0.239306626	-0.007740531	0.160083422	-0.47901615	-0.212001878	0.684730806	0.452588222	0.358774148	-0.343392975	-0.311821376	0.225635783	-0.135772365	-0.032635524	0.187327432	-0.056699554	-0.136808195	-0.550659005	-0.286570068	-0.198759017	-0.236851027	-0.728720633	-0.496730758	0.431638355	-0.247365541	-0.001161281	0.342644876	-0.209403812	0.584955512	-0.37213263	0.04509879
Q92688	ANP32B	10541	acidic nuclear phosphoprotein 32 family member B	-0.098876872	0.535208284	0.319579763	0.020746368	0.37446436	-0.277867959	-0.019621407	0.13156013	-0.221956809	0.273507349	-0.034668047	-0.089088581	0.070428676	0.084824393	-0.031963782	0.046120178	0.186738035	0.214438683	0.102607631	-0.366519137	0.128643155	0.484300992	0.294798133	-0.582543747	0.275801775	-0.191774558	-0.10128946	0.204563926	0.260603586	0.002149792	-0.132492097	-0.222785941	-0.029026141	-0.356611163	-0.3715013	-0.479346892	0.010247142	0.004827118	-0.314568491	0.547987998	-0.136944335	-0.057382801	0.017149927	-0.308945729	0.218347588
Q9BTT0	ANP32E	81611	acidic nuclear phosphoprotein 32 family member E	0.005847263	0.094942665	0.255047928	-0.300058638	-0.182529785	0.149776601	-0.543378386	0.148986454	-0.478862993	0.738758205	0.313149551	0.106086987	-0.189757659	0.21705535	0.335844755	0.135045048	0.092451773	-0.269697139	0.738815392	-0.18765418	-0.60558652	-0.433654164	0.307140824	-0.629953607	-0.304399568	-0.065444327	-0.579258917	0.272361075	0.468647628	0.044622215	0.706027213	-0.21044166	-0.324356044	0.413371255	-0.082242559	0.617176546	-0.521436594	-0.37831428	0.090469167	-0.944436667	-0.299038051	-0.301366762	-0.874718066	0.079923462	-0.220551893
P15144	ANPEP	290	alanyl aminopeptidase, membrane	0.11968767	-0.285527746	-0.135164323	0.782813881	0.127454073	-0.991520752	-0.051747599	-0.152401062	0.947659758	-0.448798008	0.061205494	-0.311659319	0.116388524	-0.60562889	0.268862365	0.097013111	-0.147694489	0.332899286	0.758498521	-0.241761597	-0.45627977	-0.553199124	-0.76653792	0.058818565	0.266755209	-0.606431833	-0.046896533	0.204165309	0.083181524	0.093936812	0.658855093	0.06014924	-0.296453617	-0.416548161	0.523655451	-0.294964644	-0.308009232	3.234540605	-0.152075397	-0.370480814	0.246174523	0.530810024	0.386766205	0.898458188	0.014837781
Q9BQD7	ANTKMT	65990	adenine nucleotide translocase lysine methyltransferase	0.116001885	-0.23246486	0.397049667	-0.237169696	-0.248126656	1.421013321	-0.663021182	0.142799501	-0.912345464	-0.448076577	-0.070426169	-0.300786024	-0.08935476	0.1370509	0.067638717	0.466458237	-0.286044867	0.000920397	-0.4108099	0.343142314	0.202737052	-0.33209314	0.158930625	-0.36738973	-0.210495971	-0.267431928	-0.334675874	-0.431878752	-0.389639701	-0.38391191	-0.684875863	0.117008085	-0.779727261	-0.660062261	-0.297742913	-0.228572799	0.207873993	0.295185287	0.380286119	0.091240528	0.328362613	1.148892671	0.571365405	0.70133958	0.293406589
Q9H6X2	ANTXR1	84168	ANTXR cell adhesion molecule 1	-0.029257004	-0.263090953	-0.156427537	0.153667427	0.056173808	-0.530402519	0.497342445	0.652158321	1.106276096	-0.046287516	0.514943191	-0.167212121	0.004448066	-0.384282326	-0.265308345	0.919377705	-0.235943085	-0.367714422	-0.531888541	0.151338286	-0.086976931	-0.371405942	-0.347178535	0.64501869	0.612927022	0.544736069	0.516951152	-0.348682649	-0.380204169	0.079410551	0.680570621	0.485420733	-0.234012158	0.221465149	0.81440979	-0.083293505	0.007700489	-0.348996723	1.183317756	-0.662068593	0.508108799	-0.037828656	-0.244920741	1.286075781	-0.325895272
P58335-4	ANTXR2	118429	ANTXR cell adhesion molecule 2	0.21006145	-0.091238978	-0.177637613	0.328330083	0.017299653	-0.442096619	0.319485545	0.115591278	0.567068596	-0.294427153	-0.067956525	0.451583232	0.005553339	-0.098749575	0.081040041	0.411567694	0.082063059	-0.103565831	0.399161315	0.189312291	-0.056793855	-0.536250248	-0.805760808	0.31760581	0.080054727	-0.177815361	0.299044783	-0.049543716	0.238728647	0.026053787	0.615008445	0.289393015	-0.122042021	0.167034172	-0.014772064	0.103900629	-0.027483696	-0.697076085	0.29873327	-0.703394526	0.775207084	-0.339807805	-0.261455071	0.510104142	-0.388478593
P04083	ANXA1	301	annexin A1	1.018877047	-0.172875894	0.18215852	0.125177097	0.316950209	-0.658663087	0.368167905	0.191370359	0.98503646	-0.684863409	0.176597275	0.276737808	0.154291948	-0.461489994	0.028435537	0.567411868	0.226379494	0.133411243	0.299291719	0.566922957	-0.290883198	-0.756006917	-0.848803475	0.387433636	-0.06372899	0.310052054	0.049228434	0.288445469	0.095654356	0.507476821	0.105183832	0.390359922	-0.0036115	0.419199216	0.226084119	0.361872478	-0.102240054	-0.48777511	0.580908601	-0.322793425	0.523744476	0.090089373	-0.261275161	0.95458284	-0.021310836
P50995	ANXA11	311	annexin A11	0.424865581	-0.053209034	-0.014852556	-0.030721409	0.122405461	0.084017059	0.248621205	0.395589516	0.383426052	0.009224616	0.278892135	0.040173811	-0.023824782	-0.030277727	-0.086836617	0.392738263	-0.131865601	0.274210675	-0.116727466	0.334111814	0.400040434	-0.120915023	-0.243117179	0.347739737	-0.290352734	0.305175834	0.034847762	0.138957077	0.126605308	0.200229689	0.114590426	0.027138228	-0.151796513	0.045696559	0.627820066	0.180862471	0.044878599	0.138586917	0.165946003	0.321249928	0.294426445	-0.146765041	0.554924121	0.376581564	-0.045840212
P27216-1	ANXA13	312	annexin A13	NA	NA	NA	NA	NA	NA	NA	NA	NA	NA	NA	NA	NA	NA	NA	NA	NA	NA	NA	NA	NA	NA	NA	NA	NA	NA	NA	NA	NA	NA	NA	NA	NA	NA	NA	NA	NA	NA	NA	NA	NA	NA	NA	NA	NA
P07355	ANXA2	302	annexin A2	0.973007212	0.191472083	0.300647862	0.333037328	0.273573933	-0.7115836	0.219763352	0.401297413	0.919839442	-0.116642019	0.35877742	0.423958013	-0.022746018	-0.244294118	-0.025552526	0.31635245	0.021919557	0.475742171	0.023625194	0.767633957	-0.336207767	-0.191829423	-0.685499264	0.452833364	-0.360598759	0.576567164	0.296854778	0.29322974	0.142638248	0.412239245	0.444919432	0.161213913	0.164672478	0.501660374	0.540881916	0.317530975	-0.166443822	0.056726246	0.394647127	-0.310315886	0.674604143	0.331344234	-0.113355677	0.715386601	-0.422342839
P12429	ANXA3	306	annexin A3	1.940747467	-0.23116793	-0.671860391	0.908725781	-1.276391921	-1.060714336	0.756383581	-0.373408731	-0.015789065	0.824066129	0.407796324	-0.851654524	0.038258748	0.96771547	0.589250518	0.024171946	0.377026692	-0.753665769	-0.122152394	-0.597627689	-1.24748023	-1.286818555	-0.551830628	1.091348392	-0.774079202	1.281076753	-0.075657816	-1.201595871	-0.079877397	1.323894583	0.536070574	1.137885258	0.182744069	-0.035835721	-0.836322818	-0.936097762	-1.42526805	0.992984757	-0.062880426	0.474889116	-0.191962382	-1.123449108	-0.001630851	0.015037152	-1.114308838
P09525	ANXA4	307	annexin A4	0.758785446	0.065341758	0.088351674	0.124850272	-0.002313927	-0.339300034	0.057253806	-0.035421956	0.696541603	-0.704654672	0.39553758	0.197259528	0.312365581	0.367474464	0.032024699	0.318774483	0.089547944	-0.155299828	-0.119291401	0.400344182	-0.181044076	-0.541535855	0.120080974	0.640340764	-0.2600822	0.268371557	0.513046449	0.152338091	-0.063108326	0.163065344	0.102164917	0.08761137	0.145152925	0.352415849	0.159817788	0.130583933	-0.001733734	0.460304877	0.464367268	0.266180822	0.635078712	-0.012260798	1.065148718	0.643266251	0.162137701
P08758	ANXA5	308	annexin A5	0.639465899	0.191198252	-0.043903131	0.034632774	0.214837082	-0.274862112	0.440470914	0.000673298	0.494777384	-0.174821478	0.223210909	0.6417739	0.444947905	-0.24645886	0.216856845	-0.040607068	-0.072600047	0.334235085	-0.156199611	0.326394025	0.116594771	0.032325754	-0.558874159	0.394256735	-0.172323682	0.398485572	0.114002948	-0.091770201	-0.061721723	0.359349827	-0.081016482	0.06117995	-0.228056285	0.28972067	0.62569162	0.236102365	-0.450276269	0.00294104	0.340408315	-0.087780022	0.559586501	-0.263843685	0.122415528	0.328519877	-0.055435722
P08133-1	ANXA6	309	annexin A6	0.372791201	-0.06730833	0.038152245	0.189964273	0.303324756	-0.348124661	0.333495153	-0.337909951	0.433574418	0.167786218	0.117267166	0.022768014	-0.056214979	0.108877447	0.035197234	0.216253286	-0.299595988	0.263930911	0.048710843	0.499501113	0.543539641	-0.13300932	-0.278006783	0.212790367	0.030651328	0.242526284	0.108513636	0.102863967	-0.212982136	-0.300240001	0.100588978	0.191726526	-0.420458772	0.067076612	0.511659814	-0.137879579	0.02076876	0.381628446	0.472325572	-0.34350006	0.005781832	-0.090879264	0.72413978	0.302919215	-0.341647391
P20073-1	ANXA7	310	annexin A7	0.516480305	0.038234099	0.336417202	0.19313541	-0.025093133	-0.078400771	0.1038313	-0.04978582	1.051849922	-0.046288125	0.130341688	0.084101152	0.238491669	-0.067175887	0.002389314	-0.131803612	-0.117908486	0.119591965	0.34331838	0.107952192	-0.089345565	-0.060500741	0.224591105	0.048446346	-0.21835904	0.212455554	0.014505173	-0.016979561	-0.006743952	0.175532093	0.28078928	0.587919924	0.098296231	-0.054819762	0.197637748	0.056052009	-0.222288605	0.143062734	0.00951624	0.036577992	0.151849234	0.07706181	0.321653912	-0.094595146	-0.197773535
P13928	ANXA8	653145	annexin A8	0.484583331	-0.293105669	-0.697908489	-0.000397809	-1.08307323	-1.412057873	-0.021127986	0.313866344	1.239612199	-0.734427262	0.330068851	-0.624140723	-0.678214796	-0.474043623	0.360629488	1.833527514	-0.404076167	-0.79651612	-0.52486879	-1.122431881	-0.774302289	0.565369875	0.032198961	0.137509925	0.659424908	-1.435740805	1.237366151	-0.446290843	-0.699118994	0.32793179	2.098912942	-0.096061199	-0.296847594	0.658653244	0.265001264	0.212992638	-0.34851118	-0.304323214	1.044843556	-0.754026946	0.401075666	0.088833249	-0.069895266	-0.607461734	-0.078471478
Q5VT79	ANXA8L1	728113	annexin A8 like 1	NA	NA	NA	NA	NA	NA	NA	NA	NA	NA	0.498587288	-0.440214425	-1.150228813	-0.298961177	0.561119178	1.760090883	-0.430769314	-0.618143332	-0.524764633	-1.112268786	-1.101353188	0.999060876	0.234301116	0.260519075	0.855401867	-1.490602172	1.340627649	-0.51427034	-0.340103907	-0.197651966	1.608108248	-0.075695026	-2.020840891	0.149793722	-0.291900344	-1.146627252	NA	NA	NA	NA	NA	NA	NA	NA	NA
O76027	ANXA9	8416	annexin A9	0.029361708	-0.324016302	0.10517573	1.030521182	-0.266344984	-1.094761515	1.409788182	-0.324569768	-0.33408934	-0.082333596	0.65713331	0.371626664	-0.49671706	0.668421119	-0.747168199	-0.046946575	-0.620375124	-0.071423296	0.368814967	0.495548918	-0.687161682	-0.741985578	-0.077415205	-0.344787727	-0.240785533	-0.982939443	0.160171528	-0.811657818	-0.646346492	0.802359294	-0.245565366	1.415588675	-0.1245525	-0.158116255	1.552108892	-0.779497883	-0.046268766	-0.720205229	0.180693005	1.059764294	0.826497986	-0.268447894	-0.196042635	1.105391894	0.009427043
P28039-1	AOAH	313	acyloxyacyl hydrolase	-0.02923658	-0.012146186	-0.512032901	0.016410265	0.205213938	-0.614230185	-0.451701069	-0.704413336	-0.537292063	0.062947765	-0.328762993	0.021067507	0.524400544	-0.145283369	0.252938298	-0.015819542	0.514018441	0.279075934	0.200054158	-0.040394495	-0.404473632	-0.057972317	-0.509659732	0.02537141	0.312265847	0.081518681	-0.439028053	0.244499933	-0.034259926	NA	NA	NA	NA	NA	NA	NA	-0.045408855	-0.390620335	-0.472043373	0.107584138	-0.287608953	0.092405953	-0.425688552	-0.503848482	0.143013011
Q16853	AOC3	8639	amine oxidase copper containing 3	0.304273405	0.331553665	1.565783988	0.433766002	-0.891048522	-0.051501136	-0.700949751	-0.967876303	-0.663002154	-0.265240113	-0.75018429	1.587788402	-1.023890411	-1.076596283	0.394275165	-0.075432763	-0.313105531	0.260971154	0.065765401	1.468814344	0.429718855	0.058835356	-0.758772662	-0.378427386	-0.484509536	-0.100717126	-0.361745015	0.269384503	0.886277535	0.4279119	-0.619883041	1.085012426	0.20114469	-0.967153371	1.64902217	0.762910729	0.637998515	-0.4317044	-0.998104272	-0.678586339	-0.379666553	-0.515488622	1.144789476	-0.406865249	0.093620707
Q06278	AOX1	316	aldehyde oxidase 1	0.280281112	0.770451916	0.464184685	0.526458797	-0.14075297	-0.147244061	0.100747247	-0.289874026	-0.135196622	-0.288626665	-0.220784682	0.6808705	-0.019296477	-0.684668903	-0.022030863	0.670011114	0.416650246	1.053296684	0.920191026	0.727176722	-0.521190734	-0.145143594	-0.725785591	0.256132141	-0.089399824	0.115194337	0.120744846	0.389324156	0.139415075	1.198118252	-0.449982833	0.160167795	-0.049101742	0.002203328	0.522322963	1.452622823	-0.940654815	-0.472003378	-0.461857468	0.512754703	-0.489553135	-0.612431366	-1.20008413	1.104780114	-0.749977053
Q63HQ0	AP1AR	55435	adaptor related protein complex 1 associated regulatory protein	-0.081441887	-0.055261335	-0.047158569	-0.254206873	0.0775969	1.633152526	0.146462503	-0.217022035	-0.124377365	-0.455803382	-0.173201959	-0.023804488	-0.247612145	-0.543735348	-0.254733562	-0.376249885	-0.008194612	-0.276127161	0.488824162	0.571738342	0.010738046	0.040232642	-0.167207329	-0.451694603	0.324294912	-0.237943739	-0.228127355	-0.095185156	-0.239781223	-0.567361906	-0.014542869	-0.300072478	-0.695434436	-0.395219398	-0.227004607	-0.42260837	0.273254073	0.278965402	-0.019969352	0.196509964	0.213548931	0.989922919	0.516633946	0.238205546	0.536701139
Q10567	AP1B1	162	adaptor related protein complex 1 subunit beta 1	-0.198162184	-0.251461378	-0.140372675	-0.216746184	0.150494503	0.455806632	0.240631146	-0.114157214	0.028029269	-0.164041243	0.247195703	-0.177703958	0.097913874	0.173893636	0.077661793	-0.199145061	-0.066023329	-0.184594375	0.10440237	-0.088969053	0.082714794	0.05370306	-0.04333137	0.429359692	0.103403129	-0.114265898	0.333849465	-0.088271028	-0.164042542	-0.158269671	0.052952689	0.070889428	0.134645012	0.015088524	-0.062480482	-0.070338371	-0.099684133	-0.465498907	-0.275981216	-0.317893765	-0.198201987	-0.360345091	-0.327078267	-0.178130257	0.01630646
Q10567-3	AP1B1	162	adaptor related protein complex 1 subunit beta 1	-0.179483587	-0.506092093	-0.197372915	-0.374195518	0.13734454	0.792172481	0.269271471	0.072203582	-0.110483815	-0.466522519	0.44782078	-0.28340292	0.371511278	0.399524888	-0.147677578	-0.210006661	-0.254246176	-0.182041074	0.1584625	-0.517474338	0.374279556	0.052669004	0.169811341	0.035032498	-0.120511332	-0.149061563	0.032842057	0.095599873	-0.135311545	-0.18248985	-0.06398676	0.03814248	0.264810193	0.032492931	0.27349605	0.130823884	0.195393995	-0.117150561	-0.337492825	0.120807454	-0.18785604	-2.301757847	-0.619528209	-0.843502861	0.023966879
O43747-1	AP1G1	164	adaptor related protein complex 1 subunit gamma 1	-0.376395486	-0.336324869	-0.178980495	-0.38383961	-0.197148127	0.844474189	0.250452212	-0.171387396	-0.048143003	0.103218551	0.321714378	-0.271575323	0.296141302	0.103887052	-0.135839239	-0.078203995	-0.114659222	-0.394484409	-0.068235027	-0.097367582	-0.159950404	0.145329993	0.461192993	0.179395773	-0.048974995	-0.328479514	-0.036313052	-0.072754332	-0.056907924	-0.222085747	-0.041940542	-0.101107491	0.118469268	-0.183948885	-0.199491203	-0.314598835	0.156178439	-0.402724623	-0.372885422	-0.15334291	-0.431972694	-0.560472037	-0.515347327	-0.559867806	-0.199708836
O75843	AP1G2	8906	adaptor related protein complex 1 subunit gamma 2	-0.11267696	-0.42834191	-0.163873277	-0.227546484	0.499253991	-0.141448666	-0.164965123	-0.117205369	-0.130583214	-0.023995129	-0.062633224	-0.289381638	-0.495613402	0.573084902	0.086581832	-0.499939364	-0.280174545	-0.104974259	-0.200914953	-0.339278688	1.300006193	-0.214089513	0.523185313	-0.306418013	0.391454449	0.781201373	-0.001385434	-0.362374049	-0.87027506	-0.10711383	0.096555541	0.07990749	-0.148629691	-0.466898431	-0.789836643	-0.540960367	-0.566269829	0.464297256	0.006997837	0.199250194	-0.442361003	-0.107613978	0.41175063	-0.143319908	-0.021833534
Q9BXS5-1	AP1M1	8907	adaptor related protein complex 1 subunit mu 1	-0.035862002	-0.123598967	-0.299022598	-0.035574766	0.08377969	0.007949569	0.404313117	0.0848125	0.225338143	-0.187549885	-0.151451615	0.001899725	0.177668833	0.237141157	0.150820919	0.146521832	0.075150961	-0.281444944	0.175497339	-0.084956902	-0.107825619	0.154210326	-0.335549111	0.438604645	0.272965181	-0.032986692	0.26446672	0.225146613	-0.103901349	0.024642472	0.197249979	0.15283638	0.147409485	0.017282795	-0.043689492	0.065098961	-0.322879519	-0.665167332	0.062076419	-0.713710626	-0.113399858	0.258563401	-0.289553808	-0.257024192	-0.186481501
Q9Y6Q5-1	AP1M2	10053	adaptor related protein complex 1 subunit mu 2	-0.38031082	-0.26601362	-0.075883912	-0.350563397	-0.098227583	0.953482681	0.143885177	-0.024468716	-0.23864763	0.26643715	0.333154775	-0.486631687	0.056368591	0.193121297	-0.213490746	-0.438103942	-0.218762342	-0.26581694	-0.303037949	-0.083375281	0.438618525	0.204645286	0.695008413	0.022703473	0.004707495	-0.104524751	0.074642077	-0.302262733	-0.147033126	-0.350904006	-0.164398094	-0.174120318	0.175947861	-0.259003865	-0.166528382	-0.527972633	0.10306139	0.011838651	-0.693149478	0.588013136	-0.524867318	-0.221752374	0.012011123	-0.538329039	0.010708091
Q9Y6Q5-2	AP1M2	10053	adaptor related protein complex 1 subunit mu 2	0.393560428	-0.233662392	0.058550172	-0.535685604	-0.20783403	1.151754957	0.514115692	-0.283268366	-0.471868289	0.30750929	0.505185488	-0.634426427	-0.048429481	0.259900427	0.085883677	-0.675176622	-0.29625687	0.008665246	-0.159303247	-0.15126113	0.433013335	0.458718271	0.686403602	0.214492225	0.201999699	0.027727593	0.831923941	-0.756564447	-0.226528668	0.184269852	0.128679902	1.080253478	0.003661517	-1.154090197	0.40094222	-0.37394259	-0.077513281	0.313690492	-0.750241769	0.320444936	-0.896717282	0.667377354	0.420091865	-0.295174031	0.015254502
P61966	AP1S1	1174	adaptor related protein complex 1 subunit sigma 1	-0.460143478	-0.30776729	-0.173641269	-0.402431719	-0.106249895	1.00225703	0.320957049	-0.118358715	-0.088434011	0.291790185	0.132816144	-0.460665626	0.062992332	0.199610127	-0.174307834	-0.095951117	-0.575204657	-0.494581979	-0.297140746	-0.067199894	0.027688274	-0.012854839	0.435316235	0.074228236	0.056360857	-0.220607008	-0.040289015	-0.150791447	-0.187643777	-0.385951461	0.03074162	-0.250420207	0.309377569	-0.594254577	-0.521281471	-0.800380069	0.080965859	-0.48191392	-0.2970462	0.173510676	-0.368483088	0.36980368	0.295223314	-0.441251935	-0.321522046
P56377	AP1S2	8905	adaptor related protein complex 1 subunit sigma 2	-0.1600716	-0.142809285	-0.091767535	0.05465018	0.165986759	-0.457291109	0.022958442	-0.228339734	0.144401419	-0.088664347	-0.214605758	-0.001257105	0.111881009	-0.425538385	0.009639543	-0.081185123	0.408724976	-0.19204783	0.316726135	0.00329466	0.165223729	-0.35407075	-0.065302699	0.149650646	0.00337226	0.10272309	-0.028311091	0.13654508	-0.162412583	-0.366324067	-0.125159192	0.145232459	-0.112527851	0.000688104	-0.22323804	-0.350119868	-0.202968674	-0.300490832	0.040527743	-0.333736861	-0.079336064	0.849296402	0.052902723	-0.037471307	-0.029467339
P56377-2	AP1S2	8905	adaptor related protein complex 1 subunit sigma 2	-1.373300174	-0.846944823	-0.169478835	-0.539431542	0.007154318	-0.185798462	-0.256316539	-0.035308295	-0.446500583	0.570045442	NA	NA	NA	NA	NA	NA	NA	NA	NA	NA	0.800966653	0.45899362	0.415226815	-0.256613847	-0.204004429	0.177262431	-0.286674306	-0.209984483	-0.326504792	0.152526669	-0.680327031	-0.175482842	-0.303377001	-0.166962387	0.326699968	-0.278241923	NA	NA	NA	NA	NA	NA	NA	NA	NA
Q96PC3-4	AP1S3	130340	adaptor related protein complex 1 subunit sigma 3	0.046044946	-0.646405945	-0.396776515	0.369525532	-0.510817972	-0.821147404	-0.094901161	0.02283512	-0.045925268	-0.331624011	1.384259693	-0.172020133	-0.268048045	0.530599953	0.14920979	0.159943762	-0.11939272	-0.329182707	-0.102826996	0.262310493	-0.138609358	-0.038359056	-0.449413545	1.267325806	-0.298862075	-0.119376819	1.182180667	-0.326342722	-0.46797714	-0.606776662	0.025939872	-0.447198251	-0.73572426	-0.323648334	0.805620177	-0.892023032	1.162946021	1.580894812	0.00603824	-0.657158297	-0.334107679	0.911022189	0.132051768	-0.288944896	-0.151728441
O95782	AP2A1	160	adaptor related protein complex 2 subunit alpha 1	0.089950688	-0.213724541	-0.20728263	-0.001930818	0.028202012	-0.326747798	0.014043584	0.058215757	0.42383215	0.060806423	0.098284144	0.152111555	0.168071795	0.049297425	0.06453192	0.44796355	-0.148314914	-0.165150787	0.1546192	0.15396633	0.039328086	-0.007508107	0.197364607	0.242596179	0.033383479	0.167461792	0.12315177	0.044179961	0.108892142	-0.08528649	0.173579335	0.251732208	0.363891554	0.04166658	0.274638578	0.03658959	-0.136236114	-0.21278748	0.177055172	-0.35989075	-0.289341208	-0.201888358	-0.18117673	-0.012937749	-0.249331132
O94973	AP2A2	161	adaptor related protein complex 2 subunit alpha 2	0.278200435	0.169744583	-0.191043797	0.308368513	0.233244744	-0.389470581	0.287501843	0.290487643	0.39561673	-0.296076784	0.068881992	0.292845731	-0.014084178	-0.008908302	-0.024344551	0.384294793	-0.084413403	0.01571253	-0.004960441	0.093969576	0.351438653	0.002391583	-0.383043444	0.145360777	-0.181152025	0.315023148	-0.120141133	0.081064745	-0.010450298	-0.00704145	-0.012097756	0.149536087	-0.012125433	0.149575871	0.110775551	0.132636454	-0.201260498	0.057870817	0.070321134	-0.099482418	-0.103231899	0.345400528	0.15704475	0.238332016	0.027959052
O94973-2	AP2A2	161	adaptor related protein complex 2 subunit alpha 2	-0.146791644	-0.203048306	0.009050553	-0.349186556	-0.311793281	-0.514608658	0.013772625	-0.273095724	-0.129954713	-0.115946979	NA	NA	NA	NA	NA	NA	NA	NA	NA	NA	0.367712925	0.083560773	-0.077105165	0.633792442	0.360715054	0.390114215	0.456842006	-0.034361907	-0.144207778	NA	NA	NA	NA	NA	NA	NA	NA	NA	NA	NA	NA	NA	NA	NA	NA
P63010-1	AP2B1	163	adaptor related protein complex 2 subunit beta 1	0.118610677	-0.074867431	-0.130532414	0.020659077	-0.030342798	0.031192926	0.109678763	0.137512382	0.343743573	0.104849698	0.121602968	0.128619089	0.08023632	0.055567667	0.003687766	0.359224533	-0.160595586	-0.115846144	-0.036950054	0.221605105	0.219571336	0.134209462	0.200617821	0.143372355	-0.015671849	0.202742242	-0.018402518	0.003347852	0.042683839	-0.172851113	0.100962582	0.182415272	0.228504669	0.067341884	-0.031654594	-0.1136544	0.092303062	0.047174412	0.188285536	-0.182803149	-0.140970183	0.061789508	-0.014998965	0.178030533	0.017251587
Q96CW1	AP2M1	1173	adaptor related protein complex 2 subunit mu 1	0.092614864	-0.126139339	-0.12779708	0.120302652	0.108031571	-0.416783628	0.112682056	0.119597355	0.412618678	-0.094263236	0.074379269	0.215007686	0.084890093	0.003644735	0.024850334	0.45461081	-0.013501793	-0.108836178	0.037457157	0.10588592	0.173421572	-0.06160176	0.063317182	0.228543942	-0.010738201	0.198783433	0.050520694	0.039704104	0.029243975	-0.125955518	0.300162959	0.307950546	0.385559001	0.175941113	0.26644201	0.016921821	-0.086354151	-0.18479107	0.139469664	-0.247003122	-0.188361723	-0.288118085	-0.135695677	0.003911622	-0.110916578
P53680	AP2S1	1175	adaptor related protein complex 2 subunit sigma 1	-0.029498769	-0.149736295	-0.445623209	0.058556269	-0.024407412	-0.428289805	0.28681079	0.158899056	0.385922708	0.248381023	0.066147304	0.128000931	0.065304002	0.008660828	0.065148983	0.369764112	-0.072071401	-0.253472122	-0.058857916	0.140853946	0.208773045	-0.006897504	-0.057786841	0.308938131	0.028978619	0.068059015	0.263488899	-0.088603426	-0.109922784	-0.212440335	-0.203587431	-0.055594138	-0.005794774	-0.398634337	-0.044638479	-0.525909935	-0.24075572	-0.070334637	0.310158622	-0.277626507	-0.22951282	0.22457371	0.132818809	0.221682971	-0.217925309
O00203-1	AP3B1	8546	adaptor related protein complex 3 subunit beta 1	0.004574495	-0.057172979	-0.063923792	0.090053577	0.123169657	0.011867538	0.075812671	-0.05329425	0.19997358	0.233741207	0.1746927	0.199177031	-0.666681582	0.199966647	0.093940201	0.158385848	0.066671675	0.13412877	-0.016110053	0.083968657	0.129218168	0.095452373	0.150615595	0.1249366	0.013306961	0.177984083	-0.00287149	0.115833642	-0.010556396	-0.227058461	0.058275834	0.126902585	-0.012593069	0.029409993	-0.038652828	0.017374631	0.083065084	0.529313105	-0.076924917	0.055357121	-0.146290654	-0.084963872	0.186720154	0.011725416	0.151529886
Q13367	AP3B2	8120	adaptor related protein complex 3 subunit beta 2	NA	NA	NA	NA	NA	NA	NA	NA	NA	NA	NA	NA	NA	NA	NA	NA	NA	NA	NA	NA	NA	NA	NA	NA	NA	NA	NA	NA	NA	NA	NA	NA	NA	NA	NA	NA	-2.106258615	-2.669940892	-1.926189727	-2.206251547	-1.599068948	1.661696104	-0.530511377	-1.198591528	-2.215598837
O14617-5	AP3D1	8943	adaptor related protein complex 3 subunit delta 1	-0.282233648	-0.246868084	0.01766919	-0.111339592	0.05871102	-0.051426801	0.010520745	-0.263390674	0.153041943	0.285381838	0.178220974	0.030340337	-0.321804336	0.235682038	0.059079783	0.129596949	-0.001810038	0.000548602	-0.228171837	0.064772531	0.135754045	0.516452113	0.280208572	0.1891438	0.028464898	0.160386022	0.035629968	0.057219113	-0.033092804	-0.523725011	-0.091295309	-0.013947675	-0.057334194	-0.26138502	-0.378670632	-0.291046086	0.006002127	0.290869891	-0.09211596	-0.047242863	-0.490898294	0.03351507	-0.478577957	-0.213674522	-0.005212185
Q9Y2T2	AP3M1	26985	adaptor related protein complex 3 subunit mu 1	-0.070576084	-0.035211481	0.03248615	0.026574795	0.230632003	0.062156181	0.183722664	-0.038496375	0.32543843	0.362995031	0.253864624	0.190041124	-0.462586773	0.250879771	0.088777691	0.16640331	0.031784077	0.148798205	-0.14876852	0.04528391	0.177813912	0.094013885	0.18613505	0.168898197	0.117445812	0.197319893	0.033722537	0.103693233	0.037989143	-0.361597008	0.136661616	0.314614935	0.110278952	-0.042933321	-0.210840594	-0.134492302	0.035752007	0.455555312	-0.174552105	-0.039318231	-0.377077458	0.273634017	-0.069526994	-0.069326565	0.085314447
P53677	AP3M2	10947	adaptor related protein complex 3 subunit mu 2	0.047896435	0.059317819	-0.094787717	0.424726941	-0.187930842	-0.450394943	-0.197913947	-0.030779992	0.157278883	-0.107512382	0.110756004	0.303970346	-0.53714779	-0.042354108	-0.173108019	0.177315078	0.20777175	-0.172554674	-0.151393922	-0.243050826	0.298356209	0.542262157	0.222699963	0.033432906	-0.10380138	0.066342909	-0.275454467	-0.099985645	-0.036219955	0.064221441	0.613155736	-0.155730932	0.723478717	-0.053155467	0.048699874	0.29060643	0.186659613	-0.549972008	0.12522318	-0.233153144	0.002964111	0.720580896	0.232528933	-0.018311729	-0.083597014
Q92572	AP3S1	1176	adaptor related protein complex 3 subunit sigma 1	-0.013768741	-0.064664899	-0.132445124	0.134620708	0.221495104	-0.590937397	0.031027421	-0.05482471	0.176476932	-0.052579574	0.243215478	0.13193641	-0.120988125	0.058912088	0.201892744	0.218459859	-0.066272991	0.274383102	-0.189466804	-0.125948044	0.143278297	0.433119733	0.146165157	0.093448919	0.175816928	0.268200435	0.127018052	0.134778317	-0.222481922	-0.058091685	-0.064251687	0.051695948	-0.153002885	0.129529621	-0.051181883	-0.059094068	0.12941222	0.114457153	0.12114119	0.084907761	0.001659877	0.299741387	0.061195651	0.115800471	0.278704365
P59780-1	AP3S2	10239	adaptor related protein complex 3 subunit sigma 2	-0.111090346	0.182758272	0.223433435	-0.27783988	-0.868257921	0.909126513	0.240402354	-0.051236528	-0.269269685	1.109337717	-0.175352164	0.679825249	-1.157395554	0.708442439	-0.848092628	-0.659035325	0.256696317	-0.447557946	-0.416961344	0.585498975	0.012713278	-0.962917026	0.52251596	-0.015030555	-0.057293551	-0.551843486	-1.098337877	0.247844383	0.592943186	0.203748716	-1.498842447	-1.417763095	-0.967712225	-0.936577904	-0.22514807	-0.583422374	-0.729205021	1.574979624	-1.219988024	-0.596674247	-0.096427786	0.381022525	1.312630186	-1.254426092	-0.935584495
Q9Y6B7	AP4B1	10717	adaptor related protein complex 4 subunit beta 1	-0.055424796	-0.129995241	0.172759341	-0.062807508	-0.110066191	0.153873647	-0.119390864	-0.437935458	0.05860998	-0.175642111	0.311411576	-0.357948083	0.206370793	0.164564828	0.297882185	0.259650095	-0.012324319	-0.18196069	0.050091439	-0.247671686	-0.122626905	0.098979634	0.346426982	-0.088518256	-0.181342453	0.076527676	-0.046799681	-0.120012778	0.113172615	0.402761795	0.76404742	0.959025483	0.851757187	0.675907867	0.359375652	0.374016071	0.150822797	0.206808872	-0.238186564	-0.414632142	-0.570325891	-0.389539944	0.158336677	-0.127780533	0.420512671
Q9UPM8-1	AP4E1	23431	adaptor related protein complex 4 subunit epsilon 1	-0.091815172	0.025969117	0.02776549	0.16191152	-0.120704491	0.173374533	-0.01751326	-0.392262602	0.099355628	-0.05134293	0.240243748	-0.255521695	0.123174145	0.137110467	0.240250804	0.21869028	0.125606043	-0.057835868	0.046845717	-0.10836822	-0.058761353	0.146079701	0.462895772	0.080919989	-0.168044521	0.121345186	0.132065352	-0.193980034	0.138082305	-0.285364008	0.109006483	-0.041638261	-0.144996178	-0.563852601	-0.679519001	-0.314293836	0.112855373	-0.058697857	-0.133517108	-0.32547315	1.560593448	0.395969577	1.449606097	0.199662644	0.243634233
O00189	AP4M1	9179	adaptor related protein complex 4 subunit mu 1	0.043095793	0.056760568	-0.02639346	0.19550175	-0.111434189	0.135934509	0.076165075	-0.220498738	0.012268863	0.051217715	0.06489275	-0.38669435	-0.065949806	0.128289743	0.147557188	-0.056667299	0.062869831	-0.101281176	-0.252078092	-0.094529301	-0.190222486	0.072057024	0.400740306	-0.21351725	-0.263384409	-0.054766485	0.148205707	-0.266331943	0.044433432	1.132672346	0.155645303	0.370498409	0.212073355	0.103589932	0.379172822	0.048915618	-0.237803253	-0.030215478	-0.273217742	-0.157735392	-0.103737291	-0.708017551	0.415374961	-0.118708105	-0.043641802
Q9Y587-1	AP4S1	11154	adaptor related protein complex 4 subunit sigma 1	0.164495371	-0.024844103	0.005148667	0.288202528	-0.198917892	0.046238414	0.091372539	-0.157186041	0.128544641	0.147396943	0.353916316	0.049116436	-0.073636426	-0.176836278	0.260508874	-0.025498076	-0.129554551	-0.187751523	-0.140300788	-0.038915048	0.390210472	0.012692343	0.752011425	-0.181516574	-0.261264567	-0.048289341	-0.266299979	-0.070550937	-0.081305033	NA	NA	NA	NA	NA	NA	NA	0.383343544	0.514928937	0.256925354	0.189013396	-0.043836901	-0.121809203	0.318867177	0.538272435	0.47824816
Q2VPB7	AP5B1	91056	adaptor related protein complex 5 subunit beta 1	-0.186437448	-0.223862973	-0.110608944	-0.142485883	0.102093392	-0.048050724	-0.086536612	-0.455669664	-0.069446531	-0.184411315	0.126781031	0.412969531	-0.104679924	-0.207729866	-0.096403847	0.032961162	-0.157528165	-0.378660213	0.066533415	0.119629191	0.073282076	-0.288306146	-0.001067292	-0.059118681	-0.037836667	-0.014855802	-0.109487108	0.035068993	0.085586734	-0.436540285	0.155722982	-0.035907765	0.369787463	0.031879519	0.039762857	-0.144968028	-0.237995267	-0.455256361	-0.636575128	-0.315247076	-0.339529477	0.180742474	-0.091245785	-0.217724884	-0.32843661
Q9H0R1	AP5M1	55745	adaptor related protein complex 5 subunit mu 1	0.184773311	0.115593468	-0.015366569	-0.003740408	-0.102672297	-0.072384322	-0.036497114	-0.021849583	-0.053155099	-0.025349817	0.047092392	0.322677205	0.332634726	0.00092404	0.022803404	-0.005050363	-0.232355388	-0.343132109	-0.020691107	0.059247504	0.249844401	0.066941658	0.195154528	0.090211062	-0.024592834	0.126603649	0.146829095	-0.030731095	0.087988499	-0.40519126	0.416149242	-0.097774842	0.931905393	-0.120045862	-0.406884248	-0.371593617	-0.131925633	-0.2145939	-0.309181705	-0.075737437	-0.447166733	-0.459420891	-0.310537748	-0.182956344	-0.48769234
Q9NUS5	AP5S1	55317	adaptor related protein complex 5 subunit sigma 1	0.490177131	0.359390686	0.192737025	0.604299718	0.169837361	0.128189918	0.377059749	0.119012354	0.085844799	0.635251213	0.030881335	0.402804769	-0.0822978	-0.124193226	-0.0948292	-0.03790144	-0.118702164	-0.163617776	-0.099242648	-0.034178974	-0.389990974	-0.238528961	-0.210497064	0.029162313	-0.273767717	-0.022545674	-0.242956159	-0.129979247	-0.114611446	-0.130484972	0.168497438	-0.160812451	0.021619203	-0.090128624	0.164629821	-0.128212632	0.110863409	-0.217230896	-0.083976737	-0.195682383	0.079717628	-0.741378505	0.061433204	0.077076295	-0.000105801
O43299	AP5Z1	9907	adaptor related protein complex 5 subunit zeta 1	0.077237438	0.117790067	0.004162353	0.05508999	0.138878685	-0.132861983	0.371957626	-0.212234218	0.05560553	-0.037540604	0.182233586	0.488044838	0.007977976	-0.025863111	0.236766175	-0.021733608	0.087755451	-0.085265486	0.149959955	0.020949543	-0.191967148	-0.11189641	0.043266241	0.318689935	-0.04550093	-0.100636313	0.003720543	0.002951366	-0.134206403	-0.231527781	0.374456545	-0.010683295	0.316288635	0.037390274	0.035109716	-0.067070229	0.009605044	-0.252300154	-0.356616234	-0.18406528	0.019034182	-0.318130267	-0.214917667	-0.196866043	-0.154958028
O14727	APAF1	317	apoptotic peptidase activating factor 1	0.214069104	0.118871876	-0.022765341	0.297382098	0.066479728	-0.152156808	-0.188408662	0.170525927	0.168028009	0.070293974	0.212105828	0.033451333	-0.147864708	0.017732636	0.082262291	0.134458547	0.109868906	-0.039848905	0.130567011	0.151032112	0.106426793	0.004371712	-0.074231747	0.346724292	0.189338284	0.037783212	-0.070871155	-0.06635064	0.174503247	-0.174769568	-0.445680754	-0.070233726	-0.392734109	0.022971745	-0.497152225	0.181226082	0.234641625	-0.203442947	-0.244962945	0.073962614	-0.321946087	-0.182457617	-0.131393459	-0.200272689	0.635813044
Q02410	APBA1	320	amyloid beta precursor protein binding family A member 1	0.475972988	-0.183061068	-0.201536364	0.110141586	0.228476934	-0.729360912	0.281697175	0.042445548	0.878526879	-0.452501975	NA	NA	NA	NA	NA	NA	NA	NA	NA	NA	0.404956877	-0.824593499	-0.663070556	0.713979825	0.130693916	0.241354075	0.368973274	0.178500469	0.00192665	0.828041672	-0.027070748	0.266650713	0.171682205	0.047043725	-0.225360984	-0.186379954	NA	NA	NA	NA	NA	NA	NA	NA	NA
O96018	APBA3	9546	amyloid beta precursor protein binding family A member 3	0.390026409	0.113268446	0.024400186	0.101966904	-0.030135389	0.120984053	0.349214264	0.113075986	0.247228969	0.531811223	0.456438772	0.066502604	0.068282588	0.026292231	-0.041861879	0.055044539	0.095997528	0.204617957	-0.105961846	0.285882661	0.03882447	-0.159484894	-0.456137015	0.162608476	-0.199402129	-0.175986935	0.262707602	-0.237692199	-0.017739648	0.305950089	-1.087390729	-0.693902967	-0.817147986	-0.1909934	0.221146974	0.422062469	-0.314169223	-0.102820704	0.320541985	-0.362585492	-0.73468272	-2.375188165	0.035115005	-0.535370384	-0.277036099
O00213	APBB1	322	amyloid beta precursor protein binding family B member 1	0.675270023	-0.067615976	-0.130352504	0.676263313	0.262799147	-1.092971603	0.661934271	0.927110433	0.86627156	-0.808975159	NA	NA	NA	NA	NA	NA	NA	NA	NA	NA	0.127142354	0.332996045	-0.284161841	0.114287657	0.190573698	0.438042329	-0.030646567	0.154822535	0.155570159	NA	NA	NA	NA	NA	NA	NA	0.778602652	0.69873895	0.818518344	-0.332457387	0.069885685	1.49217788	-0.032414126	0.764563085	-0.51566223
Q7Z5R6	APBB1IP	54518	amyloid beta precursor protein binding family B member 1 interacting protein	0.296164098	-0.022970343	0.215170046	-0.040932127	0.261536579	-0.882037289	-0.093512682	-0.5607084	-0.224917172	-0.346700949	-0.351722859	-0.09964608	0.343683245	-0.228953852	0.163564714	0.010797146	0.523621547	-0.360574553	0.22724527	-0.030968181	-0.346319158	-0.333283454	-0.747027407	0.275225668	-0.064577578	0.179901829	-0.063294541	0.319818278	0.064482478	-0.295505675	-0.07470948	0.331025343	0.52761223	0.585513786	-0.397679283	0.26306419	0.087719394	-0.432794523	0.030583696	-0.154592312	0.29623661	0.110519661	-0.156541902	-0.233181354	0.57908846
Q92870-1	APBB2	323	amyloid beta precursor protein binding family B member 2	0.062754431	-0.017252481	-0.231025053	0.029999084	-0.141457192	0.824636223	-0.120588974	-0.166092364	0.199735391	0.172723803	0.056294453	-0.094864689	-0.082871182	-0.406867196	-0.491236778	-0.079160478	-0.227204008	0.044255727	-0.276172169	0.001862699	0.290292998	0.634814158	0.772964113	0.011861506	0.09857142	0.091337417	-0.185867811	-0.012803769	-0.304172599	-0.169207052	0.165270844	0.006247546	0.049781334	-0.074777686	0.374491158	-0.200036533	0.261680674	0.295230797	0.0000662	0.07218043	-0.029876608	0.210748636	0.263014895	0.1017941	0.158164635
P25054-1	APC	324	APC regulator of WNT signaling pathway	0.374442118	0.234802032	0.222348445	0.28188699	-0.017349166	-0.139251688	0.132768974	-0.065594846	0.09806047	0.16605611	0.217171673	0.182531302	-0.310875015	-0.316901353	-0.086732326	0.101174903	0.132706373	0.275392706	0.178920239	0.076023805	0.108734577	0.314452819	0.181337313	0.078109089	-0.611031218	0.996921708	0.303785027	0.003261762	-0.055071097	NA	NA	NA	NA	NA	NA	NA	0.087255657	-0.115070938	-0.160530439	0.06790346	-0.221940378	-0.335086995	0.007332839	-0.0165438	-0.001342176
P02743	APCS	325	amyloid P component, serum	0.9123314	-0.162756724	0.086956726	-0.205771059	0.294952097	0.925572173	-0.136987681	-0.62145241	0.21770641	1.111948805	0.199962831	0.095184421	0.529928688	-0.870208981	0.204436244	-0.603695711	-0.622191905	0.249600154	1.270286919	-0.250689471	-1.070708689	-1.220441734	-1.103645625	0.474067236	-0.300640246	-0.042998671	0.292569942	-0.150644156	0.519534187	1.391897087	-0.589437689	0.431172813	-0.742456951	0.297170009	1.147052028	2.715336813	-1.015600736	0.603545722	2.199808263	0.491141293	1.235058143	-0.429915666	-0.246028315	2.183556122	-0.315125965
P13798	APEH	327	acylaminoacyl-peptide hydrolase	-0.19341341	-0.526322454	0.13829664	0.05509465	0.211940852	0.437528963	-0.180320079	-0.113475991	-0.174960646	0.44406753	0.315022734	0.221058085	-0.326898852	0.336817816	-0.069962736	-0.034286329	-0.379988403	-0.335668247	-0.582288266	-0.201284156	0.75189118	-0.285762048	-0.150436573	-0.151772949	0.379790516	0.389241586	0.224901402	-0.117313877	-0.20129909	-0.129160613	-0.069131653	0.115661778	-0.196388431	-0.419462045	0.063274995	-0.065731096	0.144290179	0.151060868	-0.18719267	0.440543354	-0.299395588	0.047721893	0.301052502	-0.165551967	0.223829753
P27695	APEX1	328	apurinic/apyrimidinic endodeoxyribonuclease 1	0.177264273	0.057780841	0.356041212	-0.196456989	0.144009908	0.774761012	-0.28291324	0.115601336	-0.249305496	-0.007307731	0.312389611	0.06591115	-0.004769771	-0.16395865	-0.111033088	-0.26419443	0.0803483	0.108545399	0.447012459	-0.822770492	-0.245402298	0.287817115	0.60024017	-0.464518201	0.017753448	-0.060538854	-0.595072289	0.005684322	-0.160360301	0.035732637	-0.041297577	-0.056584554	-0.269529405	-0.318289723	-0.215923028	-0.096221351	-0.436312032	0.19578954	0.143065323	-0.149763977	0.254713148	-0.469340335	0.17515248	-0.431534511	0.07058555
Q96BI3-1	APH1A	51107	aph-1 homolog A, gamma-secretase subunit	-0.700806401	-0.435117263	-0.541742226	-0.565647339	0.10022059	-0.439538051	0.294791462	0.006435118	-0.130870965	0.372464097	0.200209953	0.022959896	-0.271005404	0.576027856	-0.096640771	0.083206847	0.126903019	0.335340387	0.146477444	-0.044657371	0.81859356	-0.196725277	0.673442595	-0.15674925	0.084537094	0.099945232	-0.007268676	0.177975075	-0.495847408	-0.049991273	0.289745284	-0.110110359	0.591356407	0.163532101	0.400740324	0.619570759	0.299116403	-0.051369998	0.310037275	0.651203474	-0.088007368	0.362934442	-0.625772811	-0.192809175	0.415878041
Q9BZZ5-2	API5	8539	apoptosis inhibitor 5	-0.884483355	0.869066084	-0.486843221	0.814017423	-0.436552635	-0.209623655	0.668557069	0.388433847	0.532815767	0.300224111	-0.114894103	0.313906678	0.084433149	0.414840894	-0.096107903	-0.341235471	0.725935896	-0.660531878	-0.183706937	0.437049602	NA	NA	NA	NA	NA	NA	NA	NA	NA	-0.856171074	-0.227762103	-0.569027051	-0.459394315	0.534134424	-0.484293181	-0.942095108	0.272069517	0.035937272	0.365478375	0.424305868	0.37818644	-0.182602622	0.235686255	-0.124011667	0.195567827
Q9BZZ5-4	API5	8539	apoptosis inhibitor 5	-0.153575086	0.057174195	-0.113221138	-0.06339149	-0.10147158	0.083485921	-0.044808925	0.203105689	-0.107198857	0.030430122	-0.041249861	0.032146306	0.076002614	0.307831644	-0.037766034	-0.076750187	0.165150796	0.005985482	-0.020970987	-0.120921315	0.190711383	0.792871667	-0.321367901	-0.183420742	0.103335211	-0.073182284	-0.257835083	0.075539098	-0.025298438	-0.000278145	0.05668831	-0.191342057	-0.242836121	0.084515788	-0.363844911	-0.195808879	0.008776957	-0.0403073	0.080793517	0.092085677	0.173532068	-0.162529709	0.130795324	-0.361201003	-0.143504999
Q96GX9-1	APIP	51074	APAF1 interacting protein	-0.996105905	-0.969287498	-0.513771541	-0.192277615	0.027854041	-0.808803803	-0.651377874	-0.356086668	-0.438101809	-0.534476037	-0.558650375	0.219443314	-0.026899713	-0.559039356	-0.439066957	-0.606979831	1.268782456	-0.780908867	-0.514535144	0.367303681	0.017017573	0.542548792	0.798179943	-0.345075721	-0.121565408	-0.36185143	-0.277538474	0.308160544	-0.120515008	0.440928599	-0.356849406	-0.079039031	-0.416525018	-0.186992647	-0.420895938	-0.69244064	0.376140961	0.050062432	0.060865784	-0.040384361	0.294712058	0.529777914	0.332376568	0.40495953	0.198427953
Q8IW19	APLF	200558	aprataxin and PNKP like factor	0.169960243	0.097404426	0.098667869	0.165946778	-2.041772445	-0.129110604	-0.192021425	0.641066674	0.168428346	-0.128527918	NA	NA	NA	NA	NA	NA	NA	NA	NA	NA	NA	NA	NA	NA	NA	NA	NA	NA	NA	NA	NA	NA	NA	NA	NA	NA	NA	NA	NA	NA	NA	NA	NA	NA	NA
Q06481	APLP2	334	amyloid beta precursor like protein 2	-0.134976661	0.023851977	-0.234193093	-0.161957782	-0.168935353	1.381364801	0.386003437	0.436447914	-0.091920937	-0.050309803	-0.244905647	-0.342360296	1.035002674	-0.300922002	-0.510582008	-0.416550984	-0.013523169	-0.410966038	-0.225519351	-0.004599779	-0.410167325	-0.775877544	0.062505122	0.593287382	-0.353327348	-0.632105429	-0.560460375	-0.221291543	-0.308835068	-0.282759026	-0.260724094	-0.55422823	0.402536916	-0.700323918	-0.362932807	-0.339655105	0.266081726	0.152881908	0.223406935	-0.23935823	-0.027713152	-0.109057969	0.360556364	-0.065595539	-0.243512694
Q9HDC9	APMAP	57136	adipocyte plasma membrane associated protein	-0.640357347	0.387632239	-0.641423601	-0.322475081	-0.235009809	0.224298711	0.187688014	-0.203501497	-0.503157346	-0.507302145	-0.409908979	-0.342142288	0.861502358	0.454059905	-0.019804189	-0.293965914	0.080670289	-0.681256954	-0.064195272	0.08050551	-0.196841288	0.004962565	-0.372262644	0.263786144	0.789144224	0.639990026	0.28374703	0.197846972	-0.356519621	-0.857557563	-0.333149551	0.070229879	0.611561525	-0.266703777	0.327830845	-0.843816345	-0.184951886	0.302452056	-1.019451402	-0.419061154	-0.175597898	-0.653615649	-0.471865571	-0.18416421	-0.29048419
P02647	APOA1	335	apolipoprotein A1	1.024912571	0.691313033	0.415661789	0.634751889	0.068357021	-0.235338955	0.348561024	0.141798094	-0.374543229	0.059165132	-0.708424466	0.494559766	-0.08264472	-0.892445334	0.866319856	0.06377858	0.070876775	0.007030194	1.155516921	0.195857914	-1.420428098	-0.749906331	-0.617049176	-0.179455738	-1.140184089	0.019646264	-0.074067921	-0.691168118	0.668560997	1.773563267	-0.025596127	0.39289351	0.144222855	0.271366915	1.251396383	2.209624228	-0.836089703	-0.141013744	-0.351079352	0.381713689	0.615705557	0.455266807	-0.132582628	1.492339835	0.203138681
P02652	APOA2	336	apolipoprotein A2	1.440323643	0.561401445	0.856974342	0.532613392	0.136517297	-0.586430331	0.250539272	0.129319398	-0.21753215	0.004750727	-0.753794438	0.659450529	-0.250276869	-0.890174816	0.899483021	0.122342262	0.243266568	0.11656171	1.469038868	0.013243024	-1.248072646	-0.706044153	-0.097391506	0.117771026	-1.281913201	-0.11602175	-0.234135502	-0.962755224	0.914877779	1.525839697	-0.336881851	0.124124993	-0.269751446	-0.065578373	0.700573124	2.501141726	-0.989686077	-0.479586994	-0.716718107	-0.003710679	1.317142966	0.323595211	-0.066303642	1.15691998	-0.049715175
P06727	APOA4	337	apolipoprotein A4	0.797553225	0.569900991	-0.443461092	0.564643239	-0.196622521	-0.293189065	0.790031847	-0.013078518	-0.112272879	0.505596235	-0.170540816	0.683757168	0.03923266	-0.720603679	0.694728913	0.155161936	0.253536412	-0.265877915	0.791595075	0.837331513	-0.591398533	-0.17361784	-0.325968475	-0.203051102	-0.897413038	0.104147319	0.041712482	-0.436525311	0.176028604	1.459089842	0.04717529	0.102473063	0.119766663	-0.349874335	0.617384727	1.943000732	-0.27759513	0.036613233	-0.194614981	0.284190565	0.327612907	0.242077199	0.205210026	0.98479662	0.471258966
P04114	APOB	338	apolipoprotein B	1.299081376	0.458495908	0.649470578	0.124262892	0.328172456	-0.387756005	-0.194890353	-0.249914804	0.070242707	0.404007059	0.084839409	0.468809966	0.577582491	-0.635396749	0.414463055	0.033965094	0.490634443	-0.216547733	0.1559221	0.427021885	-0.980663539	-0.640455967	-0.215640848	-0.085331716	-0.619561176	0.36311624	0.119239906	-0.325009413	1.052316542	1.515699459	0.257796028	0.974074155	0.616928709	0.410886249	0.032812584	2.393574364	-0.531844045	-0.037235253	0.577389587	0.243302459	0.126192446	0.305762671	-0.481123263	1.155340748	-0.213313345
P31941-1	APOBEC3A	200315	apolipoprotein B mRNA editing enzyme catalytic subunit 3A	-0.997895092	-1.260098139	-0.825765609	-1.097886271	0.346069766	-2.016590836	-1.742708057	-1.631975291	-0.439466328	0.019220891	0.024494507	-0.159607721	-0.771031668	-0.755041562	-0.929467085	-0.473155209	0.750248044	0.050628162	2.244880116	0.160013156	-1.562224076	-1.317812382	-1.555852344	-0.800718229	-0.911191803	-1.461978864	-0.879072665	-0.759652556	-1.586952107	NA	NA	NA	NA	NA	NA	NA	-0.718781743	-1.113869757	-1.181859368	0.709173501	-0.566815215	0.980941896	-0.737958045	-0.248675171	-0.146096866
Q9UH17-1	APOBEC3B	9582	apolipoprotein B mRNA editing enzyme catalytic subunit 3B	-0.473441552	-0.167860877	-0.703424195	-0.398302489	0.195166411	-0.322494339	-0.731829833	-0.652539201	0.009803097	0.405280325	0.76774851	-0.390465784	0.049544391	-0.192304812	-0.254072034	-0.051789539	-0.222421402	-0.420908472	0.89405006	-0.786531279	1.061755024	-0.332955579	0.226530626	-0.549474355	0.203680867	-0.429156011	-0.078826222	-0.444821656	-0.025214354	NA	NA	NA	NA	NA	NA	NA	-0.65150986	-0.673981998	-1.217684654	0.391647067	-1.107003266	-0.733343085	-0.863531193	-0.847421742	-0.149151115
Q9NRW3	APOBEC3C	27350	apolipoprotein B mRNA editing enzyme catalytic subunit 3C	-0.051572928	-0.234553052	0.655646943	-0.138844182	0.447193914	-0.614273866	-0.543640987	-0.775553727	-0.24785717	-0.649299935	0.154195312	0.091580172	0.31003923	0.011421976	0.308105787	0.294100239	0.165900165	-0.220706796	0.498640466	-0.231463983	-0.385492556	-0.542311982	-0.321066939	0.175320519	-0.106775867	-0.124255466	0.100996372	0.443059354	0.294298727	0.334262406	0.890779873	0.73103092	1.067204498	1.05820055	0.054063603	0.910610546	NA	NA	NA	NA	NA	NA	NA	NA	NA
Q8IUX4-1	APOBEC3F	200316	apolipoprotein B mRNA editing enzyme catalytic subunit 3F	-0.015703712	0.196071889	-0.041889654	0.165708309	0.613326011	-0.166435295	-0.777176336	-0.657577668	0.498071745	-1.126719017	0.113434166	1.040018814	-0.190558703	-0.600586393	0.314965807	0.018931999	0.012395924	0.829300895	1.373949203	0.530843487	0.455324407	-0.531880512	0.318969989	0.108146352	-0.207638077	-0.210754049	0.629949907	-0.041603415	0.404570162	-0.674843992	-0.791621925	-0.711708158	0.583120136	0.044127458	-0.20239264	-0.713265176	-1.531330409	-0.47751159	-0.772716833	0.592712257	-0.688140774	-1.524741052	-0.463654681	-1.071682816	-0.045154152
Q9HC16	APOBEC3G	60489	apolipoprotein B mRNA editing enzyme catalytic subunit 3G	-0.701515349	-0.315012041	-0.23248342	-0.167621243	0.115781012	-0.737678081	-0.770048411	-0.942499395	-0.213031117	-0.148990499	0.46210892	-0.241034432	0.386870358	0.128752751	0.401507782	0.113080064	0.302816704	-0.675579516	0.52633689	-0.510368686	-0.266850339	-0.616730814	-0.344972645	-0.200266174	-0.288212358	-0.232634918	0.05368453	0.347930058	0.312789161	-0.369560424	0.271122367	0.169839273	0.559117196	0.411663038	-0.529239136	-0.488030705	-0.540913706	-0.577306992	-0.703472556	0.374364613	-0.519600398	1.275917403	-0.699771342	-0.541034927	0.153202574
Q0VD83-1	APOBR	55911	apolipoprotein B receptor	0.441663448	-0.233135418	0.116826014	0.211722945	0.385582165	-0.669914112	0.510066562	-0.02633374	0.345445034	0.296490087	0.122945289	-0.041915893	0.109807818	0.049765835	0.203728577	0.150959572	0.116933941	-0.061810743	0.316794146	0.172970865	-0.257922014	-0.226207849	-0.315771114	0.505951243	0.235800011	0.192652271	0.17733371	0.068053135	-0.173126471	-0.048452831	-0.012057891	-0.085564341	0.051339641	0.425867574	-0.271034276	0.111942852	0.460165846	-0.416505273	0.508905329	0.143910339	0.186308169	1.236833478	0.031316798	0.223321384	0.511806367
P02654	APOC1	341	apolipoprotein C1	1.204676702	0.181874413	0.031457518	0.080539108	0.100604088	-0.502771929	0.213636581	0.156059324	-0.305725986	1.189649188	-0.199582269	0.406360487	-0.219388495	-0.505820488	0.480290225	-0.166770507	0.083700172	0.051664781	1.326219237	0.515928346	-1.071123547	-0.475737757	0.23027298	0.212080808	-0.826664152	-0.029414967	0.513399143	-1.185173659	0.831544618	1.167290811	-0.43633756	0.785790105	-0.09153992	-0.225282841	0.467503854	1.501205094	-0.94372247	-0.41432842	-0.245555009	0.364701297	0.48295603	0.438078453	-0.224181201	0.838448008	-0.478902724
P02655	APOC2	344	apolipoprotein C2	1.647407746	0.015574772	0.285713746	0.185933841	0.330419777	-0.33325576	-0.10884527	-0.083534518	-0.395045675	0.064479505	-0.383082628	0.498277548	0.103513139	-0.707486251	0.115053194	-0.429976104	0.105298021	0.300940192	1.630478864	0.668073942	-1.432642519	-0.274300889	-0.21489546	-0.046397471	-0.523343313	0.708321374	0.486819492	-0.96313473	1.393947505	1.35306486	-0.361110042	1.251725635	0.557000877	0.377541212	-0.049278695	1.848631179	-1.181569041	-0.240811024	-0.054966554	-0.26695372	0.536248425	0.159312497	-0.698711498	0.708851481	-0.676375931
P02656	APOC3	345	apolipoprotein C3	1.618528414	0.092772857	0.778715972	0.786814474	0.619177099	-0.40254855	0.182580279	-0.276186257	-0.344093193	0.305361848	-0.314782449	0.617897539	0.150096168	-0.986369568	0.72336339	-0.109843802	-0.285199799	0.232773507	1.406685973	1.368929529	-1.416247786	-0.73041741	-0.212482735	-0.094404398	-0.570116082	0.701485512	0.416458704	-0.920293886	0.998342581	0.965095385	-0.198345228	0.852049225	0.453143456	0.103636276	1.737772023	1.816097582	-1.031827869	-0.434099821	0.120537307	-0.311960619	0.481569084	-0.940496146	-0.437316807	0.994402028	-0.736872089
P55056	APOC4	346	apolipoprotein C4	1.962557042	-0.469760509	0.538414232	-0.18771293	0.433071111	-0.187178932	-0.480799348	-0.733819926	-0.356976799	1.264192844	-0.143477543	0.074665687	0.10548254	-0.658865658	0.097322687	-0.712190893	0.219970374	-0.1449309	1.441957802	0.503523485	-0.875512197	-0.412913922	-0.40168089	0.205100354	-0.398861673	-0.362354852	0.575229814	-0.7781259	0.919841256	0.585524392	-0.211419139	0.89927662	0.201114744	-0.265386951	-0.21874403	0.97536934	-0.50257092	-0.855791366	0.241368795	-0.34899653	-0.272925172	-1.084022993	-0.60265995	0.494978208	-0.97278549
P05090	APOD	347	apolipoprotein D	-0.496425679	-0.450903434	-0.888164943	0.627051153	-1.864431115	-1.821426804	-0.95428433	-1.261620155	-0.573365952	-1.544111879	-1.18131986	-0.343468899	0.998588771	-0.550853377	2.877398986	-1.157615972	-0.672256907	-0.958854939	-0.522519782	-0.8578451	-1.488083988	-1.504897896	-1.115554831	1.476622465	-1.527746974	-1.393347263	-0.050326704	-1.06485637	1.154846914	0.738070376	-1.795418417	-0.060014946	-1.763495481	-0.615531347	-0.783191274	0.750599744	-1.879560873	1.233216681	-1.761673913	-0.974863613	0.243523234	-0.791947437	-1.268046625	0.374156713	-0.103906231
P02649	APOE	348	apolipoprotein E	-0.06501691	-0.148622512	-0.604300137	0.009207587	-0.520439404	-0.596960785	0.722360614	-0.427796529	-0.346100593	2.200071545	-0.759225111	0.250796041	-0.533736844	-1.134716473	-0.668562803	-0.529811576	-0.259013759	-0.833108958	0.734877089	0.223587268	-0.649808406	-0.546073007	-1.023001943	-0.691728712	0.312374277	-0.339722065	-0.633541592	-0.965724109	-0.368354157	0.065756801	-0.424941238	-0.4485833	0.046627642	-0.564072693	0.810774008	1.217678494	0.430494343	-0.726081193	-0.256265617	-0.135185198	0.094713219	0.528088398	0.439253612	0.984249056	0.089602506
Q13790	APOF	319	apolipoprotein F	0.580391932	0.141580746	0.196620906	0.175308511	-0.242102291	-0.27692206	-0.203136149	0.955069869	-0.194071346	0.092559308	-0.376413661	-0.159049946	0.103917546	-0.159905967	0.252054773	-0.200164341	-0.198709218	-0.218747855	1.275921169	-0.107259703	-0.794893581	-0.390113692	0.403263753	0.173793892	-0.619516462	-0.04681555	0.29938019	-0.471923381	0.934950046	0.662008651	-0.572136076	0.398998618	-0.315809718	-0.191822708	1.605255977	1.65898212	-1.087452212	-0.315136293	-0.368321087	2.392751523	0.08939273	0.701726057	0.10008647	0.645321206	0.073648012
P02749	APOH	350	apolipoprotein H	1.216515691	-0.325298235	0.143947674	0.348223017	0.404434939	0.127592704	-0.078437107	0.38124947	-0.574324296	-0.353501825	-0.426947271	0.702121781	0.43712619	-0.275751395	-0.211023354	0.689338082	0.043354496	0.357275198	1.327754224	-0.113996664	-0.594713569	-0.319544495	-0.294926575	-0.258087523	-0.568766292	0.237202354	-0.217852496	-0.313065515	0.598199009	0.866861593	0.036996666	1.072371211	0.124308391	0.593514333	0.952801553	1.936698687	-0.519574706	0.241803629	0.006134975	0.503076919	0.35053356	-0.137454653	0.317333482	1.646720642	0.039723819
O14791	APOL1	8542	apolipoprotein L1	0.436768444	0.436008887	0.923784808	-0.00188321	0.222113999	-0.797192146	-0.039138866	-0.007982285	-0.168434329	0.129755099	-0.335640918	0.342116341	-0.124916228	-0.217895204	0.631010654	-0.188317658	0.283725055	0.065638289	1.087032742	-0.085127102	-0.682312438	-0.377100735	-0.363522163	-0.014060263	-0.416324049	-0.091314069	0.440203823	-0.592181984	0.399569195	1.32541961	-0.164040994	0.131362153	0.148321375	0.223266199	0.39387421	2.23784257	-0.686360265	-0.223602169	-0.189743367	0.341950436	0.510570937	0.781597725	-0.171298941	0.963054461	-0.328046782
Q9BQE5	APOL2	23780	apolipoprotein L2	-0.286316336	-0.659416624	-0.084935675	-0.306483491	0.723066592	-0.749623378	-0.588231635	-0.387897468	-0.245150892	-0.527787833	0.214530594	-0.449334018	0.574809412	0.316816945	-0.074989406	-0.477433397	0.500645688	-0.80852906	-0.11029743	-0.765130664	-1.010262306	-0.354670764	-1.154291708	0.209849282	-0.461353007	0.012339102	0.432816905	-0.508494553	-0.586642047	-0.900204246	-0.311680738	-0.242232982	0.744641891	0.794983747	-0.600373955	-0.409259427	-0.369536829	0.027127447	-0.562280346	-0.778611438	-0.185251691	0.125141175	-0.683899042	-0.50324521	0.002864972
O95236-1	APOL3	80833	apolipoprotein L3	-0.092072889	0.073017474	0.770715502	-0.114636551	-0.379944739	-0.957921378	-0.906441503	-0.58469148	-0.483109199	-0.473605293	0.247384419	-0.28744878	0.295049045	0.219751617	0.659899346	-0.30101473	1.009534826	-0.646591974	0.107569361	-0.737675713	-0.632290776	-0.787744772	-0.993550817	-0.193411665	-0.40585712	-0.095591875	-0.180708565	0.371344894	-0.798648418	0.271255747	0.273745342	-0.156663341	0.913825598	1.466185878	-0.355104077	0.227253375	-0.181983519	0.666689378	-0.573358183	-0.032479221	-0.106503615	0.246989661	-0.354664125	-0.157458071	0.731675209
Q9BWW8	APOL6	80830	apolipoprotein L6	-0.028782938	-0.055261335	0.136629086	-0.13859739	0.75318035	-0.84651945	-0.255154481	-0.14515074	-0.237727027	-0.172052999	0.148445876	-0.153763691	-0.001126617	0.007230954	0.102563734	-0.247570674	0.331152969	-0.5401061	0.639009464	-0.516464373	-1.113476747	-0.770355079	-1.170291668	-0.667205681	-0.682009597	-0.582373218	-0.224463019	-0.276483025	-0.49375737	NA	NA	NA	NA	NA	NA	NA	NA	NA	NA	NA	NA	NA	NA	NA	NA
O95445-1	APOM	55937	apolipoprotein M	0.733514066	0.350663233	0.433245794	0.09352033	0.043555529	-0.351277169	-0.216179418	-0.082082183	-0.478397314	0.133679433	-0.419320541	0.182735184	0.133923392	-0.434230618	0.649922738	0.019287288	0.061001493	0.101786817	1.067485936	0.149678623	-0.844858473	-0.068834151	0.110909063	0.3345438	-0.844584147	-0.021315187	0.278239871	-0.564770899	0.995971481	1.373137494	0.12115583	0.626312519	0.327552689	0.316276638	0.767279977	2.256406897	-0.687640893	0.000884469	-0.201851157	0.03372499	-0.056299548	0.686532906	-0.577593985	0.609907366	-0.174736025
Q9BUR5-1	APOO	79135	apolipoprotein O	-0.182304795	-0.397442547	-0.076373004	-0.102115889	-0.220053869	1.80366965	-0.103351621	0.211954287	-0.343841626	0.091232264	-0.315901432	0.093635279	-0.152635375	-0.338229674	-0.362342082	-0.616589912	-0.062350492	0.200480224	-0.230319573	0.1445006	-0.200499321	0.327758685	0.447700206	-0.589196055	-0.201865475	-0.042362154	-0.022158673	0.03861804	-0.05671379	-0.068859592	-0.416141622	-0.326703026	0.543962192	0.194766056	-0.019464433	0.436520763	-0.25196485	0.58738587	0.146997949	0.162296422	-0.165182067	-0.111042514	0.522005162	-0.228407675	-0.146587049
Q6UXV4	APOOL	139322	apolipoprotein O like	0.021480559	-0.354987489	-0.02596715	0.215003284	-0.217670899	0.978296663	0.045066476	0.030627719	0.08530696	-0.481176518	0.050317376	0.3471743	-0.249534224	0.016793176	0.017701133	-0.249674782	-0.038283548	0.164140922	0.079400746	0.381378304	-0.166743455	-0.022918836	0.318218875	-0.248122653	-0.542248912	0.012612779	0.138267848	0.125229356	0.310165296	0.169942555	-0.141135224	-0.300364608	-0.41137708	-0.303052336	0.343841162	-0.343275697	0.121508301	0.611540612	0.030080398	-0.182558585	0.254583278	-0.191363053	0.317920993	0.01485388	-0.31819942
P05067-1	APP	351	amyloid beta precursor protein	-0.163871946	0.051855481	0.026793122	0.182915978	-0.135794491	-0.260750333	1.480120546	0.759216343	0.136343231	0.387892987	0.157049052	-0.193093232	-0.446464827	-0.178655567	-0.347692273	-0.093545063	0.320196122	-0.254225306	-0.207819452	-0.211018911	0.233645414	-0.441396555	-0.795953939	-0.043194461	-0.153737022	-0.063813184	-0.160102833	-0.4761404	-0.106171714	-0.015056789	0.051436909	-0.089657107	0.35888278	0.646958558	-0.059963894	0.680411996	0.259147932	-0.05986028	0.950724683	0.803420051	0.305316717	0.909753984	0.30259243	0.590615359	-0.320980375
Q92624	APPBP2	10513	amyloid beta precursor protein binding protein 2	-0.063120137	0.406697541	-0.439846317	-0.225526438	0.824399491	0.361873804	-0.295427192	-0.120568864	-0.372086162	1.536219125	-0.252395823	-0.217627577	-0.481590715	-0.365622971	0.383105801	-0.100930952	-0.58705402	1.212708131	-0.113691923	-0.263725027	-0.407750803	0.350989637	0.615951481	-0.393147505	-0.340055495	-0.29545969	-0.463289666	-0.214738074	-0.295336714	-0.070788644	-0.442964192	-0.204680861	-0.427071574	-0.233088539	0.716077274	-0.266113794	-0.104957679	0.267215304	-0.428872012	-0.243829114	-0.553646084	-0.807883793	-0.072951733	-0.447122232	-0.143663122
Q9UKG1	APPL1	26060	adaptor protein, phosphotyrosine interacting with PH domain and leucine zipper 1	0.097261915	-0.133318405	0.081276443	0.3516813	-0.005955933	0.038412706	-0.205487427	0.038409799	0.125642662	0.264459842	0.040220496	0.271568619	0.042401633	-0.211266229	0.148838094	0.079015662	-0.061260217	-0.093169967	-0.100675558	0.131155994	-0.023783186	-0.182824418	-0.475269347	-0.010851057	-0.048080782	0.163711051	-0.214491642	0.298135053	0.24897088	0.273919949	0.004537217	0.081919986	-0.017319287	-0.039935687	0.380758599	0.416316498	-0.202170288	-0.181073432	0.056517858	0.281141925	0.429483872	-0.044984878	0.551138388	0.35255082	0.05962457
Q8NEU8-1	APPL2	55198	adaptor protein, phosphotyrosine interacting with PH domain and leucine zipper 2	-0.096880048	-0.102276607	-0.460580701	0.395061206	0.037090945	-0.480904346	0.034848991	-0.181655607	0.68720779	-0.31169943	0.223370451	0.098514864	-0.291939606	0.041046545	0.03127359	0.161973521	0.214486852	-0.244594054	-0.203910425	0.14873451	-0.102662856	-0.039540992	-0.367855504	0.453436457	-0.01352278	0.062239899	0.317738864	-0.169499031	-0.007117472	0.18442546	0.117955133	-0.11591382	-0.325720475	-0.248535832	0.471950413	-0.139655886	0.667941681	0.186163389	0.012744522	0.028415862	0.140270722	0.141659155	0.239437832	0.191241307	0.130774009
P07741-1	APRT	353	adenine phosphoribosyltransferase	0.345392063	0.187718963	0.188581241	-0.24033203	0.002477429	0.32477883	-0.215058434	0.432927649	-0.106444557	0.761524079	0.519551065	-0.254780893	-0.049426677	0.034598658	-0.011519839	-0.068880185	0.23619429	-0.705454118	-0.057304541	-0.030457297	0.084696098	-0.153454515	0.125799892	-0.057853216	0.21022555	-0.599875307	0.426034514	-0.211113746	-0.078134281	-0.065196026	0.366865551	-0.149267912	0.423938227	0.127274219	0.679385931	-0.049377089	-0.066246499	0.212608079	-0.301554388	0.279138264	0.011717704	-0.025587266	-0.192067365	-0.338897622	-0.298923904
Q7Z2E3-1	APTX	54840	aprataxin	0.016715088	0.215631882	0.614766573	-0.362240488	0.199200648	0.508728238	-0.565093549	-0.139258429	0.49239586	-0.063507467	-0.148927543	0.076449402	-0.04460495	-0.094885648	-0.17507815	-0.28723619	-0.00375695	0.158489677	-0.200735684	-0.332348132	0.185896233	0.594697846	0.326749835	-0.603450801	0.037150642	-0.04708517	-0.226346858	0.150933482	-0.162407876	0.396240851	0.171139055	-0.039174958	-0.06429617	-0.097567028	-0.074308909	0.093126638	0.07704029	0.090741877	0.444544846	0.051954157	-0.177612184	-0.112472152	-0.430000791	0.006890248	0.044264557
P29972-1	AQP1	358	aquaporin 1 (Colton blood group)	-0.185175895	0.357632624	0.171083832	0.912062014	-0.916236366	-0.088995876	-0.735913121	-0.780546791	-0.386909675	-0.608449369	0.910887899	0.13056398	-0.47775344	-0.573686708	0.53250448	0.073252057	-0.377115473	0.196151632	0.308103915	0.128078837	-0.746842879	-0.005652866	0.113726069	-1.013050577	-0.051451026	0.028640945	-0.766697078	0.271387164	0.916251921	2.035846245	-0.200321575	1.089290674	-1.144286374	0.65385132	0.947596993	1.086839352	-0.50754684	-0.329295451	0.816850213	0.065547947	-0.042237494	0.31613741	0.997505922	1.770620042	-0.625955859
O60306	AQR	9716	aquarius intron-binding spliceosomal factor	-0.073456949	0.078157585	0.317223145	-0.129892858	-0.213140956	0.004858657	-0.02730274	0.007738637	-0.231531052	0.271932823	-0.071246648	0.032903935	-0.146631107	0.295152835	-0.036087517	-0.045522168	-0.016219822	0.114003468	0.127933017	-0.010809031	-0.072374141	0.028406977	0.514603257	-0.147311555	0.064986557	-0.158627494	0.033829429	0.021385554	0.32777835	0.060015643	-0.151269025	-0.120461966	-0.291493267	-0.151433538	-0.365301734	-0.215966378	-0.036716918	0.186251645	-0.01113142	-0.198009195	-0.216192163	-0.064955099	-0.216857369	0.100336565	0.03842042
P10275	AR	367	androgen receptor	-0.413939842	0.135334925	-0.72966344	-0.588810989	-0.075772583	1.160165893	-1.133236768	-0.414576021	-0.845909508	-0.463169754	0.307400271	-0.451836832	0.838195759	0.685518072	0.166527429	-0.462571533	-1.026557985	-0.423498488	-0.761877665	-0.867287371	1.109937316	-0.415739944	0.095531453	0.028885051	-0.502466787	0.081977756	0.867130297	-0.191339377	-0.560327327	-0.102713781	0.659878401	0.046659039	0.226054365	0.182509297	-0.805570364	-0.306793556	0.09027244	0.988648817	-0.609061715	1.291486541	0.019995078	-0.083074939	-1.390116524	-0.451110753	0.430301216
P10398-1	ARAF	369	A-Raf proto-oncogene, serine/threonine kinase	-0.276620055	-0.489760839	-0.107657218	-0.315790977	-0.208345307	0.52676829	0.258092818	-0.312721345	-0.193539032	0.404489215	0.01065074	0.033401237	0.12440369	-0.255516117	-0.137362025	-0.01230202	-0.216568392	-0.427191748	-0.234604153	0.129549967	0.236082901	0.559050909	0.290932996	0.080128443	0.055337733	0.055640603	-0.055119198	0.122640985	-0.139093762	-0.172482107	0.074978512	-0.03852253	-0.080156675	0.078795245	-0.282717292	0.13537091	0.348261557	0.121915182	0.16048839	0.073021718	-0.227780498	0.096154669	-0.165157297	0.386585177	0.229119519
Q96P48-3	ARAP1	116985	ArfGAP with RhoGAP domain, ankyrin repeat and PH domain 1	0.221427913	0.07488957	-0.21922387	0.167903172	0.270731085	-0.382943211	-0.110854531	-0.211813483	0.135427107	0.121430906	-0.036401689	0.168261408	0.324167301	-0.138201393	0.296181014	0.035278785	0.154381841	-0.274725223	0.020344998	0.090241262	-0.168999829	0.19080259	-0.428056765	0.320302774	-0.143748676	0.386582097	0.280520014	0.244991315	-0.168213017	0.22018632	0.081061888	0.086514788	0.136793719	0.160805123	0.217196539	-0.055889999	0.774143928	0.144882203	0.094183252	0.378949102	0.059024627	0.111481901	0.192304138	0.044423041	0.061455025
Q96P48-6	ARAP1	116985	ArfGAP with RhoGAP domain, ankyrin repeat and PH domain 1	0.487939688	0.580423647	0.124269662	0.451909376	1.308683351	-0.468155134	-0.292285868	-0.459963797	0.343416832	1.1661485	NA	NA	NA	NA	NA	NA	NA	NA	NA	NA	NA	NA	NA	NA	NA	NA	NA	NA	NA	NA	NA	NA	NA	NA	NA	NA	NA	NA	NA	NA	NA	NA	NA	NA	NA
Q8WZ64	ARAP2	116984	ArfGAP with RhoGAP domain, ankyrin repeat and PH domain 2	0.086619779	0.498829526	0.468135853	-0.645145309	0.09129178	0.326013099	-0.468574234	0.024576321	0.107746751	-0.480881648	-0.118769305	-0.011294673	-0.199442236	1.779113101	-0.324146489	1.24675697	0.232469665	-0.067549079	0.169781326	-0.272341001	0.818299918	0.364445772	0.454957958	0.143881813	0.287226136	0.143888038	0.075156962	0.35685243	0.24299238	NA	NA	NA	NA	NA	NA	NA	-0.055744071	0.021419101	0.603699659	0.330559526	0.437702602	-0.212978328	0.044063857	-0.186747422	-0.148867333
Q8WWN8	ARAP3	64411	ArfGAP with RhoGAP domain, ankyrin repeat and PH domain 3	0.054209199	0.250907535	-0.333989464	0.389893116	-0.244273193	-0.060169848	0.056690739	-0.015809722	0.141518493	-0.411359744	-0.088986752	0.14145425	-0.18761153	-0.112048971	0.248152606	-0.012186054	0.133558161	0.28280386	0.32024511	0.01504172	0.20767668	0.228647951	-0.077587602	0.246725906	-0.095818137	-0.020175885	0.090240151	0.150175675	0.219711307	NA	NA	NA	NA	NA	NA	NA	-0.078777879	0.733033277	0.142990301	0.190561386	0.550542492	0.264431032	0.710704528	-0.260748004	0.664964346
Q8WUF8	ARB2A	83989	ARB2 cotranscriptional regulator A	0.18447517	0.393472401	0.053056281	0.381198221	0.283845078	0.724599327	0.184393493	0.154856089	0.022410643	0.318289104	-0.008976655	0.002716334	-0.379830507	-0.161770354	0.11699865	-0.097770509	0.356723059	0.176421885	-0.347054038	0.344569174	0.399190295	-0.342117438	-0.020326311	-0.159227892	-0.221896753	0.236460128	-0.103967325	0.178031271	-0.044761351	-0.240639498	-0.04323821	0.065521485	-0.150487202	-0.286549577	-0.174352932	0.07525682	0.120554441	-0.250851503	-0.087003013	0.310433974	0.021490983	-0.200977596	0.033939855	0.394027281	-0.102772989
P48444	ARCN1	372	archain 1	0.02530925	-0.292104888	-0.171754385	0.052406236	0.159129843	0.026106361	0.258748379	0.237540576	0.128148367	-0.008832667	-0.083920477	-0.022300961	0.259450115	0.125293305	0.01671827	0.138166122	-0.005356496	0.226986884	-0.213352677	0.028076812	0.259292333	0.252087224	-0.006334155	0.31665413	-0.076637474	0.417398896	0.07414139	-0.123201499	-0.195664769	-0.111249647	0.113326273	0.095558873	0.308307111	0.335306873	0.327571184	0.004493692	0.060318692	0.331654876	-0.065081508	0.100008898	0.238043965	-0.236894032	0.177202212	-0.167843183	0.463722344
P15514	AREG	374	amphiregulin	NA	NA	NA	NA	NA	NA	NA	NA	NA	NA	NA	NA	NA	NA	NA	NA	NA	NA	NA	NA	-0.937878769	-0.868278556	-0.243448334	-1.108898253	2.583458663	-0.383864279	-0.660522464	1.504133481	-0.023368088	-0.098597753	1.314026954	-0.516747104	-0.008564991	-0.496908422	0.084307602	-0.595738686	NA	NA	NA	NA	NA	NA	NA	NA	NA
P61204	ARF3	377	ADP ribosylation factor 3	-0.323971322	-0.185621891	-0.303562658	-0.050360041	0.181905441	0.045651031	0.30794538	-0.032577018	-0.075166724	0.3277734	-0.070754064	-0.12164568	0.248781948	0.154800367	-0.110973887	-0.190138221	0.004187435	0.169662393	-0.423161568	0.076878488	0.248116631	0.259729378	0.212730459	0.26450245	0.329472747	0.053493794	0.024708895	0.016714742	-0.212744604	-0.466700543	-0.346817485	-0.339376424	-0.002858336	-0.212535582	0.156851334	-0.531202589	-0.095541302	-0.268837431	-0.569850879	-0.15178206	-0.711291486	-0.191732432	-0.434970315	-0.392780083	-0.251528048
P18085	ARF4	378	ADP ribosylation factor 4	-0.586771977	-0.709094747	-0.437989211	-0.137456428	-0.093995334	-0.491801104	0.088750683	-0.326154139	0.379341052	0.476208769	0.370197238	0.060690854	-0.088031369	0.078447758	0.060807577	0.330067851	-0.279809482	0.150620777	-0.626329108	0.076079591	0.270997214	0.063108138	-0.225119388	0.729770747	0.067567344	0.368624756	0.231662593	-0.191714453	-0.255488294	-0.890393208	-0.23768083	0.093990693	0.038287437	-0.579677584	-0.127273062	-0.369331568	-0.383365538	-0.714909922	-0.305402331	-0.613806615	-1.016949891	-0.546041882	-1.127216638	-0.725162911	-0.482280386
P84085	ARF5	381	ADP ribosylation factor 5	0.1499636	-0.297625307	-0.312279063	0.216844267	-0.056824458	0.415955458	0.043769042	-0.24151157	0.208448759	-0.110959556	0.287631584	0.005281625	0.083505536	-0.151081112	-0.161327311	-0.154046193	0.048080812	0.38435557	-0.113156913	-0.207100111	0.281843741	-0.435621823	0.25435263	0.084752994	0.075794685	0.418059623	-0.373540196	-0.003307997	0.229911787	-0.540033199	-0.078119319	0.334026571	0.217004095	-0.090641744	-0.570781931	-0.422966368	0.029308961	0.097410292	-0.201364464	-0.40204065	-0.297840083	-0.199986742	-0.186303365	0.052109101	-0.11143904
P62330	ARF6	382	ADP ribosylation factor 6	-0.366725563	-0.219991338	-0.125890092	-0.21975116	-0.178087197	0.17208347	-0.212186409	-0.20196846	-0.068407879	0.212890338	0.198570439	0.170371393	-0.047013028	-0.162757713	-0.272245682	-0.046579271	-0.259507558	-0.024689102	-0.012012327	0.29144369	0.241443476	0.058208931	1.671233749	-0.241951582	-0.151015535	-0.191345966	-0.008690226	0.053641752	-0.110549928	-0.464542029	-0.5218072	-0.224058902	-0.330335214	-0.404688961	0.124431709	-0.680629914	-0.352067279	-0.112020372	-0.38955946	-0.085632406	-0.301940516	0.341951519	-0.664137368	-0.127194863	-0.314229479
Q8N6T3-1	ARFGAP1	55738	ADP ribosylation factor GTPase activating protein 1	-0.102096338	0.178259524	0.964831529	-0.024409128	-0.075161829	-0.019544692	0.075573737	0.068067696	0.141364723	-0.268958896	0.534789883	0.285678614	0.214125759	0.05236772	-0.080674122	0.098030256	0.235421066	0.832609546	-0.209973102	0.07960301	0.369863439	0.574636288	-0.015688842	0.140558994	0.462991507	0.18995809	0.019706847	-0.078620641	-0.178956061	-0.154751898	-0.023107298	-0.284266663	-0.075560279	0.068044089	-0.150712637	0.103299234	0.254743873	-0.108608256	-0.111764939	-0.075250099	0.233295825	0.500082415	0.389293346	-0.140455781	0.464731771
Q8N6H7	ARFGAP2	84364	ADP ribosylation factor GTPase activating protein 2	-0.272832161	-0.051703434	-0.168137588	0.190306925	0.084756549	0.113359957	0.129580137	-0.064146166	-0.09950912	0.184773581	-0.056802715	-0.029029731	-0.033763659	-0.025885073	-0.05655751	-0.090535305	-0.27890322	0.804515053	-0.130893561	0.087785156	0.347714083	0.159273517	0.588183567	-0.214595997	0.333925575	0.164837249	-0.06226025	-0.336690228	-0.464757117	-0.185854507	0.230531538	-0.344864494	-0.032375576	-0.082686673	0.125793322	-0.271184151	0.295812323	0.530659126	-0.052017084	0.115657505	0.135040171	0.036434626	0.476705586	0.139136372	-0.05061089
Q9NP61-1	ARFGAP3	26286	ADP ribosylation factor GTPase activating protein 3	-0.066287212	-0.146034516	-0.109027654	-0.125449558	0.154648704	-0.840113362	0.285351949	0.749872546	0.450094688	-0.245206805	0.045884828	0.057430084	0.455665395	0.22129481	0.08315959	0.1192365	-0.031483074	-0.373153508	-0.342069211	-0.324624059	0.472904678	0.273658448	-0.088143685	0.893343062	-0.317323932	0.528786692	0.41632657	0.182374138	-0.116875669	0.07823088	0.209067376	0.112233278	0.850637214	0.468259997	0.124338203	0.540889036	0.327657846	-0.509634217	0.289036037	0.687350905	0.245733723	0.238982691	-0.115666687	-0.15562065	0.391583691
Q9Y6D6	ARFGEF1	10565	ADP ribosylation factor guanine nucleotide exchange factor 1	-0.014971299	-0.302758836	-0.215253484	-0.075454902	0.251210764	0.843201739	-0.071335835	-0.311493844	-0.235378532	0.067801397	0.278943538	0.611527818	0.16896552	-0.485313306	-0.336744117	-0.195975686	-0.408864458	-0.190105787	-0.077138796	0.354090679	-0.34616331	0.316352115	-0.161589559	-0.067347002	-0.012463486	-0.233425047	-0.501856854	0.116495793	0.181008001	0.01686573	-0.402525419	-0.067799873	-0.938381746	-0.604388398	-0.397159947	0.068406134	0.431261926	-0.101574255	-0.19842091	-0.51418008	-0.306535348	0.093323975	-0.200462525	0.155372055	0.054908026
Q9Y6D5	ARFGEF2	10564	ADP ribosylation factor guanine nucleotide exchange factor 2	-0.34207485	-0.038169677	0.4082627	-0.423842206	-0.132913488	0.865503445	0.492810394	-0.462525215	-0.450504811	-0.243356936	0.331833926	0.11529034	0.150286143	-0.262732615	-0.195179915	-0.228213228	-0.344100529	0.045603374	-0.20151211	-0.00669033	0.051170741	0.392788514	0.370516634	-0.044663444	0.458585646	-0.250128395	-0.007297463	-0.168532924	-0.05919143	-0.17120031	-0.424617834	-0.026335801	-0.131049957	-0.199385451	-0.280405144	-0.188759824	0.556362864	0.056781353	-0.041132787	-0.464680302	-0.419854005	-0.375275367	-0.234552615	-0.278599041	-0.015274559
Q5TH69	ARFGEF3	57221	ARFGEF family member 3	-0.590981329	-0.183935577	-0.213298611	0.047072268	-0.461876267	0.227504031	0.328759692	-0.110160195	-0.549577626	0.279400983	-0.390872313	0.068125447	-0.064351429	-0.396434024	-0.121370844	-0.672078473	0.843484767	0.078334615	-0.896660389	-0.403501086	0.383287717	0.630684354	0.025857705	-0.187728717	-0.24898321	0.062927532	-0.204573535	0.453060682	0.423303054	-0.348969095	-0.65730996	-0.40050913	0.138180611	0.528073258	-0.001258236	0.077766706	-0.075847313	0.922610196	-0.422428798	0.093895468	-0.356993776	0.234909781	0.138069614	-0.067469748	-0.323889588
P53367	ARFIP1	27236	ADP ribosylation factor interacting protein 1	-0.065705327	-0.10655429	0.121251296	0.222549277	0.138379623	0.506349085	0.361641592	-0.362282803	-0.142557221	0.161405126	0.098475661	0.199185816	0.196601692	0.121411084	-0.245777567	-0.134082337	0.253827005	-0.114894631	0.085166651	0.409978669	0.323467924	0.260314197	-0.148209856	0.327099323	-0.148805935	0.342355991	-0.115426675	-0.18753097	-0.041206119	0.061538115	-0.276132095	-0.398587071	0.369368471	-0.005551032	-0.0947048	-0.26618583	0.290171182	0.372541598	-0.302233601	0.428517019	-0.044882959	0.272118856	0.401335687	0.070121656	0.025939507
P53367-2	ARFIP1	27236	ADP ribosylation factor interacting protein 1	-0.000619407	-0.288081127	-0.298302563	0.074773183	-0.256123105	0.086759011	0.331126754	-0.346332081	-0.27547652	0.662422699	-0.179581748	-0.197489284	0.205617615	-0.325872724	-0.340417466	-0.347654725	0.384653001	0.348256931	-0.021889739	0.218595156	-0.169053012	0.185106705	-0.528191267	0.393869461	0.31841517	-0.131966656	-0.315390971	-0.543560478	-0.415099994	-0.276512073	-0.032883087	-0.617873593	0.578694781	0.300545019	-0.194956802	-0.514993976	-0.012852952	0.619302295	-0.452135421	0.292137951	0.156607762	-0.543887629	0.670947842	0.265268059	0.423016587
P53365	ARFIP2	23647	ADP ribosylation factor interacting protein 2	-0.033110037	0.05964992	-0.130745793	0.27635119	0.819275944	-0.388499098	0.225443445	0.168907483	0.093283772	0.496442888	-0.46956877	0.648593358	-0.738794609	0.290354077	-0.530275781	-0.485067494	-0.522227146	0.379349302	-0.574239324	0.432850185	0.276072328	0.488770582	0.342172906	-0.470810295	-0.010659601	0.23422385	-0.284801287	-0.397268792	-0.357852472	0.072938602	-0.436440113	-0.347624882	-0.606069177	-0.003367492	0.480560447	-0.812737392	-0.143614335	0.388016306	-0.360853441	-0.038398351	-0.332770394	0.063379892	0.996695962	-0.145399333	0.060504218
Q13795	ARFRP1	10139	ADP ribosylation factor related protein 1	-0.17446798	-0.099336704	0.640762353	-0.190291143	0.101732898	0.173288834	0.629244592	-0.451469542	-0.305650157	-0.341377067	0.309202885	0.102615756	0.568548281	0.141632776	-0.351908891	0.041055015	-0.188956456	0.442760864	-0.033704667	0.312898739	0.12460153	0.300919467	0.537366222	0.090401969	0.386025463	0.249272527	-0.317843366	-0.13981594	-0.396278921	-0.955365206	-0.457984726	-0.084371508	-0.165772967	-0.427853877	-0.510501166	-0.221907533	-0.163225762	0.177907607	-0.292471723	-0.626268881	-0.531219028	-0.648654438	-0.460382224	-0.624459195	-0.468843094
P05089	ARG1	383	arginase 1	1.949433548	-0.025944902	-0.204224176	0.169443443	-0.753116036	0.403925731	-0.101492195	-0.248585818	0.35536571	-0.202090541	-0.614143258	-0.225371045	-0.634892581	-0.393211516	0.543893163	-0.736610005	-0.814467738	-0.629936799	-0.100794778	-0.187984825	0.023708804	-0.275202842	0.666277532	1.250526682	-0.302719862	-0.265189778	0.774490182	-0.603201253	0.225858079	NA	NA	NA	NA	NA	NA	NA	NA	NA	NA	NA	NA	NA	NA	NA	NA
P78540	ARG2	384	arginase 2	NA	NA	NA	NA	NA	NA	NA	NA	NA	NA	NA	NA	NA	NA	NA	NA	NA	NA	NA	NA	NA	NA	NA	NA	NA	NA	NA	NA	NA	NA	NA	NA	NA	NA	NA	NA	-0.210752866	0.167748748	0.011572576	0.06872211	0.024375437	-0.278064006	-0.055572293	0.492740046	-0.021779778
Q9NWB6	ARGLU1	55082	arginine and glutamate rich 1	0.453055983	0.640030354	0.38867828	-0.218953889	0.126978362	0.099102494	-0.290758808	0.006144848	-0.044036547	-0.666486683	0.016912413	0.087693964	0.21926197	0.409178941	0.06212055	0.107198946	0.173664012	0.981334563	0.075258528	-0.065938324	0.360217116	0.279608013	0.553816025	-0.434158346	-0.470569461	0.131171299	-0.509184226	0.129775674	0.354771254	0.341684314	0.426038993	0.045708345	0.106923048	-0.190252908	-0.340963933	0.194737222	0.324461435	0.086982785	0.190391375	0.884806531	0.719831388	0.317122626	-0.068720368	-0.035471457	0.134466814
Q07960	ARHGAP1	392	Rho GTPase activating protein 1	0.331825983	0.090438968	-0.071820383	0.301969707	0.050135084	-0.682653559	0.16977692	0.363971408	0.683939239	-0.117956998	-0.023843279	0.858318091	-0.089602167	0.092010072	0.17901351	0.363757673	0.127619127	1.588618867	-0.312212887	0.128935448	0.347448692	0.43922143	-0.503389355	0.224084732	0.373638507	0.79092962	-0.012424254	-0.182522367	-0.24027304	0.035495326	0.366110077	-0.109390148	-0.294123497	-0.157894191	0.474218584	0.165722304	-0.1392273	0.071467268	0.120232867	-0.458692296	0.398815486	-0.231232191	0.172739487	-0.09965531	-0.002400933
A1A4S6	ARHGAP10	79658	Rho GTPase activating protein 10	0.5234204	-0.032662054	-0.218466489	0.317142355	-0.280373362	-0.743644586	0.539497456	-0.375715168	0.116736811	-0.373290721	-0.135162025	0.09567087	0.542288929	0.114842868	0.012107242	0.240685223	-0.190017106	-0.399195866	-0.278508135	-0.048192492	0.445758481	-0.475454723	-0.085972732	0.713447334	0.101100944	-0.447082384	0.119187853	0.121394097	0.021225539	-0.083585906	-0.006933062	-0.04629863	-0.383771302	0.288795292	0.524607598	-0.092996037	-0.254336214	-0.222429354	-0.041996615	0.134999376	-0.364164646	-0.592981226	0.085319819	-0.124710443	-0.166596356
Q8IWW6-1	ARHGAP12	94134	Rho GTPase activating protein 12	0.003521489	-0.106955286	0.040130285	0.109662922	-0.123981754	-0.224252238	0.451832268	-0.226715504	-0.124332702	-0.065705542	0.099574986	-0.176765882	0.165377779	-0.220723929	-0.232093962	0.003762561	-0.089765201	-0.407866686	-0.313185912	0.163527244	0.236973614	0.441436713	0.292637482	-0.03226861	-0.11363611	0.008654193	-0.158155088	-0.135233942	-0.168281097	0.137804125	0.186345687	-0.407364096	-0.048524381	0.061855023	0.410198878	-0.016907939	0.137318607	1.026959644	-0.314229512	0.16624139	-0.148804776	0.245338394	0.235236898	-0.06575295	0.879208374
Q8IWW6-3	ARHGAP12	94134	Rho GTPase activating protein 12	-0.064906312	0.05326912	-0.102806177	0.153685541	0.160854894	-0.208397804	0.343901956	0.326466663	-0.057457438	0.264679538	NA	NA	NA	NA	NA	NA	NA	NA	NA	NA	NA	NA	NA	NA	NA	NA	NA	NA	NA	NA	NA	NA	NA	NA	NA	NA	-0.174110919	0.539915509	0.277199734	0.085359238	0.441353874	0.993677122	0.926262343	0.245207543	0.466064676
Q53QZ3	ARHGAP15	55843	Rho GTPase activating protein 15	0.152319865	0.140129221	0.079466448	-0.183704438	0.402886257	-0.721831622	-0.517190866	-0.705878165	-0.525586758	-0.460220809	-0.365895615	-0.108334212	0.331793421	0.051695708	0.478949943	0.15576524	0.505294424	-0.397367211	0.194702203	0.019716216	-0.486819961	-0.664911798	-0.79266289	-0.068084923	-0.395482963	0.081079081	-0.018075987	0.678686106	0.389629878	-0.162439065	-0.125668893	0.076970647	0.280774535	0.684199729	-0.572553689	0.281463109	-0.002260701	-0.541782921	-0.296996734	-0.194102465	0.671107434	-0.295784807	-0.055309121	-0.419313143	0.700708881
Q68EM7	ARHGAP17	55114	Rho GTPase activating protein 17	0.099066939	0.155473464	0.212175972	0.192737536	0.107798147	-0.141099944	0.200350391	-0.079844964	0.125716177	-0.285873831	-0.051713072	0.11916656	-0.082066007	0.172688731	0.33291639	0.30694747	0.203628581	-0.058843879	0.184871223	0.112142955	-0.020077497	0.138127935	-0.280477021	0.090639102	0.069034532	-0.036399487	0.068843796	0.359216948	0.140455904	-0.070636137	-0.026817228	0.08188456	0.026854957	0.593158927	0.083825307	0.234939679	-0.032478021	-0.309487669	0.07803202	-0.181360669	-0.255095598	-0.102545495	-0.377195496	-0.013393285	-0.080708159
Q68EM7-2	ARHGAP17	55114	Rho GTPase activating protein 17	0.381989848	-0.05497672	0.329180317	0.286632366	0.60826054	-0.565312884	-0.244901697	-0.391419734	-0.236072226	0.834540975	NA	NA	NA	NA	NA	NA	NA	NA	NA	NA	NA	NA	NA	NA	NA	NA	NA	NA	NA	NA	NA	NA	NA	NA	NA	NA	0.250796484	0.049729663	-0.03388486	0.285826124	0.356082485	0.265381048	0.088249148	0.656124452	0.411146937
Q8N392-1	ARHGAP18	93663	Rho GTPase activating protein 18	-0.05863753	-0.087968427	-0.030642613	0.070227132	0.328069692	-0.213036022	0.036299952	0.062813202	0.24591078	-0.089014996	-0.017124114	-0.231945646	0.502888707	-0.130438567	0.081568587	0.249638207	0.188738174	-0.248925049	-0.151596766	-0.052020164	-0.307283193	0.244298739	-0.34417669	0.411334112	-0.044245668	0.038733454	0.33066068	0.138572987	-0.125321512	-0.083547645	0.099776567	-0.006343408	-0.037395996	0.526534941	-0.101388539	0.091794625	-0.029171589	-0.019264524	0.081942546	-0.07770696	-0.124322548	-0.155442059	0.062321666	0.489652311	0.140307686
Q5T5U3	ARHGAP21	57584	Rho GTPase activating protein 21	0.139386567	-0.172077771	0.013840771	-0.0182819	-0.116417756	-0.249882827	0.236359318	-0.117648544	0.228276022	-0.444140465	-0.006332058	-0.009003161	0.097952551	-0.262378972	0.151781498	0.460719578	0.076797089	-0.340804267	0.226508615	0.47069461	-0.130004803	0.047436473	0.234545358	0.355849492	0.061860338	0.096379597	0.017553755	-0.137796501	-0.045786968	-0.071200621	0.254653132	0.0603677	0.493253183	0.255457931	-0.616156264	0.095048495	0.125125263	-0.170119198	0.214651286	0.101830422	0.182905875	0.179381397	-0.026785587	0.355108505	-0.124594993
Q5T5U3-3	ARHGAP21	57584	Rho GTPase activating protein 21	-0.215969539	0.239260603	0.109222929	0.409404647	-0.026172793	0.123753081	0.43015741	0.015033979	0.207802699	-0.214225867	-1.268937887	-0.95929472	-1.235330153	-1.271915115	-1.373992446	-1.209116909	-0.937827567	-0.304671274	-0.631321973	-0.729708727	-1.286250399	-0.888690299	-0.769934819	-0.834949229	-0.923851631	-1.032434797	-1.086454621	-1.181572818	-1.179733896	NA	NA	NA	NA	NA	NA	NA	NA	NA	NA	NA	NA	NA	NA	NA	NA
Q7Z5H3-1	ARHGAP22	58504	Rho GTPase activating protein 22	0.21258168	-0.165902671	-0.435139466	0.296282757	0.278207252	-0.518302842	-0.008217017	0.065332898	0.451164808	0.166669146	NA	NA	NA	NA	NA	NA	NA	NA	NA	NA	NA	NA	NA	NA	NA	NA	NA	NA	NA	NA	NA	NA	NA	NA	NA	NA	NA	NA	NA	NA	NA	NA	NA	NA	NA
Q9P227	ARHGAP23	57636	Rho GTPase activating protein 23	NA	NA	NA	NA	NA	NA	NA	NA	NA	NA	0.05301009	0.380036492	-0.021066823	-0.353016922	-0.085943856	0.909390157	-0.381559392	-0.176911497	0.567179707	0.375307654	-0.329392173	0.107428116	-0.959210186	0.819942483	0.512385646	0.509514925	0.502533875	0.491406282	0.268600202	NA	NA	NA	NA	NA	NA	NA	NA	NA	NA	NA	NA	NA	NA	NA	NA
Q8N264-1	ARHGAP24	83478	Rho GTPase activating protein 24	0.666769906	0.196862053	-0.011957803	0.671354513	0.124942312	-0.087267072	0.112474665	0.006050971	0.319476008	-0.829408162	0.056325576	0.403830793	0.216995367	-0.423926022	0.412083251	0.527209058	0.21372651	0.504619425	0.227679464	0.721473206	-0.403521465	-0.000675779	-0.408794656	-0.020408655	-0.066401118	0.038835163	0.047988647	0.366661185	0.422772699	NA	NA	NA	NA	NA	NA	NA	-0.261119041	-0.186990865	0.152545411	-0.002443171	0.361887804	0.462774639	0.767794097	0.223552158	0.033294264
P42331	ARHGAP25	9938	Rho GTPase activating protein 25	-0.024851424	-0.149395701	0.093677397	-0.074093901	0.351863684	-0.676456307	-0.328598405	-0.692432055	-0.496809169	-0.27510427	-0.301380778	-0.230641589	0.360871614	-0.033235083	0.351501953	-0.068253366	0.480430711	-0.576930209	0.393268506	-0.216393785	-0.509717621	-0.615011767	-0.706993734	0.140115345	-0.204388717	-0.145203744	0.041723765	0.697475348	0.194303765	-0.050490523	-0.005269244	0.220175017	0.247967744	0.495040207	-0.31632173	-0.028519181	-0.343179131	-0.780133925	-0.435740559	-0.41052813	-0.240688202	-0.020660161	-0.440733111	-0.541112453	0.307893128
P42331-4	ARHGAP25	9938	Rho GTPase activating protein 25	0.48878945	0.215981754	0.124851787	-0.075268727	0.393312505	-0.632227658	-0.33283969	-0.450361666	0.054310978	-0.379440687	-0.089694503	0.453851731	0.224506808	-0.260360129	0.114836614	0.065721269	0.184486403	0.660572363	1.010000732	0.026199306	-0.544119993	-0.430418649	-0.537766834	0.176766369	0.054252226	-0.063922828	0.248262204	0.59562637	0.267389714	0.031392163	-0.065491248	0.402421356	0.578285442	0.744866251	-0.727037966	0.156081337	-0.48711565	-0.69534928	-0.565996351	-0.373385521	-0.228853813	-0.588255664	0.500538943	0.05362274	0.153261307
Q9UNA1-1	ARHGAP26	23092	Rho GTPase activating protein 26	0.339057362	0.431632966	0.151480218	0.122169035	-0.032379529	-0.673332568	0.150777054	-0.090596711	-0.084684211	-0.340411218	0.049442622	-0.267545209	0.095502491	0.171074782	0.546092724	-0.043820962	0.33483016	-0.093216231	0.20188691	-0.447307796	-0.252688072	-0.60584189	-0.358943555	0.628547604	0.045115728	-0.041322747	0.313349641	0.261593466	0.139285152	0.12947476	0.76611877	-0.06539808	0.133552481	0.314424424	-0.077759509	0.643631617	0.988898618	-0.212017579	-0.835991918	-1.108954346	-0.466761656	1.6931142	1.098790662	-0.003775351	0.321666922
Q6ZUM4-1	ARHGAP27	201176	Rho GTPase activating protein 27	-0.138610484	-0.222825757	0.025861289	0.203747077	0.182781191	-0.316211371	0.325545295	-0.437253093	-0.213381861	-0.273419774	0.268871403	0.33939427	0.031108211	-0.006517418	0.167153671	0.099203269	0.509833198	-0.215282346	0.393899517	0.089027085	-0.455691705	-0.469217606	0.059530576	0.093696141	0.19225878	-0.232818207	0.117155025	0.239173498	-0.149194757	0.134728411	-0.120408469	-0.170618334	0.112408998	0.208402853	-0.194968692	0.152577967	0.450611291	-0.221405841	-0.39615062	-0.234022807	-0.102984638	-0.195893015	-0.193340483	-0.153168117	-0.05104214
Q52LW3	ARHGAP29	9411	Rho GTPase activating protein 29	0.641642709	0.397957762	-0.246948268	0.389063997	0.018870343	-0.860467378	-0.133783947	0.166154826	-0.236810047	-0.930921049	0.412092265	-0.160750568	-0.135437568	0.606946098	-0.053300292	-0.141255605	0.29349719	-0.002349786	0.63592182	0.447770536	0.728798737	-0.168115762	-0.318438808	-0.390710131	0.25117172	1.427922501	-0.617981123	0.086725803	0.176286567	0.232143528	-0.29091611	-0.507416619	-0.267529374	-0.077415072	0.302233649	-0.236086937	0.199167004	-0.762612786	0.647502433	-0.85868942	-0.171685797	1.230715641	-0.184649982	0.344235087	0.01151482
Q7Z6I6-1	ARHGAP30	257106	Rho GTPase activating protein 30	0.022062865	-0.041084941	0.027066469	-0.065483992	0.489182187	-0.780163715	-0.319834153	-0.606076515	-0.35744133	-0.057980759	-0.209743294	-0.14544264	0.36961077	0.088210049	0.463865544	0.167380072	0.644906003	-0.203857155	0.311365992	-0.260664698	-0.562155171	-0.610541035	-0.721939881	0.057092886	-0.157990144	-0.005901618	0.074213001	0.574527073	0.116433047	0.097516282	-0.037792117	0.302961378	0.157574882	0.68760137	-0.538290437	0.18768224	-0.220714774	-0.566177067	-0.005853466	-0.114252281	-0.251303146	-0.073300037	-0.652866108	-0.035621787	0.371533255
Q2M1Z3	ARHGAP31	57514	Rho GTPase activating protein 31	0.197937925	-0.048284833	-0.160381073	0.448709048	0.153982749	-0.419409468	0.070200926	-0.145620645	0.259818303	-0.344896529	-0.087633616	0.286930696	0.031757273	-0.219715002	0.237520324	0.212390504	0.382058443	-0.175133801	0.042530304	-0.035513459	0.009413323	0.125281616	-0.376126554	0.279540756	0.022128821	-0.05441945	0.033506617	-0.000183913	0.01454435	0.475428876	0.639629625	-0.018685845	-0.032506518	0.143436671	0.236724462	0.162623244	-0.791105457	-0.715907306	-0.26235784	-0.716621476	-0.455249035	-0.573498744	-0.289445632	0.030052925	-0.612891968
A7KAX9	ARHGAP32	9743	Rho GTPase activating protein 32	0.123640902	0.069611016	-0.394706352	0.19774693	0.094162333	0.316703009	0.31201154	0.368865512	0.158885238	-0.275745531	-0.088880037	0.257230834	0.250858959	0.336861216	-0.186953301	-0.046232728	0.265831896	-0.110929779	-0.174651315	0.401457987	-0.134843122	-0.135447905	-0.150781603	0.32404529	-0.155403138	-0.104354688	0.081081434	0.093360723	-0.098682428	-0.027059592	0.256275192	-0.017417832	0.503783917	0.269643871	-0.1917569	-0.133067943	0.049932367	-0.233702116	0.345509054	0.081513389	-0.008385206	0.488081601	0.216147613	0.068108733	1.446968575
O14559	ARHGAP33	115703	Rho GTPase activating protein 33	-0.668763827	1.026946576	-1.453990967	0.406061573	0.652876574	0.382752066	1.039883969	0.985681848	0.650433912	0.815692014	-1.184161866	-0.578783344	-1.443535471	-1.788070604	-0.006979556	-3.31682611	0.477461702	-0.719422977	-2.596122352	0.802966837	-0.924508773	1.323991459	-1.585780007	0.914146635	0.156328873	-0.296871777	1.104998254	0.084408737	-1.540458295	0.826757479	-7.064766733	-1.766130235	-1.825920015	-2.353731806	2.464378737	-2.984666574	-1.809298481	-1.534566249	-1.427287285	-4.362483651	-4.651443931	0.598843804	-0.702659598	0.403354717	-5.049544114
Q9NRY4	ARHGAP35	2909	Rho GTPase activating protein 35	0.104558026	-0.164890957	0.249004519	0.053560511	0.083125578	0.18993103	-0.066200423	0.458303291	-0.075528772	0.335481634	0.29842999	0.501858606	0.247736837	0.020558769	-0.270722596	-0.01362913	0.066023851	0.362981435	-0.165862314	0.679547931	0.097559862	0.253205217	0.157676103	0.014035757	-0.429099932	0.515349609	-0.454895777	-0.056367423	-0.126937025	0.139669501	-0.194785198	0.053190011	0.614187029	-0.116018892	0.053290478	0.104622589	0.426044316	0.361934375	-0.221158569	0.793618216	-0.032205391	-0.077768386	-0.117440872	-0.22662906	-0.260354709
Q9C0H5	ARHGAP39	80728	Rho GTPase activating protein 39	0.021976701	0.189034314	0.283132876	0.438169869	-0.099353606	0.799176712	0.400943293	0.051668234	0.382003059	0.319026412	-0.142335905	0.150238802	-0.402520892	-0.647898591	-0.348814309	0.033309246	-0.189188177	0.306234382	0.219558301	0.022145291	0.159551575	-0.218704667	0.121465371	-0.290997495	0.492889641	-0.344517755	-0.400300209	0.004545243	0.483664669	0.086019422	-0.14957859	-0.165065341	-0.503975907	0.009502381	0.829235658	0.036404084	0.548692704	0.013782583	-0.526790514	0.591950594	-0.409048084	-0.320419367	0.603230792	-0.309197655	-0.186987455
P98171-1	ARHGAP4	393	Rho GTPase activating protein 4	0.307127475	0.112509518	0.011236038	0.14451172	0.344984953	-0.685912053	-0.244240408	-0.409238258	-0.304815466	-0.322931936	-0.230003784	-0.168400405	0.122007806	-0.125004379	0.318624704	0.192311396	0.441231316	-0.285670552	0.291114686	-0.323005504	-0.517306841	-0.587374431	-0.55543601	0.21422762	0.141889511	-0.116722615	-0.073848208	0.393239237	0.092203388	0.15995199	-0.060574405	0.212358333	0.005623959	0.462515053	-0.22500396	0.308408682	0.188926373	-0.647268431	-0.162964717	0.451798229	0.067745036	0.767305551	0.119282195	0.129505316	0.048540192
A6NI28	ARHGAP42	143872	Rho GTPase activating protein 42	0.123372691	-0.199441826	-0.308928919	0.241531078	0.0393834	-0.475059066	0.284715057	0.283249993	0.598733955	-0.647277741	-0.067503582	0.495732784	-0.057812723	-0.111637333	0.127944303	0.546190799	0.308078525	-0.148065151	0.172937641	0.316754974	-0.239624307	-0.123024925	-0.652348371	0.378646244	-0.052814469	0.1787947	0.233084058	0.149085635	0.124285056	0.313533981	0.339950768	0.23604508	-0.150432186	0.188719234	0.284539562	0.182922235	0.657261625	1.038535145	1.179610468	2.315369837	-0.256291883	2.24752589	-0.265183254	1.718356772	0.230089704
Q17R89	ARHGAP44	9912	Rho GTPase activating protein 44	-0.511438862	-0.078552601	-0.443759044	0.517406549	0.159468011	-0.141572191	0.140800152	-0.231746331	-0.442933831	1.412142525	-0.228848157	-0.148553658	0.163614271	0.195343861	-0.171944169	-0.663463117	0.2548494	-0.681561432	-0.613317271	-0.185603679	-0.485415038	0.257736491	0.206695044	1.001232876	-0.379424622	-0.42899774	0.22505698	-0.351966301	-0.168680828	NA	NA	NA	NA	NA	NA	NA	NA	NA	NA	NA	NA	NA	NA	NA	NA
Q92619	ARHGAP45	23526	Rho GTPase activating protein 45	0.365115238	0.211131016	0.151667791	0.196995363	0.450942476	-0.602717613	-0.265056539	-0.534585001	-0.452797843	-0.277191473	-0.099173417	0.049340095	0.190988662	-0.135966619	0.554223272	0.174943426	0.542787768	-0.115506095	0.43258413	-0.09083915	-0.263195421	-0.448020249	-0.506527921	0.261416877	-0.0937645	0.040554261	-0.0273724	0.588569406	0.454196909	0.009887463	0.17852555	0.251977094	0.314622474	0.639259818	-0.42167509	0.31369566	-0.479562215	-0.57688228	-0.403551693	-0.417887925	-0.202943588	-0.129282241	-0.204033674	0.033110051	0.214530748
Q13017-1	ARHGAP5	394	Rho GTPase activating protein 5	0.086844121	0.037144127	0.013182362	0.285387644	0.042400974	0.176900404	0.029153644	0.501999475	0.113165825	0.149704137	-0.558358589	0.174850178	0.051843582	-0.279379418	-0.47428597	-0.049980391	0.020580516	0.227831708	0.427248192	-0.041309995	0.269749862	0.187582944	0.181775255	-0.064227147	0.085992157	0.144820793	-0.156696812	-0.070033254	0.195860543	0.150321859	0.151592268	0.178505151	0.048558453	-0.4575379	0.099185465	-0.018397612	0.047141519	0.363095866	0.231230656	-0.546766112	0.359110549	-0.056761432	0.391143549	0.083254402	-0.14939415
O43182	ARHGAP6	395	Rho GTPase activating protein 6	1.160499473	2.503719597	0.134481147	0.479018667	-0.216975545	0.034546438	-0.077741238	-0.248882013	-0.053625316	-0.276032349	-0.390455593	0.474067691	-0.584779478	-0.185047894	0.353340343	0.199287013	-0.10737087	0.047125471	0.174388699	0.075555856	-0.383979113	0.524552526	-0.204248998	0.211650284	-0.002346215	-0.275368487	1.412308825	0.13262288	0.489788538	2.178454023	-0.496276002	-0.708666319	-1.181375384	-0.987709802	-0.300489591	-0.021411679	0.015080028	0.16237087	0.215799	0.160755632	1.056282968	1.341230164	0.99959713	0.753712809	0.62586883
P85298-1	ARHGAP8	23779	Rho GTPase activating protein 8	-0.623676198	0.203679481	0.412481815	-0.277244393	0.149540645	0.378820168	-0.551997397	0.096904028	-0.470574513	-0.266623976	-0.398498859	-0.128860802	0.271416961	0.513469584	-0.149695768	0.152337894	-0.214793495	0.059175969	-0.394012077	-0.118595322	0.907146127	0.04054605	0.396121136	-0.210460518	0.490574485	0.415688911	-0.317941313	-0.474747149	0.128042824	-0.237598307	0.218702251	-0.101491356	0.283561342	-0.404996059	-0.270158275	-0.348117214	0.058407411	-0.025921227	-0.47538488	0.1588204	0.069544033	-0.016081378	-0.22206026	-0.796725412	0.625889679
Q9BRR9-2	ARHGAP9	64333	Rho GTPase activating protein 9	0.443397933	0.109430178	-0.041216525	0.213102083	0.372247398	-0.677318895	-0.141780695	-0.495380962	-0.187277687	-0.148630919	-0.216854116	0.259649356	0.246484286	-0.185669667	0.489572278	0.227595001	0.312298121	-0.100994	0.412004957	-0.167543264	-0.429868569	-0.298483925	-0.533393621	0.544361261	-0.217984912	0.055785945	0.157987153	0.448515026	0.188440771	0.230230066	0.138801086	0.408649072	0.253771759	0.635834794	-0.575569217	0.588276779	-0.159583299	-0.416080779	-0.12801393	-0.226854987	-0.289298384	1.273321308	-0.233941937	0.197815714	0.354596195
P52565-1	ARHGDIA	396	Rho GDP dissociation inhibitor alpha	-0.082899947	-0.066438471	0.068155087	0.146283829	-0.170549556	0.046228406	0.491716034	0.196800033	0.07404544	-0.096275805	-0.30789058	-0.090001885	0.077521734	0.414570006	0.212857087	-0.042004417	-0.040998376	-0.401409725	0.171726408	0.412218014	-0.162184518	0.880067033	-0.51572735	0.056754448	0.301419709	0.188595682	0.027006391	0.252124509	-0.210362134	-0.066352891	-0.070485083	-0.474922155	-0.311736709	0.559079289	0.549791522	-0.379223319	0.386812822	0.565763684	0.068980884	-0.000562281	-0.032790527	0.596881898	-0.416454045	0.146520189	-0.050898608
P52566	ARHGDIB	397	Rho GDP dissociation inhibitor beta	0.182837179	0.26595825	0.202799452	0.373455655	0.129298327	-1.021962678	-0.081989404	0.037388795	-0.683688558	-0.520501476	-0.330868034	-0.09444141	0.498705935	0.208134766	0.55099266	-0.206153734	0.943074773	-0.570704391	-0.100308687	0.367075405	-0.065036274	-0.71805803	-0.944789259	0.379167394	-0.406333081	0.331768769	0.289576207	0.450602747	0.031459117	0.03740843	-0.240074287	-0.065615235	-0.353491397	0.207060186	0.321336305	-0.029985324	-0.425297276	0.651030196	-0.295470463	0.080305365	0.344849265	-0.653861647	-0.838392836	0.068042858	0.563599585
Q92888-3	ARHGEF1	9138	Rho guanine nucleotide exchange factor 1	0.207480153	0.130745838	0.332019497	-0.047773485	0.021307215	-0.320363925	-0.354327217	-0.050769732	-0.02760481	-0.108281623	0.002485472	-0.076520901	0.144485796	-0.02351385	0.332617373	0.049221125	0.225063147	-0.021799877	0.249169566	-0.109366183	0.204986648	0.033333285	-0.014860645	0.013014516	-0.155476254	-0.011041379	0.007023359	0.289577949	0.0840864	0.136233778	0.099411969	0.198318858	0.074890155	0.308369446	0.066101246	0.032487918	0.055284519	0.469473699	0.023988704	-0.112049792	0.054490008	0.081912597	0.110964475	0.062697165	0.230017313
O15013	ARHGEF10	9639	Rho guanine nucleotide exchange factor 10	0.097188508	0.132808121	-0.247980018	0.197297774	-0.196665679	-0.462077166	-0.035312538	0.552410969	0.536895373	-0.058227646	0.08689431	-0.1786052	-0.369028615	-0.119817564	-0.386778966	0.415230684	-0.324252219	0.204602344	0.022175567	-0.205675623	1.031820914	0.244693061	-0.661585671	0.186977018	-0.109337295	0.234794118	-0.020750335	-0.185295562	0.281910343	0.134086349	0.546201241	0.077010452	-0.188327784	0.084222131	0.349659214	0.370775104	0.347454722	-0.053341097	0.361881704	-0.005142904	0.151569031	-0.155193116	0.210676082	0.330541641	-0.270425801
Q9HCE6	ARHGEF10L	55160	Rho guanine nucleotide exchange factor 10 like	-0.347228298	-0.632020027	-0.311231137	-0.42723623	-0.116262715	0.833273153	-0.465881651	-0.603536139	-0.348118458	-0.76637595	0.119340898	-0.162370016	0.071768582	-0.044693286	-0.147934833	-0.178753039	-0.053045233	-0.346520178	-0.05105874	-0.381749217	-0.194709974	0.350673707	1.168850003	-0.151693815	-0.194225729	-0.285592739	-0.313918102	0.490382763	-0.424529596	-0.418609571	-0.427969826	-0.398687524	-0.71606003	-0.067752378	-0.718405215	-0.35980111	-0.280715347	0.093041933	-0.449351914	-0.104136073	-0.492637479	-0.266242106	-0.298391486	-0.086659849	-0.129118587
O15085-1	ARHGEF11	9826	Rho guanine nucleotide exchange factor 11	NA	NA	NA	NA	NA	NA	NA	NA	NA	NA	-0.124364977	-0.224193268	-0.544544115	0.459023261	-0.191057663	-0.007728926	0.222919928	0.032859425	-0.110765242	0.392462267	NA	NA	NA	NA	NA	NA	NA	NA	NA	NA	NA	NA	NA	NA	NA	NA	NA	NA	NA	NA	NA	NA	NA	NA	NA
O15085-2	ARHGEF11	9826	Rho guanine nucleotide exchange factor 11	0.015538588	0.219705508	-0.105808583	0.108391198	0.119907269	-0.229125998	0.12150293	0.466937114	0.061019431	-0.000687885	0.190287465	0.012390747	-0.102686918	0.6698956	-0.008882099	0.055881111	0.094932269	-0.055819376	-0.160625415	0.143252649	0.315106113	0.039216414	-0.241935066	-0.12001555	-0.001862146	0.132015494	-0.137764223	-0.008959959	-0.214173371	0.340142616	-0.398238879	-0.171571454	-0.040329649	0.436223874	-0.242749723	0.222186809	0.139309639	0.237377748	-0.036752204	0.3897816	0.419109761	0.225082864	-0.067292974	0.335482901	0.495011254
Q9NZN5-2	ARHGEF12	23365	Rho guanine nucleotide exchange factor 12	0.082637978	-0.082873128	-0.140614443	0.203932653	0.025445108	-0.039930345	0.074305058	0.185893495	0.134806818	-0.241893145	0.014142568	0.335275474	0.174210314	0.147807844	-0.05211116	0.061381293	0.136615559	-0.156024012	-0.025976943	0.293313372	-0.102883702	0.047410316	-0.140335518	-0.003486438	-0.127141471	0.01216366	-0.164286723	-0.065081694	-0.054971738	0.237748111	0.053710546	-0.136461116	0.155659695	-0.188071233	-0.224809364	-0.275766816	0.141511694	0.00680626	0.117169638	-0.154845688	-0.053690373	-0.177639078	-0.148634161	0.013502053	-0.309204935
O94989	ARHGEF15	22899	Rho guanine nucleotide exchange factor 15	0.565904114	-0.107395952	-0.196828065	0.046048523	-0.674326703	-0.295451826	-0.038451274	0.100611791	0.032468193	-0.486730985	NA	NA	NA	NA	NA	NA	NA	NA	NA	NA	NA	NA	NA	NA	NA	NA	NA	NA	NA	NA	NA	NA	NA	NA	NA	NA	-0.063356754	0.161067575	0.348678459	0.019704427	0.126114612	-0.463794479	0.515579283	-0.032441543	-0.260780116
Q5VV41-1	ARHGEF16	27237	Rho guanine nucleotide exchange factor 16	-0.483432038	0.290398307	-0.427729516	0.635776055	-0.537673266	-0.377237334	0.235166825	0.505899994	-0.061443199	-0.004990859	0.135008506	-0.058249319	-0.249263599	0.432388908	-0.03393803	-0.301890344	0.160602543	0.280141645	0.08446347	-0.332493427	0.244765391	0.080690938	0.65801387	-0.070253438	-0.209280936	-0.385130134	0.502185801	0.124319492	0.142336334	0.182969873	-0.027781336	-0.630319859	0.607102208	-0.100699702	0.231333203	-0.362322751	-0.125687271	0.500597836	-0.716361072	-0.049789383	0.085283801	0.770571276	0.159857824	-0.111353426	-0.191774176
Q96PE2	ARHGEF17	9828	Rho guanine nucleotide exchange factor 17	0.318345009	0.034910045	-0.238612342	0.389778161	0.095560384	-0.248840357	0.384667036	0.153881385	0.449784251	-0.209642569	0.014080005	0.192263204	-0.348872225	-0.240612258	0.127043779	0.471274756	-0.02932054	-0.235080718	0.002569634	0.066908492	0.099298329	0.141628974	-0.482973135	0.310788243	0.226070194	0.173632082	0.217841816	-0.060618929	-0.253845169	0.353979927	0.332847362	0.614304644	0.075152257	0.092892598	0.19694428	0.380698815	0.1847084	0.005998744	0.543608016	0.67884129	-0.009289169	0.219969651	0.322612469	0.503870158	-0.165874779
Q6ZSZ5	ARHGEF18	23370	Rho/Rac guanine nucleotide exchange factor 18	-0.13497931	-0.096293797	0.110270755	-0.062172312	0.073664013	-0.32975219	-0.01724926	0.131090457	0.249146569	0.135410794	-0.09616232	0.098541644	0.066163016	0.117708206	0.160009746	0.225934545	0.114838704	-0.123053658	-0.116668772	0.024096958	-0.227604402	0.488161338	-0.175831269	0.202085401	-0.158034267	0.119197943	0.200319658	0.250030058	0.024070694	-0.102907464	0.574622721	-0.222392161	0.025849001	0.148420381	0.101248356	-0.014263436	0.020625511	0.680073628	0.139551545	-0.082704866	-0.004242985	0.405020392	-0.123940496	0.004688311	-0.138409312
Q92974	ARHGEF2	9181	Rho/Rac guanine nucleotide exchange factor 2	0.097911852	-0.118043304	0.147103301	-0.034397114	0.073739734	-0.683778864	-0.109295006	0.792764323	-0.012440996	-0.512478302	0.167030064	0.084321542	0.16675983	0.044173325	0.3914903	0.148387003	0.414113929	0.221060498	0.303370566	0.183369885	-0.048334045	-0.358561103	-0.240628925	-0.052482867	0.177798634	0.139874138	-0.16749897	0.306710439	0.077429491	0.406819496	0.10139978	0.40493444	0.731795021	0.699189014	-0.130750917	0.300797703	-0.161456187	-0.543805606	0.104405332	0.602647083	0.730071232	-0.067060941	-0.323428548	0.138335501	0.589875163
Q96DR7	ARHGEF26	26084	Rho guanine nucleotide exchange factor 26	-0.277610549	0.17955149	-0.199317971	-0.135126708	-0.598044213	0.598807717	-0.413296831	0.096086268	0.206402391	0.310890989	0.128868145	-0.49783549	-1.056944993	-0.336179381	-0.637467862	-1.00082628	-0.142603787	-0.646497126	-0.739308711	0.114050624	-0.005187495	0.051069674	1.366859274	-0.264111001	0.067891833	-0.296484172	-0.112785435	0.055916642	0.328321482	0.928355919	0.2582123	0.969099898	0.373031492	0.006690211	0.020327965	0.957901411	0.329361932	-0.177007503	-0.226644557	0.769091608	1.526958642	0.266224231	1.277089543	0.114196144	0.409873991
Q8N1W1	ARHGEF28	64283	Rho guanine nucleotide exchange factor 28	0.127933309	0.036208888	-0.296694105	0.13876675	-0.326072352	0.282767036	0.341571794	0.636182183	0.155190664	0.643668305	-0.311821609	-0.55346921	-0.074326246	-0.412006907	-0.694737359	-0.641971417	0.136085759	-0.664522655	-0.943158427	-0.039408677	-0.398408318	0.124515613	0.866780005	-0.188685833	-0.031323665	0.539010546	-0.105115617	0.552243476	0.384465075	0.430839153	0.243307575	0.129916557	0.572658014	-0.026944965	-0.871701804	0.6975599	-0.175968613	-0.574649635	-0.362567122	-0.750224768	0.077763902	0.913192991	1.256059095	0.509599886	1.844152974
Q9NR81-1	ARHGEF3	50650	Rho guanine nucleotide exchange factor 3	0.271551	0.608872527	-0.020792579	0.561469301	0.15077511	-0.372494636	-0.003439248	0.747455224	0.533217741	0.386823618	-0.488518514	0.086606384	-0.272413431	0.119180321	1.327075768	-0.029236926	0.047063312	0.34357197	0.778524393	0.013852993	0.243964727	-0.10744648	0.178996428	-0.141990521	-0.178557938	0.155897283	0.598925958	0.075250706	0.728262559	NA	NA	NA	NA	NA	NA	NA	-0.026972491	-0.373250512	-0.065002741	0.573250391	0.061011486	0.604690949	0.322235002	0.096293944	0.300092642
A5YM69	ARHGEF35	445328	Rho guanine nucleotide exchange factor 35	NA	NA	NA	NA	NA	NA	NA	NA	NA	NA	NA	NA	NA	NA	NA	NA	NA	NA	NA	NA	NA	NA	NA	NA	NA	NA	NA	NA	NA	NA	NA	NA	NA	NA	NA	NA	NA	NA	NA	NA	NA	NA	NA	NA	NA
A1IGU5	ARHGEF37	389337	Rho guanine nucleotide exchange factor 37	0.096275271	0.930109888	-0.149993951	0.161274583	0.349624339	-0.597200751	0.007796522	0.408267996	-0.091713394	0.428185513	0.481550174	0.0771786	-0.540925688	-0.549851486	-0.245013511	-0.475203552	0.587080987	-0.205638137	-0.377906648	0.059019828	0.77043385	-0.192266211	-1.035079682	0.041984349	-0.459037205	-0.00647889	0.246901074	-0.071731736	0.571569397	0.387967472	0.262983967	-0.748870596	-0.60493793	0.530350974	0.677259473	0.008881362	0.679535147	0.945518923	-0.253358963	0.648766744	-0.055836871	-0.094856979	-0.248001778	0.800644029	-0.260676523
Q9NXL2-2	ARHGEF38	54848	Rho guanine nucleotide exchange factor 38	0.420483896	-0.063494629	-0.140728257	-0.339865535	-0.673168555	-1.520080407	0.878654999	0.318836164	-0.617944141	0.352344716	-0.045768188	0.197141587	0.076950051	0.476643754	0.246658229	-0.444295973	0.173364811	-0.185165309	-0.149988469	0.575269843	-0.49005654	0.154326554	0.785606485	0.322313824	-0.241437149	1.012982539	0.114120231	-0.899384336	-0.257579078	NA	NA	NA	NA	NA	NA	NA	-0.718407135	-0.058707028	-0.782688019	0.38600513	0.032265617	-0.17356669	0.05070471	-0.375155171	-0.410260337
Q8TER5	ARHGEF40	55701	Rho guanine nucleotide exchange factor 40	0.198881933	0.078898456	-0.146420796	0.273270657	0.275295348	-0.274199868	-0.081616339	-0.125011541	0.232579909	-0.283110582	0.180409853	0.15835346	-0.13507794	0.038704644	-0.144428047	-0.010176872	0.089304772	0.110528628	-0.195685843	0.177877603	0.201522819	0.110655949	0.169325508	0.024504443	0.138412955	-0.141397807	-0.053703365	-0.039732405	-0.317465842	-0.002531267	0.320530735	0.564822222	0.30810953	-0.089241364	0.094285806	-0.076295487	-0.105506319	-0.100251664	0.197021559	-0.04579346	0.252599427	-0.071650043	0.007334048	0.646125511	0.160139928
Q12774-1	ARHGEF5	7984	Rho guanine nucleotide exchange factor 5	-0.535953716	-0.432913573	-0.523070453	0.204343353	-0.781045664	-0.167833878	0.467103153	0.12266194	-0.187390529	0.088210957	0.02301353	0.110292819	-0.3788627	0.342375478	-0.032298189	0.237593435	0.016789382	0.007443478	-0.160592602	0.326532445	0.477373495	-0.066893055	0.366931529	-0.000228506	-0.261584781	0.150785572	-0.187861567	-0.360331556	-0.266401808	0.352833256	0.268768717	-0.1378689	0.171339217	0.111519291	-0.419621944	0.216454377	0.070556275	0.632068786	-0.100777838	0.07175457	0.478155859	-0.454304729	0.434079059	0.280754947	-0.072048987
Q15052	ARHGEF6	9459	Rac/Cdc42 guanine nucleotide exchange factor 6	0.041616098	-0.25062944	0.039976188	-0.071303732	0.167474178	0.706206197	-0.261990472	-0.302492871	-0.348698051	0.028501673	-0.093920796	-0.126883838	0.083956937	-0.242728257	0.177710329	0.021185176	0.34641818	-0.490131733	0.026776284	0.046453896	-0.511278475	0.283659126	-0.588107797	0.31353232	-0.237495596	0.372973458	0.038809191	0.096676829	0.110756478	0.919300198	-0.080997359	0.012101127	-0.137391423	0.322134762	-0.282540268	0.078863327	0.555253997	-0.229369767	0.387114385	0.370042699	0.073027004	-0.12855212	-0.361576779	-0.129714356	0.101472892
Q14155	ARHGEF7	8874	Rho guanine nucleotide exchange factor 7	0.511921488	0.387962333	0.141959715	0.564663309	0.123056698	-0.545148239	0.554709862	-0.10767971	0.318723379	-0.106166121	NA	NA	NA	NA	NA	NA	NA	NA	NA	NA	NA	NA	NA	NA	NA	NA	NA	NA	NA	NA	NA	NA	NA	NA	NA	NA	NA	NA	NA	NA	NA	NA	NA	NA	NA
Q14155-1	ARHGEF7	8874	Rho guanine nucleotide exchange factor 7	0.189524524	-0.164782394	0.038954057	0.085825328	0.08615772	0.095970897	0.030758313	-0.089339086	0.344464242	0.375397463	0.192645534	0.005592523	0.081794454	0.094266864	-0.010061349	0.242183913	-0.190284528	-0.10786874	-0.223719715	0.12101726	0.09546704	-0.117049097	0.273839609	0.130967074	-0.018974085	0.203441911	0.120472154	0.001566261	0.004079896	-0.031438514	0.071354199	-0.043650121	-0.175978263	0.39329876	0.134617523	0.254210125	0.099286564	0.319844728	0.203022168	0.137083218	0.340948449	0.176185295	0.539195282	0.227787308	0.09789797
O14497	ARID1A	8289	AT-rich interaction domain 1A	-0.118701746	0.155544665	-0.258204385	-0.073174227	-0.027607482	0.06252223	-0.245389032	0.181114769	-0.215805493	-0.120523262	-0.118162099	0.210928462	0.020110487	-0.217553215	0.178722334	-0.09428384	-0.059772416	0.413582097	0.255429212	-0.057396726	0.083946975	0.169781359	0.396300912	-0.038329375	-0.24369261	-0.109419453	0.009381235	0.244508265	0.205854325	0.262172935	-0.1905721	-0.177373006	-0.150121302	-0.07031379	-0.21841605	-0.110918234	-0.269011046	-0.234053713	0.000333491	0.019858097	0.223157695	0.020557328	-0.758582069	0.005331512	0.007031524
Q8NFD5	ARID1B	57492	AT-rich interaction domain 1B	0.057746094	0.15753725	0.009088377	0.123215243	-0.127902468	0.169690001	0.136142829	0.167629334	0.076089678	-0.097499728	-0.017900777	-0.078577198	0.267944738	-0.234778069	0.152163904	0.101301855	-0.008496334	-0.138881225	0.144547737	-0.107919287	0.256359812	0.208572796	0.000576408	-0.17528077	-0.260623412	0.114261013	0.223812023	0.077337749	0.007141389	0.121805862	-0.12794185	0.035531095	-0.12186378	-0.353098097	0.021012796	-0.152347602	0.047354975	-0.214401558	0.070291087	0.492237816	0.05928963	0.038389124	0.22696086	-0.145483307	-0.074284844
Q68CP9-1	ARID2	196528	AT-rich interaction domain 2	-0.075543458	0.219316918	-0.18036742	-0.205410922	-0.084854998	0.524010909	-0.300569751	0.169061314	-0.074085722	0.186052417	-0.051860678	-0.260824722	0.520122716	0.018993319	-0.056159877	0.079216443	-0.000779038	0.282964154	0.067595003	-0.326914369	0.350882085	0.301379158	0.153579767	-0.32145523	0.061919139	-0.019516987	-0.205847911	0.090060349	0.208875769	-0.152047421	0.363994535	-0.066733312	0.36167616	-0.228195505	-0.312870618	-0.323875565	0.101555474	-0.069958038	-0.193859724	0.424413624	0.071537098	0.73654704	0.58085232	0.179422106	0.483362551
Q99856	ARID3A	1820	AT-rich interaction domain 3A	-0.421943431	-0.218532889	0.433093917	-0.769826851	-0.475899475	0.248775334	-0.790980203	-0.035738475	-0.679349761	-0.242493806	-0.067967883	-0.38727866	0.252928049	0.178820763	-0.067573654	0.041989565	0.152736654	-0.069503871	-0.1801648	-0.222082496	-0.079603252	0.393608972	0.253288303	-0.157575583	1.355607604	-0.156183576	-0.026740999	0.081295552	-0.144579387	0.684247148	1.563790162	-0.061757105	0.769413103	0.032300159	0.711001992	0.680686015	-0.789309355	-0.571694971	-0.721385241	-0.311971645	-0.530740807	-1.194187419	0.634596858	-0.513677532	0.75956853
Q8IVW6	ARID3B	10620	AT-rich interaction domain 3B	NA	NA	NA	NA	NA	NA	NA	NA	NA	NA	NA	NA	NA	NA	NA	NA	NA	NA	NA	NA	NA	NA	NA	NA	NA	NA	NA	NA	NA	NA	NA	NA	NA	NA	NA	NA	NA	NA	NA	NA	NA	NA	NA	NA	NA
P29374-1	ARID4A	5926	AT-rich interaction domain 4A	-0.045250327	0.20269376	-0.16836509	0.205010902	-0.403489919	0.131079723	-0.164494467	-0.431457369	-0.138734863	-0.087099432	0.061794497	-0.081315459	-0.159076535	-0.359702349	-0.020086307	0.044263824	0.102793402	0.034153358	0.144493333	-0.226719574	0.069844592	0.251068692	0.530220916	-0.144161747	-0.011159665	-0.232886936	0.059091113	0.084259291	0.202387135	-0.002972188	0.027445604	0.360192715	0.181193419	0.00037975	0.200340125	-0.045880502	-0.436091479	-0.164592869	-0.578644818	-0.262547009	-0.036203601	-0.118772794	0.922072837	-0.034256367	-0.202986708
Q4LE39-1	ARID4B	51742	AT-rich interaction domain 4B	-0.211507025	0.061891732	-0.044590818	-0.427911109	-0.024238918	0.127729683	-0.295514898	0.166561353	-0.236341913	-0.163158815	-0.009495622	-0.253502004	-0.0690625	0.455831257	-0.038974099	0.119814702	0.084204593	-0.009921311	0.063476079	-0.275177765	0.377497744	0.211604605	0.022015949	-0.222287287	0.350914208	0.017004974	-0.183540096	0.071996822	0.00596256	-0.084617432	0.021827181	-0.132937262	-0.367049658	-0.069907323	-0.649850002	-0.414292084	0.060312202	-0.092740682	-0.057195443	0.366936545	0.016461207	0.298933103	-0.027417029	-0.129164905	0.196767656
Q14865	ARID5B	84159	AT-rich interaction domain 5B	0.64057395	0.1344533	0.295356001	-0.320418543	0.198317956	-0.025045726	-0.43338441	0.491295494	0.854436854	-0.565213073	-0.285032657	0.089100573	-0.232716474	-0.317021124	0.071190603	-0.18133952	1.052680064	-0.197828956	0.099095088	0.031487512	0.612336032	-0.139412512	-0.535490594	0.469953632	-0.180491782	-0.039708179	0.291227758	0.115631811	0.062672044	0.016470027	-0.232128281	0.778192498	-0.462980644	-0.1082593	-1.505581511	0.054577274	0.042963558	-0.14667198	0.147069357	-0.27308647	0.05730438	0.197650721	-0.568041235	-0.012749355	0.170363562
Q9Y4X5	ARIH1	25820	ariadne RBR E3 ubiquitin protein ligase 1	0.03344006	0.218797051	0.291988196	-0.018304473	-0.001248854	0.179926008	-0.282747083	-0.247048327	0.083983689	-0.156327263	-0.023664511	0.108978293	0.166969412	-0.024944429	0.14926616	0.03959725	0.273771861	0.198858994	0.056928994	-0.161247343	0.508272158	0.053964457	0.117438873	-0.091541312	0.009548208	0.250708128	-0.108581449	-0.00789138	0.30210408	-0.093109932	0.387723462	0.075065032	0.30865999	0.252739249	0.088329144	0.014467491	0.089096014	0.202932246	0.047459102	-0.192172437	0.201766716	-0.059564479	0.000366362	-0.061072095	0.37661088
O95376	ARIH2	10425	ariadne RBR E3 ubiquitin protein ligase 2	0.00334251	-0.144958752	-0.072177818	-0.022695026	-0.052571393	0.271223493	-0.139665758	0.113642594	-0.048969178	0.158331997	0.45607384	0.513257539	-0.057219628	-0.258327236	0.000305581	0.161405989	0.025796048	0.495024418	0.155825035	0.28216257	0.26387496	-0.163892949	0.19977521	-0.00558246	0.299574186	0.153296081	-0.068371514	-0.025446593	0.096770877	0.533476149	-0.083296618	0.334729374	-0.101079645	0.055311037	0.183088322	0.746134386	0.058437844	-0.359035947	-0.138604215	0.189571898	0.021471858	0.087130077	0.243695569	0.048893718	0.226189294
Q96B23-1	ARK2N	147339	arkadia (RNF111) N-terminal like PKA signaling regulator 2N	-0.256440769	-0.295576799	-0.407094385	-0.088993576	0.090938908	0.922577514	0.00170015	-0.483418201	-0.231657928	-0.574252729	-0.252508	-0.124309618	0.223455166	-0.178863749	-0.266511274	-0.202964969	0.525933332	0.217684279	0.278797076	-0.25120336	-0.07388305	0.369009254	0.786264501	-0.90233928	0.32365422	-0.250987082	-0.759763968	-0.054196604	0.602221466	-0.066292038	0.194316618	-0.21603924	0.320147179	-0.187551729	-0.210279721	-0.269314214	1.118661206	2.063924925	1.603521954	1.316853019	1.220673365	0.898333341	1.279608808	1.188543898	1.251588277
Q96B23-2	ARK2N	147339	arkadia (RNF111) N-terminal like PKA signaling regulator 2N	-0.305576993	-0.098471274	-0.439156577	0.098886144	-0.162596216	0.598083825	0.154449264	-0.65252867	-0.192973894	-0.539028449	-0.415363482	0.146972547	-0.083061582	-0.189227812	-0.113082205	-0.678038436	0.490512982	-0.09162103	0.086954597	-0.225916546	0.245530934	0.409596156	0.826236717	-0.029257356	0.554111801	-0.121336105	0.100089684	0.41671468	0.642574347	0.102249822	-0.232243709	-0.380278176	-0.24835236	-0.361128212	-0.352133722	-0.643477018	0.085879335	0.056478171	-0.177469589	-0.021588718	-0.103669208	0.714402321	-0.531149027	-0.490134878	0.044333104
P40616	ARL1	400	ADP ribosylation factor like GTPase 1	-0.431491053	-0.34739417	0.007818128	-0.105587776	0.188568918	0.114397256	0.347319384	-0.088925857	0.069553081	0.12134202	0.197768601	-0.022997286	0.363144411	0.055837954	-0.135779354	0.037418543	0.349513342	0.001751775	-0.14911019	0.079459034	0.191609648	0.350267298	0.215254574	0.378713996	-0.155334491	0.083657484	0.210234617	-0.3359584	-0.119617021	-0.399527426	-0.173427581	-0.075821583	0.361079504	-0.027908498	0.005985561	-0.260891289	0.224798108	0.307956873	-0.016435399	0.206946202	-0.35513105	0.030620835	-0.471618171	-0.399412097	-0.158711644
Q8N8L6	ARL10	285598	ADP ribosylation factor like GTPase 10	NA	NA	NA	NA	NA	NA	NA	NA	NA	NA	-0.192287379	0.213129768	-0.106741246	-0.076495873	-0.019539018	0.04891314	0.113008624	0.042097803	0.388195173	0.219396908	0.23817682	-0.167302142	-0.732392431	0.225196556	0.018498435	-0.327920579	1.202876194	0.097260243	-0.065658023	NA	NA	NA	NA	NA	NA	NA	-0.563155855	-0.844653199	0.312202684	-0.325139823	0.284176308	0.267337739	-0.134588876	0.018227946	-0.469893011
Q3SXY8	ARL13B	200894	ADP ribosylation factor like GTPase 13B	NA	NA	NA	NA	NA	NA	NA	NA	NA	NA	0.755991721	0.313245648	0.474002595	0.104634455	-0.018092546	0.141382799	-0.061808122	0.639623096	0.291863605	0.431609891	-0.092568075	-0.388231085	-0.36296326	-0.01349411	-0.328838032	-0.402480204	-0.106408059	-0.254273132	0.397949068	-0.052299438	-1.205358317	-1.317779974	-1.817031666	-1.301289035	-0.811590503	-2.066349774	NA	NA	NA	NA	NA	NA	NA	NA	NA
Q8N8R7	ARL14EP	120534	ADP ribosylation factor like GTPase 14 effector protein	0.11328849	0.325809664	0.005075463	0.036066426	-0.034752017	0.211903369	0.012790308	0.070334364	0.061313747	0.459443519	0.109715928	-0.06978449	-0.206967046	-0.240452189	0.11696629	0.104219415	-0.150414895	0.771995349	0.007790606	-0.101571378	0.093546032	-0.088453647	-0.256916645	-0.190681364	0.277140562	0.120360374	-0.149018025	0.019036234	-0.034449702	-0.001106117	-0.013208483	0.14053319	0.043269234	0.341416506	0.159406733	0.123752524	-0.298173783	-0.136039126	-0.052789508	0.390834034	0.220472768	0.257185974	0.19316166	0.757159459	0.023803641
Q9NXU5	ARL15	54622	ADP ribosylation factor like GTPase 15	0.411156994	-0.017289412	-0.30085974	0.075922501	-0.383851311	-0.299384926	-0.051128121	-0.309686905	0.076814784	-0.33046554	0.217111303	-0.08965848	-0.060567518	0.345988582	-0.004491148	0.322170192	0.137729954	0.086213012	-0.220316239	-0.221750775	-0.179303826	-0.1986091	-0.024321758	0.059119253	-0.10260089	-0.049186569	0.088358838	0.11184295	0.033029242	0.523706132	0.589790813	0.296526752	0.144645958	0.347604001	1.82922137	0.213862645	-0.442950817	0.441894122	-0.015697267	-0.341426843	0.047439587	-0.066555778	0.912661262	-0.167431301	-0.01386026
P36404	ARL2	402	ADP ribosylation factor like GTPase 2	-0.398181969	-0.192810121	0.720652734	-0.080033708	-0.257645043	0.232174895	0.287299948	-0.140965596	0.17418861	-0.15158765	0.099047145	0.009943683	0.235814188	-0.194985537	-0.032587265	-0.011918656	-0.33750887	-0.057442436	0.15988458	0.476853147	-0.047327971	0.314330097	-0.044977415	-0.254912214	0.671127575	-0.093544442	-0.1649252	-0.302811233	0.024483183	-0.133508017	-0.337428216	-0.343541504	-0.071486203	0.010259981	-0.585263784	-0.618350748	0.210862126	-0.456779146	0.097575108	0.106579052	-0.231143996	0.094405022	0.077237438	0.697009782	0.201214683
Q9Y2Y0	ARL2BP	23568	ADP ribosylation factor like GTPase 2 binding protein	-0.317238231	0.037978806	-0.25173548	-0.151527424	-0.290915805	0.178645612	0.055515363	-0.092419382	0.486281888	0.696635474	0.330678168	-0.230177565	-0.161199969	-0.130815808	0.09423815	0.34357949	0.012496702	-0.727216396	-0.24689135	0.137919037	-0.436856107	0.161327575	0.037329953	0.300714621	-0.185010606	0.270545906	0.309787367	0.0261173	-0.162506282	-0.408652662	-0.375758203	-0.37060116	-0.225903918	-0.558393514	-0.17250485	-0.807442669	-0.067663187	-0.018696373	0.092780648	-0.146841124	-0.036492862	0.010825892	-0.848839253	-0.174187524	-0.058481189
P36405	ARL3	403	ADP ribosylation factor like GTPase 3	-0.118774139	-0.104088581	-0.225827404	0.277362904	0.033820273	1.1597013	-0.213260796	0.553016055	-0.069105902	0.175201683	-0.586449615	-0.309903695	0.91704583	-0.409517312	-0.449344449	-0.309131159	-0.304240532	0.269734059	-0.738105316	0.260722592	0.190122041	0.320771703	-0.03065806	0.01315306	0.153975418	0.239898726	-0.240910149	0.182339417	-0.069409794	-0.016221617	0.188674601	0.018265588	0.022355667	-0.365578783	0.356795813	-0.713901947	0.366367161	0.441586176	0.0863999	1.0630881	0.094502593	-0.29465971	1.208353695	0.165876881	0.178745509
P56559	ARL4C	10123	ADP ribosylation factor like GTPase 4C	0.945744115	-0.270083404	-0.003780341	0.168161698	0.144019182	-0.895034439	0.296918623	0.519486892	1.301586666	-0.661053675	0.200285107	0.696075407	0.250602409	0.110491113	-0.192283834	0.637511255	-0.02496147	-0.190313058	0.067262638	-0.044237795	-0.146413642	-0.60833293	-1.094249533	0.872652474	0.329478435	0.481548587	0.36444795	-0.133701908	-0.318350081	NA	NA	NA	NA	NA	NA	NA	0.181682583	-0.469091062	0.495032034	-0.577021189	0.10891446	0.333208277	-0.205791311	0.122510787	0.285877483
Q9Y689-1	ARL5A	26225	ADP ribosylation factor like GTPase 5A	-0.880219051	-0.402248989	-0.258639529	-0.237493408	0.08348165	-0.191461777	0.189315838	-0.544140044	0.012123165	-0.436879082	-0.178600049	-0.091210941	0.096227096	0.419919728	0.092734045	0.44144782	0.0000807	0.133310642	-0.383703701	0.283881996	-0.233532157	0.194730735	-0.33670068	0.620346615	-0.277002641	0.387254451	0.168182528	-0.162601324	-0.354508948	-1.705342249	0.254056816	0.096855445	0.579946577	0.064063848	-0.916767632	-0.607359964	0.106110755	0.409626149	0.370591788	-0.085683894	0.135022424	-0.067428223	-0.261660432	-0.218817323	0.04358358
Q96KC2	ARL5B	221079	ADP ribosylation factor like GTPase 5B	-0.52143804	-0.60393394	-0.162642042	-0.573929852	-0.232520652	-0.839059299	0.943779723	-0.604889983	-0.162374536	0.422681761	-0.109410448	0.022738463	0.354578407	-0.183969924	-0.131969828	0.17320419	0.43979237	-0.078948783	-0.168331536	0.102612316	0.100973786	0.244390143	0.072333295	0.273537065	0.244352726	0.031736457	-0.0023124	-0.158249313	-0.342287954	-0.759344688	-0.129604448	-0.264800958	-0.404147032	-0.349777287	-0.277042805	0.020095317	0.053138638	0.26873258	-0.053752974	0.010681474	-0.491214337	0.476681138	-0.062214773	0.679043466	0.21607492
Q9H0F7	ARL6	84100	ADP ribosylation factor like GTPase 6	-0.393938025	-0.498115357	-0.285647758	-0.096871949	-0.190053066	0.37242423	-0.104156991	-0.029897867	0.302328482	0.37222359	-0.17533839	0.026343788	-0.157950773	0.256301656	-0.336166233	-0.073629758	0.608656312	-0.198240777	-0.131154977	0.116158479	-0.542442368	0.802358403	-0.384189262	0.02674871	-0.000331266	-0.07000154	0.409431319	-0.065226002	-0.040590281	-0.001340985	0.369113325	0.097372725	0.487268252	-0.204871159	-0.28125237	-0.147144718	-0.122387285	0.116520263	0.133754875	0.335848605	-0.144213306	0.222931309	-0.286545857	0.933640302	0.436692495
Q15041	ARL6IP1	23204	ADP ribosylation factor like GTPase 6 interacting protein 1	-0.253052193	-0.513791055	-0.12879699	-0.074060359	-0.090203433	0.629381402	0.50392294	-0.13979558	-0.319788849	0.389753264	0.066422491	-0.239457148	0.283103975	-0.148621664	-0.050707544	-0.269716465	0.117393298	0.053900122	0.326212252	0.320541082	0.056283551	-0.669683401	0.025576617	0.16261988	-0.183598034	0.414323597	-0.113213415	0.280375439	-0.134502796	-0.566675325	0.064738638	-0.012284646	0.700573373	0.005755512	-0.42810777	-0.041468541	0.220269369	0.628302545	-0.289200782	0.095501432	-0.030392304	-1.81841829	-0.457569848	-0.42974912	0.104215342
Q66PJ3-2	ARL6IP4	51329	ADP ribosylation factor like GTPase 6 interacting protein 4	-0.372571493	0.004335679	0.342223601	-0.272545238	0.227072857	0.9668078	0.082672855	-0.031969305	-0.142647721	-0.220161628	-0.254975767	-0.169151579	0.005198494	-0.256084899	-0.27836655	-0.086748324	0.221705136	0.131825157	-0.14557748	0.268033089	0.298489541	0.297834662	0.717438797	-0.011812177	0.288925324	0.113876067	0.073842122	-0.019380035	0.207100847	0.472846597	0.159801601	0.028021138	0.208475836	-0.314968143	-0.195591749	0.008077831	0.629859445	0.194864155	0.391804726	0.248834299	0.154465149	0.298069431	-0.157854407	-0.152996261	0.189636139
Q66PJ3-3	ARL6IP4	51329	ADP ribosylation factor like GTPase 6 interacting protein 4	-0.68067996	-0.122911656	0.154449717	-0.259293123	0.334324559	0.782339382	-0.685374882	-0.634920128	-0.64140564	-0.819228962	0.116228838	0.207204648	-0.334108709	-0.392245443	-0.253696875	0.320437228	-0.02487683	0.634982257	0.328619856	0.565470254	0.12723739	0.729137212	1.469841358	-0.702086322	-0.084590495	0.130047456	-0.474158183	0.03598996	0.208903029	NA	NA	NA	NA	NA	NA	NA	0.22574074	0.170669069	0.49094712	0.017313658	0.634069734	-1.751963939	-0.063417043	0.141564429	0.100443643
O75915	ARL6IP5	10550	ADP ribosylation factor like GTPase 6 interacting protein 5	0.511769673	0.125280665	0.12007179	0.347681233	0.242999157	-0.23634975	0.415589855	0.313141838	0.207262215	0.267649008	0.249970686	-0.210283972	-0.091452884	0.323562063	0.084712111	-0.012848897	0.106463191	0.107722005	-0.318065871	0.245733136	0.156596222	-0.430197578	-0.710319545	0.189373877	-0.206845079	0.558363883	0.201462519	0.353204954	-0.172138739	0.001777611	0.061974497	0.14407322	0.04932485	0.170316631	-0.304200136	-0.120106989	-0.281783535	-0.113761779	0.038198813	0.036492811	0.21317542	0.54434213	-0.108301284	0.06775313	-0.127006201
Q8N6S5	ARL6IP6	151188	ADP ribosylation factor like GTPase 6 interacting protein 6	-0.149793114	-0.68864959	-0.653783701	-0.253388708	-0.565226008	-0.593008821	-0.347275634	-0.219601154	-0.024543055	-0.494128125	-0.050515889	0.013912767	-0.406201486	0.267908251	0.020282541	0.227311569	0.129876888	0.088068243	-0.009146071	0.053930312	-0.257518572	0.115726718	-0.037934522	0.078024418	0.258380442	0.088200925	-0.171344115	0.350111728	-0.179849135	0.509055807	0.293256832	0.26159095	-0.432679509	0.278361047	0.337321988	0.231836782	NA	NA	NA	NA	NA	NA	NA	NA	NA
Q96BM9	ARL8A	127829	ADP ribosylation factor like GTPase 8A	-0.008825525	0.230645655	-0.042703017	0.252329723	0.270652538	-0.732938947	0.613768687	0.102384268	-0.031251305	-0.3368624	-0.30933374	0.124240749	-0.081717397	0.851033282	-0.041127651	-0.064353193	0.1629921	-0.301279885	-0.211428376	0.173682637	0.249859265	0.308069564	-0.480861504	0.050858955	0.107403194	0.127414444	-0.256077425	0.390804178	-0.179303039	-0.093310452	-0.3063157	0.379980608	-0.327906996	0.191596005	-0.009926116	-0.092882079	-0.167317802	-0.073654173	0.137621098	0.059240128	0.067666651	0.412472442	-0.631057024	0.270606699	0.051107813
Q9NVJ2	ARL8B	55207	ADP ribosylation factor like GTPase 8B	0.131175674	-0.174754666	-0.028387504	0.047735374	-0.00549274	-0.26170227	0.175616935	-0.163688486	0.034546314	-0.471674233	-0.111840042	0.266134597	-0.016352361	0.490674682	-0.040264439	0.075810734	-0.180755062	-0.185719774	0.019684738	0.167978159	-0.012542046	0.18680123	0.139693767	0.111447406	0.037606815	0.120022661	-0.105872794	0.448886227	-0.278777325	-0.414013359	-0.090844021	0.063550461	-0.21796566	-0.22088701	-0.2771065	-0.35489133	-0.321742305	0.095161074	-0.274325442	-0.168979705	-0.133665415	0.205087133	-0.154289386	-0.059175753	-0.120339505
Q9NVT9	ARMC1	55156	armadillo repeat containing 1	-0.171929391	-0.116033627	-0.266207094	-0.118084343	0.336377931	0.893046599	0.007659397	-0.429673059	-0.083695307	0.024318361	-0.211919047	0.406053812	-0.092583853	-0.105867415	-0.124509591	-0.336293341	-0.147560422	0.221963022	-0.057299913	0.057084338	-0.610573126	-0.049439708	-0.377231448	0.130862679	-0.34904046	-0.224427082	-0.191218607	0.001407772	-0.094322507	-0.181305258	-0.420271478	-0.003417731	-0.827669735	0.782456428	-0.891118906	0.21446092	-0.08576637	0.493206642	0.033158192	-0.301725481	-0.232826956	0.18160777	-0.203605567	0.094145576	-0.058730333
Q8N2F6-1	ARMC10	83787	armadillo repeat containing 10	-0.122286398	-0.089409706	-0.344928361	-0.012711421	-0.090774195	0.671138371	-0.286511029	0.000607127	0.003706025	0.040917397	0.008450623	0.216487101	-0.124381631	0.27391894	-0.166538968	0.147856467	-0.103956216	0.324563696	0.094742187	0.210979008	0.094450445	0.637618825	-0.104762762	0.138484246	0.047824895	0.015156507	0.354515098	-0.102034044	0.365487636	-0.019992562	0.031141472	0.149519737	0.048407482	-0.1033125	-0.238290374	0.106668354	-0.136297891	0.175513822	-0.098198897	0.058778844	0.222352349	0.043915111	0.350675157	0.046414259	-0.470974574
Q8N2F6-2	ARMC10	83787	armadillo repeat containing 10	0.178149878	0.199667095	-0.09603814	0.458837852	0.382848171	-0.285424839	-0.230003024	-0.101457469	0.328932513	0.308903923	-0.329551889	0.212096028	0.187628253	0.100630883	0.102744701	0.050118567	0.224131743	1.19143208	0.413130254	0.218837238	-0.707110888	-0.558487837	0.031576295	0.149801944	0.095672798	0.453412336	0.497471014	-0.148163575	0.470710648	1.18779428	-0.326611893	0.085291441	-0.02108132	-0.406840055	1.306872482	0.246698288	-0.303142243	-0.062554217	0.045288513	0.642131167	-0.551145766	0.392981191	0.54329615	0.102802985	-0.010946648
Q96C12	ARMC5	79798	armadillo repeat containing 5	0.08091329	-0.416554551	-0.24509459	-0.461614312	-0.473098487	-0.310472909	0.163514187	0.105267855	-0.137400844	-0.314590471	-0.304168077	0.906803973	-0.495851519	-0.670122852	-0.474223415	-0.248658512	2.420606481	0.111113833	0.031307001	-0.101915725	1.735615967	-2.689751782	-2.065909601	-1.310791897	-1.587985784	-1.291478807	-1.20943957	-0.850244701	-0.028906313	NA	NA	NA	NA	NA	NA	NA	NA	NA	NA	NA	NA	NA	NA	NA	NA
Q6NXE6-1	ARMC6	93436	armadillo repeat containing 6	-0.313417958	-0.213163455	-0.197558625	-0.375963089	-0.219814047	0.383726093	0.332145521	-0.144381034	-0.233582036	0.196331725	-0.316925979	0.184733554	0.336294973	0.058847727	0.147865057	-0.158986622	0.191368194	-0.153331816	-0.032911537	-0.168606632	-0.137914898	0.239680412	0.281748369	0.098674422	0.841158903	-0.290725934	0.059713328	-0.302976986	-0.323900962	-0.408761531	-0.095412342	-0.223752154	-0.198750159	-0.266997458	-0.446608488	-0.080000328	0.17924184	0.416033348	0.301583335	-0.107759324	0.041011993	0.146297968	0.221472386	-0.097573436	0.02322493
Q8IUR7-1	ARMC8	25852	armadillo repeat containing 8	-0.078421289	-0.109394991	0.041620497	0.021089458	0.142537103	-0.075884949	0.228266149	-0.081340066	0.124627201	0.322861166	0.166415227	0.210042864	-0.101191795	0.167621405	-0.061402634	-0.12911328	-0.051176463	-0.164632477	0.280032954	-0.015347804	-0.108968729	0.052718533	0.232633206	-0.069631347	0.048297591	0.092028296	-0.094351106	-0.028137169	0.23694787	0.203807749	-0.428764728	0.272797592	0.003890984	-0.173952296	-0.236237416	-0.043525352	0.212451212	0.00376721	0.113022521	0.390102857	-0.013336618	0.057218592	-0.128104788	-0.03840651	0.350589853
Q8IUR7-6	ARMC8	25852	armadillo repeat containing 8	NA	NA	NA	NA	NA	NA	NA	NA	NA	NA	NA	NA	NA	NA	NA	NA	NA	NA	NA	NA	NA	NA	NA	NA	NA	NA	NA	NA	NA	NA	NA	NA	NA	NA	NA	NA	NA	NA	NA	NA	NA	NA	NA	NA	NA
[truncated: 10,390 more rows]
