# Supplementary material for: Deep (phospho)proteomics profiling of pre- treatment needle biopsies identifies signatures of treatment resistance in HER2+ breast cancer
Source: Cell Rep Med. 2023 Oct 3;4(10):101203. doi: 10.1016/j.xcrm.2023.101203 (PMC10591042; doi:10.1016/j.xcrm.2023.101203)
Supplement: Table S3. Phosphopeptide quantification [file mmc3.csv]

Phosphosite	Gene Name	Gene ID	Description	Pool1_126	Pool1_127C	Pool1_127N	Pool1_128C	Pool1_128N	Pool1_129C	Pool1_129N	Pool1_130C	Pool1_130N	Pool1_131N	Pool2_126	Pool2_127C	Pool2_127N	Pool2_128C	Pool2_128N	Pool2_129C	Pool2_129N	Pool2_130C	Pool2_130N	Pool2_131N	Pool3_126	Pool3_127C	Pool3_127N	Pool3_128C	Pool3_128N	Pool3_129C	Pool3_129N	Pool3_130C	Pool3_130N	Pool4_126	Pool4_127C	Pool4_128C	Pool4_128N	Pool4_129C	Pool4_129N	Pool4_130N	Pool5_126	Pool5_127C	Pool5_127N	Pool5_128C	Pool5_128N	Pool5_129C	Pool5_129N	Pool5_130N	Pool5_131N
A0AV02 1xPhospho [T485]	SLC12A8	84561	solute carrier family 12 member 8	-1.549564603	0.490817952	0.245031609	0.232895729	-0.866271037	-1.138411819	1.923080987	-0.62166071	-0.60674694	0.526433836	-0.955619863	1.202867912	0.596870031	0.945427837	-0.058950213	-0.967811379	0.170034607	0.76973074	-0.875250673	0.036093097	0.062731445	-2.055899252	-2.010359474	0.676924096	-1.161038016	0.57920934	0.13556773	-0.195736499	-1.590758523	NA	NA	NA	NA	NA	NA	NA	-0.895937691	-0.390261889	-0.412355717	-0.984250461	-0.468362778	-0.028029698	-1.843474072	-0.188855764	0.651595259
A0FGR8-2 1xPhospho [S648]	ESYT2	57488	extended synaptotagmin 2	0.338323745	-0.452457533	0.074059964	-0.393548078	-0.134722711	0.015996077	-0.066073867	0.421361908	0.794667154	-0.402919547	0.621776995	-0.043776603	0.441122293	0.654436076	0.247045145	0.324129543	-1.124405957	-0.154143487	0.163284755	0.324704564	-0.458885943	0.314101044	0.060219739	0.773699377	0.212933307	0.449741727	0.010422671	0.063368742	-0.003441775	-0.440413484	0.453358314	0.822665238	0.521466564	0.013157664	-0.542197449	-0.079899838	0.009861102	-0.570758418	0.291325123	-0.519300698	0.46936387	-0.368902115	-0.331947313	-0.311394215	-0.676079515
A0FGR8-2 1xPhospho [S663]	ESYT2	57488	extended synaptotagmin 2	0.66708443	0.300658737	0.698910165	0.406477933	0.774289446	0.41537786	-0.008732746	0.385424956	1.394609329	-0.101505524	0.712389073	0.833310796	0.484350571	0.115864197	0.668723751	0.694171577	0.042695927	0.390446054	0.685167966	0.521970091	0.438961045	0.904723519	0.536783426	0.284736072	0.93995089	0.682220767	0.34046124	0.744062912	0.749384396	0.721080164	0.649196325	1.179059576	0.520348866	0.594454759	0.432357075	0.594459036	-0.634374285	-0.835248986	-0.035078261	-1.527060188	1.248768702	0.221242192	0.328521481	-0.066345097	-0.620780641
A0FGR8-2 2xPhospho [S730; S733]	ESYT2	57488	extended synaptotagmin 2	0.343380479	-0.209470505	-0.485760793	-0.016528107	-0.31102303	0.189160329	-0.230354335	0.229109178	0.502158175	-0.268626672	0.232633461	0.467707762	-0.066542738	-0.047353728	-0.05862641	-0.174568535	0.308853472	-0.137664479	0.134245386	0.568312781	-0.270427188	0.297175293	-0.367883557	0.794747783	0.242124912	0.218397412	-0.004215162	0.090124431	-0.060299635	0.425986691	0.299381629	0.102226302	-0.028541547	-0.464231985	0.360445059	0.182153975	0.386834271	0.479635002	-0.095324959	-0.455312951	-0.004475818	-0.013975774	0.257064867	0.288445704	-0.24208345
A0JNW5-1 1xPhospho [S414]	BLTP3B	23074	bridge-like lipid transfer protein family member 3B	-0.018844338	-0.070281475	0.044857227	-0.134821697	-0.014951907	0.138242468	-0.228499764	-0.098932115	-0.210084721	0.595033833	0.042629615	-0.621301236	-0.001654403	-0.090598955	-0.068477761	0.061644824	0.082686846	0.192325123	-0.160450221	-0.215394296	0.386730177	0.106439587	0.177174494	-0.167434371	0.085478061	-0.243089163	0.123163828	-0.081827497	0.014107902	0.422705847	0.060673936	0.330759442	0.47693857	0.538623786	0.282304245	0.920027859	0.012380865	0.257555342	-0.147097541	-0.111441227	-0.586358517	-0.526427861	-0.083718078	-0.237809661	-0.065500961
A0JNW5-1 1xPhospho [S774]	BLTP3B	23074	bridge-like lipid transfer protein family member 3B	-0.852045891	0.437601051	-0.272746561	-0.080520188	0.678433941	0.570936676	0.616648047	0.346789865	0.711082333	0.547916546	-0.322251808	-0.153698922	0.522013947	-0.018382013	-0.362496105	-0.145633214	-0.337258814	-0.285351328	-0.215174009	0.097417231	0.859691536	0.163097105	-0.249567681	-0.404281066	0.569842022	1.219893856	-0.329911248	0.045816624	-0.643236935	NA	NA	NA	NA	NA	NA	NA	0.704316461	-0.146473288	-0.336856336	-0.054687412	-0.239617298	-2.002040587	-0.180156781	-0.850894285	0.823136512
A0JNW5-1 1xPhospho [S935]	BLTP3B	23074	bridge-like lipid transfer protein family member 3B	0.130132612	0.275688731	-0.115222912	0.008525667	0.048736008	-0.000242569	0.32173668	-0.092682336	0.614027761	1.112798604	0.113859273	-0.254183928	-0.241708175	0.128043815	-0.398754351	0.111265992	-0.325659891	-0.566880038	-0.377957958	0.578035874	0.249197837	0.327499894	0.353912905	0.768078435	0.372417895	0.569846254	0.371631352	-0.259721971	-0.421291076	-0.382292337	-0.34397472	-0.47329469	0.016714417	-0.53508124	-0.922170226	-0.715786815	0.495835803	-0.17361615	0.069880438	-0.135666962	-0.659650388	0.030184357	-0.613605721	-0.376345895	0.236283827
A0JNW5-1 1xPhospho [S953]	BLTP3B	23074	bridge-like lipid transfer protein family member 3B	-0.007741725	-0.100159503	0.558073412	0.087581223	-0.190340189	0.085914123	-0.163539345	-0.365549241	0.428600013	0.528199715	0.164693432	-0.131592746	-0.062549551	-0.132179978	-0.512266086	0.184370854	-0.54655811	-0.413279868	-0.253454186	0.488330801	0.382019781	0.621438419	0.560193026	0.313089877	0.422093857	0.679412605	-0.213742584	-0.1644539	-0.256873792	-0.166334923	0.018706801	-0.090926092	-0.060619688	0.175558332	-0.132405263	0.052995208	1.365267657	0.22875319	0.252899037	0.012243596	0.18845178	0.272160041	0.322679817	-0.016577265	0.552654417
A0JNW5-1 1xPhospho [S989]	BLTP3B	23074	bridge-like lipid transfer protein family member 3B	-0.064324508	-0.036928896	0.262346686	0.196560853	-0.245792743	-0.066817302	-0.116518155	-0.542169096	0.214863329	0.337296234	0.162015095	0.067091045	-0.213793105	-0.271697067	-0.272283557	0.366581318	0.183145739	0.00094666	0.206483751	0.602685856	-0.280127152	0.995011486	-0.247960921	0.196876131	0.128483338	0.291621044	-0.367737298	0.002423228	0.018804782	-0.280573238	-0.992317669	-0.112794126	-0.289934601	0.104075477	0.094277409	0.376172807	0.820897837	-0.424455125	0.01451043	-0.434975631	-0.348581431	0.103546872	-0.567024767	0.062230379	0.300170827
A0MZ66 1xPhospho [S375]	SHTN1	57698	shootin 1	-0.911848289	-0.409784718	0.536865637	-0.800098553	0.617338065	-0.044993913	-0.379888814	0.662230324	-0.53230483	1.505370851	-0.619929201	-0.043053601	-0.049155776	0.990748244	0.041324038	-0.517849547	-0.032404744	-0.406901105	-0.870619816	-0.282803318	0.602220661	-0.624423702	-0.625875266	1.527808663	0.265638771	1.442714418	0.555369037	-0.298755516	-0.52907738	-0.004639263	0.198243127	0.063462794	1.360514446	0.367720389	-0.318236883	-0.288422046	1.330382791	0.107515481	-0.075544769	1.768231132	0.224247359	0.162076079	2.472661727	-1.038470106	1.277290709
A0MZ66 1xPhospho [S493]	SHTN1	57698	shootin 1	-1.118324253	-0.408352509	-1.241831367	0.388654091	0.728175484	0.385691402	0.03803027	0.60706833	-0.305517492	0.746710766	-0.721158087	-0.288434911	-0.194875943	0.436922747	-0.048532288	0.058548896	0.098331294	-0.918164373	-0.179344541	-0.247463545	-0.21362461	-0.636573337	0.579561701	0.135367475	-0.187671	0.098377526	-0.222315344	-0.744048587	-0.176124304	NA	NA	NA	NA	NA	NA	NA	-1.312538759	-0.910106571	-1.988994645	-0.908855576	0.21206023	-1.385242755	0.184953842	-1.467041063	-1.149774579
A0MZ66 1xPhospho [S494]	SHTN1	57698	shootin 1	-0.004039785	0.034970474	-0.263375832	0.072712565	0.370199211	-0.538500955	0.042467983	0.326698602	-0.656655239	0.458180275	-0.444283438	-0.079424178	-0.111073559	0.965228664	0.094506247	-0.131994527	0.411608849	0.093599482	0.055012344	-0.315775611	-0.33576845	-0.798849334	0.354172974	1.591576084	-0.048546455	0.600926959	0.95921249	-0.514676985	-0.365678464	NA	NA	NA	NA	NA	NA	NA	-0.191573916	0.002654786	-0.434445555	0.239952094	-0.339813956	-0.170811713	0.545073154	-0.502039469	0.516302077
A0MZ66 1xPhospho [S506]	SHTN1	57698	shootin 1	-0.361943336	-0.141439725	0.032202109	0.035528226	-0.03827769	0.331343629	0.741448694	0.304284417	-0.364009388	1.106519428	-0.44239679	-0.172985394	0.446323682	0.225735276	0.198749666	-0.564929912	-0.151437673	-0.407991536	-0.330345794	0.092828601	-0.005674786	-0.177337682	0.622278704	0.31129921	-0.10719733	0.340560819	0.153184555	0.244120443	-0.571822769	0.11616929	0.261988928	-0.46649384	0.437269147	0.333338116	0.316950927	0.352179984	-0.326539001	0.670605991	-0.401675971	0.127047312	-0.579175458	-0.093930389	0.458970128	-0.200282051	0.548149951
A0MZ66 1xPhospho [T537]	SHTN1	57698	shootin 1	-0.238232744	-0.230579446	-0.174744411	0.059187594	-0.191115484	-0.140329148	0.251321613	-0.046188963	-0.128197115	-0.119197939	-0.357746835	0.124983722	-0.0016177	0.809870111	-0.245675829	-0.254128683	0.067900621	0.198340276	-0.402232892	-0.364034022	-0.238525184	-0.517815684	-0.142999259	0.48342041	-0.038625161	0.026730312	0.070369241	-0.075597246	-0.426412825	0.054918579	0.182743375	-0.097704589	0.108614271	0.202107101	0.3995245	0.709870521	-0.852402563	-0.722111406	-0.73897392	-0.942968482	-1.101377662	-0.583228376	-0.317980774	-0.543548198	-0.758049858
A1A4S6 1xPhospho [S591]	ARHGAP10	79658	Rho GTPase activating protein 10	0.276294741	-0.18685344	-0.751334322	0.717059344	-0.283133578	-0.099406308	0.487266954	-0.063243125	-0.036444751	-0.028680373	-0.051284823	0.264255142	0.150821955	0.128654297	0.162572161	0.032900359	0.453951852	0.053783501	0.102060725	-0.303406761	0.066345157	-0.290049553	0.00848805	0.331283346	-0.149472527	-0.412755969	0.101634748	-0.004548402	0.258975892	0.429273828	0.08860934	-0.253775923	-0.083151404	0.026852577	0.622816386	-0.117940354	-0.343087197	-0.256674512	-0.164792611	0.204038446	0.06976174	-0.033407812	0.951097386	-0.19673219	-0.205566074
A1A4S6 1xPhospho [S643]	ARHGAP10	79658	Rho GTPase activating protein 10	0.336420628	0.53469749	-0.611078934	-0.23162033	-0.239034469	-0.500451717	0.173272872	0.098536726	0.445882734	-0.069178576	-0.082238283	0.504196145	0.99347515	0.116649228	0.006154972	0.195630104	-0.114077226	-0.6359754	-0.671839951	0.428833247	-0.152306058	-0.07862215	-0.312946012	0.674135526	-0.015227405	-0.119495779	0.211959325	-0.049424962	-0.011609142	NA	NA	NA	NA	NA	NA	NA	-0.758596168	-0.661840615	-0.40461252	-0.235066458	-0.084264453	-0.235299392	-0.25269325	0.405691281	-0.431532356
A1A5D9 1xPhospho [S36]	BICDL2	146439	BICD family like cargo adaptor 2	-0.470799564	0.099467363	-0.705154266	-0.276949326	-0.187129321	-0.355068935	0.799406233	-1.436938287	-0.045315146	1.452585901	-0.331856333	0.090983436	-0.486037471	-0.029896751	0.112464934	-0.641188049	0.330584341	-0.896524612	-0.491147199	0.360951397	-1.052784576	-0.996379476	1.658141658	-0.034797253	-0.69320368	0.152238155	-0.288042136	-0.321591451	-0.52996709	0.414656205	0.168933982	-0.248671576	-0.626135883	-0.360634598	0.777257228	-0.030476925	-1.026479234	-0.649435594	-0.496904878	-0.361044921	-1.449615915	-0.76851598	-0.004475292	0.4811061	0.285956611
A1IGU5 1xPhospho [S15]	ARHGEF37	389337	Rho guanine nucleotide exchange factor 37	0.094905169	1.950209224	0.895983131	-1.236764867	-0.032983532	-0.865114834	-0.223689259	1.239358628	0.192048304	-0.3713008	1.360150637	0.986908398	-0.243297319	-0.041862991	0.954830495	0.44711217	0.540439174	-0.079876122	-0.558816532	1.218744868	0.596131063	0.883703497	-1.519987955	0.351967663	-1.542467229	1.107721997	1.294617635	0.548923301	0.982722895	NA	NA	NA	NA	NA	NA	NA	2.050540321	2.89811867	0.58036014	2.072893813	0.210620921	1.220123587	-0.531569734	2.501499453	1.082706039
A1L020 1xPhospho [S338]	MEX3A	92312	mex-3 RNA binding family member A	0.762886354	-0.222165921	0.305938271	0.031500168	-0.352165134	0.211218699	0.060420911	0.148119852	-0.15717534	-0.186559496	0.028359916	0.245870146	0.500746819	1.517374659	-0.075688917	-0.155878032	0.274660827	-0.043270243	0.197910618	-0.311161587	-0.067896786	0.04959086	-0.009422288	-0.177899123	-0.231034237	-0.254134928	-0.433301692	-0.187988002	-0.29519371	-0.051862368	-0.103896911	-0.420371094	-0.313055826	0.355030568	-0.096817041	-0.235541262	-0.20508099	-0.177055009	-0.255759742	0.57448602	0.031957016	0.160976045	0.09653113	0.324213818	-0.303483994
A1L170 1xPhospho [S222]	C1orf226	400793	chromosome 1 open reading frame 226	-0.025605521	0.076331176	-0.311879331	-0.045868295	-0.593542648	-0.169556712	-0.259834336	0.579900385	-0.444594592	0.848317804	-0.401432494	-0.399342907	-0.687135884	-1.13627817	-0.145778433	-0.017311185	-0.259122696	-0.361966992	-0.210081673	-0.515824793	-0.295445081	0.572731323	1.034583642	-0.627460106	0.604476811	-0.483883481	-0.419953836	0.288133678	0.665381603	0.612778929	0.443146898	-0.14226579	0.238376904	-0.194404074	1.045915866	-0.301879133	0.063184583	0.95564093	-0.023879636	1.595714168	0.166998385	0.242858194	0.983178859	0.13495476	0.711498629
A1L170 1xPhospho [S223]	C1orf226	400793	chromosome 1 open reading frame 226	-0.05177855	0.052741462	-0.247001096	0.269730166	-0.833793342	-0.290617004	-0.888330575	1.218904909	-0.283773827	0.758162839	-0.433273549	-0.495354075	-0.612670137	-0.955537405	-0.057227892	0.451293485	-0.280721136	0.136846733	-0.279763601	-0.487019535	-0.279581404	0.285153018	-0.024621642	-0.726641313	0.269879145	-0.361902487	-0.683561771	0.754472964	0.688926777	0.688755139	0.205335594	-0.042117559	-0.043851836	-0.142434411	0.819571107	-0.031627388	-0.381963453	1.081333497	-0.31330948	0.903567607	0.158296428	0.519521518	1.013848267	0.717114992	0.63898927
A1L170 1xPhospho [S258]	C1orf226	400793	chromosome 1 open reading frame 226	-0.095010487	0.515607315	-0.435743107	0.01220129	-0.880939087	-0.630952492	-0.910776185	0.717185972	-0.51797792	1.105188031	-0.603164767	-0.346875708	-0.50465436	-0.914544346	-0.262396438	0.333079139	-0.478352156	0.243863421	0.171525506	-0.546328014	-1.101901104	-0.935562669	0.831656818	-1.047861829	0.08757044	-0.855416321	-0.936773539	1.186255765	1.469422655	0.69177562	-0.138841025	0.291647913	-0.50622639	-0.601012728	1.015074073	-0.474576267	-0.694398733	0.490967804	-0.511189923	1.466858753	0.506076912	0.12838875	0.494426433	0.291969573	0.501941528
A1L170 2xPhospho [S222; S223]	C1orf226	400793	chromosome 1 open reading frame 226	0.162677264	-0.05437983	-0.365716371	-0.245163193	-0.588363355	-0.312124684	-0.707969136	0.117220405	-0.472633939	0.350979363	-0.221944876	-0.806743461	-0.40429375	-0.634998887	-0.600681294	-0.072340799	-0.57333124	-0.442973791	-0.07386618	-0.715473377	-0.330456025	0.142122552	1.182662117	-0.630058013	0.255933998	-0.428347564	-0.558758731	-0.148361903	0.137109309	0.318475404	0.944803143	-0.177580133	0.643350173	-0.298749441	0.094479363	-0.624475405	-0.458301563	-0.945883407	-1.812840461	0.087794629	0.136177392	0.208114945	0.180067467	-0.259144797	0.108447594
A1L390 1xPhospho [S1028]	PLEKHG3	26030	pleckstrin homology and RhoGEF domain containing G3	-0.308792564	0.150490208	-0.574444635	-2.056806952	-1.321283687	-0.09489146	0.54012219	0.129541927	0.035632791	-1.396817401	0.273835951	-0.006293541	0.032301241	0.005688927	0.159836562	0.572145578	0.141804378	0.789629819	-1.44944753	-0.447239757	1.357732938	0.047793398	0.708526122	-2.391602623	-0.208079606	0.473224682	-0.177055432	0.284474035	-0.327262904	-0.180116438	0.593951062	0.201159418	-0.095637197	0.33350626	-0.466495549	0.357719647	-0.763640297	0.497211755	-2.558910998	-0.992084925	-0.645255501	-2.160663943	-0.651122922	-0.79352057	0.246776336
A1L390 1xPhospho [S1079]	PLEKHG3	26030	pleckstrin homology and RhoGEF domain containing G3	0.474554602	0.330876435	0.107396433	0.348123218	0.017412167	0.304829436	0.266384428	0.494029796	0.113698456	0.75886244	-0.006348559	-0.035376931	-0.032920806	0.045963303	0.113539518	-0.041697903	-0.012349998	0.081971481	-0.297677437	-0.12720142	0.295045332	0.350257619	-0.083901642	0.174355414	-0.093337505	0.480404043	0.069845235	-0.025590758	0.11394704	0.040249173	-0.214132527	0.232119483	-0.107916663	0.365248185	0.084987365	0.563452272	0.211162272	0.351106182	0.326002356	0.593733905	0.785519121	2.941124597	2.083470756	0.380502949	0.59598913
A1L390 1xPhospho [S1102]	PLEKHG3	26030	pleckstrin homology and RhoGEF domain containing G3	-0.189038281	-0.145945106	-0.010806302	-0.135619576	0.328406398	-0.010039351	0.154618233	0.035740048	0.496002305	-1.031240333	0.508011923	-0.251540748	0.21054177	0.377700926	0.228253485	-0.0293557	-0.20356472	-0.903199288	-0.937031865	-0.665489243	0.820053839	0.084924723	0.676489438	-0.279424768	-0.190701342	0.627952267	0.036439011	0.331838267	0.051969432	NA	NA	NA	NA	NA	NA	NA	0.167921797	0.038924063	-0.145766886	1.213877457	-0.10371761	-0.75939778	-0.592526595	-0.595459499	0.633422328
A1L390 1xPhospho [S423]	PLEKHG3	26030	pleckstrin homology and RhoGEF domain containing G3	-0.104769196	-0.346884112	0.165379226	-0.461569835	-0.204197759	0.553137271	-0.021313846	-0.46824035	-0.477981593	-0.580370479	0.307736357	-0.239368245	0.041872836	0.42131158	0.151197644	0.397350104	-0.184439936	0.77560759	-0.827052601	-0.376850429	0.938274188	0.777722326	0.806375442	-0.039235699	-0.207155727	0.533176374	0.036801678	-0.042100524	-0.496095671	-0.899662296	0.815284724	0.267109364	0.700304508	0.408282272	-0.280308549	0.107122264	-0.261924097	0.414348074	-0.385846133	0.010328937	-0.309190246	-0.430891152	-0.480113342	-0.691308454	0.545787941
A1L390 1xPhospho [S433]	PLEKHG3	26030	pleckstrin homology and RhoGEF domain containing G3	-0.018650043	-0.043497837	-0.296429485	-0.663088174	-0.15470462	0.442030009	0.254063014	-0.034216969	-0.272714399	-0.36131799	NA	NA	NA	NA	NA	-0.474028303	NA	NA	NA	NA	1.531608359	0.023657555	1.135599436	-0.812969522	0.245787157	0.888720197	-0.49649611	-0.43789984	-0.304140949	0.05925737	0.664466667	0.062835978	0.385743562	0.430984799	-0.444482697	-0.169032533	0.095291049	0.661504751	-0.267159931	0.905687495	0.383372723	1.064771463	1.009009682	0.233688785	0.491142168
A1L390 1xPhospho [S448]	PLEKHG3	26030	pleckstrin homology and RhoGEF domain containing G3	-0.981952869	-0.014364849	0.962078973	-2.474730947	-1.729001391	0.176783004	-1.031000919	0.539189166	-0.473340179	-2.459625301	-0.274015283	-0.450914151	-0.484567709	1.16618477	0.701664744	0.249099209	-0.392383445	-1.229900624	-1.577121294	-0.216796825	-0.002029579	1.567802374	1.666572258	-0.019148679	-1.131593797	1.369742257	0.335852961	0.239572329	-0.663272029	-0.412861	0.701726936	-0.912937629	0.668299714	1.101854451	-1.395051761	-0.0230873	0.386797291	1.937187391	0.092363361	2.161022143	-0.897682855	-0.114127154	-0.621700562	-0.754077902	1.714764304
A1L390 1xPhospho [S488]	PLEKHG3	26030	pleckstrin homology and RhoGEF domain containing G3	0.528129562	0.751089455	0.49289382	-0.053364445	-0.018292633	0.854637238	0.165682308	0.733733769	-0.239237653	-0.140011175	0.000206212	-0.31075283	-0.275755505	-0.443040803	-0.363910439	0.110065603	-0.225165222	1.633899945	-0.749061039	-0.795200262	0.752678411	0.302761797	0.221138034	-1.222062538	-0.375547001	0.705697159	-0.511186473	0.142016193	-0.249451041	0.036505085	0.504295765	0.148536133	0.37933806	1.197497286	0.221475978	0.692149182	0.02193128	1.651683654	-0.019905821	1.246453256	0.162911788	0.602601919	0.3494553	0.239788185	1.040106367
A1L390 1xPhospho [S618]	PLEKHG3	26030	pleckstrin homology and RhoGEF domain containing G3	-1.082730817	-0.469754669	0.547078972	-0.918342912	-0.168901149	0.876961764	0.498773519	-0.023514588	-0.441550042	-0.074373228	-0.624351157	-0.809344884	0.04932162	0.825953366	-0.285682548	0.009583248	-1.383449738	-1.037573588	-1.618601569	-0.591733682	1.360151943	0.166929388	1.729130501	-0.557893691	-0.4775274	0.687369254	-0.35103596	0.086230203	-0.828039336	-0.94851693	0.576963581	-0.462580932	0.263334468	0.620805065	-1.310527219	-0.922618154	0.22026995	0.726459814	-0.017995723	1.121308333	-0.557540063	-0.13536664	-0.430022113	-1.124477474	1.532030281
A1L390 1xPhospho [S631]	PLEKHG3	26030	pleckstrin homology and RhoGEF domain containing G3	0.1399007	-0.254903022	0.275994801	-0.383683186	-0.757049458	0.642409143	0.390912679	-0.787181996	0.0705021	-0.214609044	-0.172857284	-0.181640732	-0.233763815	0.519118374	-0.552362769	-0.400722599	-0.529413692	0.904792389	-1.244445246	-0.729923535	0.200632391	0.680401965	1.061456418	-0.422179569	-0.13691436	-0.26549141	-0.287703991	-0.083118884	-0.967646347	0.165700666	0.066327284	-0.178502635	0.062805475	-0.527879508	0.16259051	-0.007467562	0.01520356	0.829458885	-0.812265797	-0.643395651	-0.377323085	0.282541895	-0.667354775	-0.512844403	0.138882405
A1L390 1xPhospho [S643]	PLEKHG3	26030	pleckstrin homology and RhoGEF domain containing G3	0.16662493	0.5117506	0.178348483	0.120917176	-0.397767513	0.614327536	0.005098191	-0.005485179	-0.173346004	0.061500103	-0.108139528	-0.038598045	0.100382756	-0.335555026	0.087082891	-0.031277704	0.160223724	0.271251127	-0.913496891	-0.276515154	0.886838775	0.458313557	0.395441704	-0.550061807	0.007514529	0.198818909	-0.296224486	-0.014886713	-0.375577274	0.115058829	0.021155386	-0.089787312	-0.202748395	-0.132256779	0.10097134	-0.156304032	0.015236033	0.725055542	-0.476744213	0.352948898	-0.192131437	0.462005573	-0.04734971	-0.168399821	0.715293213
A1L390 1xPhospho [S647]	PLEKHG3	26030	pleckstrin homology and RhoGEF domain containing G3	0.574859632	0.188032213	-0.004304661	0.44430857	-0.025153603	0.871676876	0.093283837	-0.033016399	-0.157953178	-0.039793809	0.348863727	-0.339305001	-0.596572632	0.554322853	-0.372820428	0.048125642	0.00711458	1.165184061	-0.90506503	-0.560170602	0.784496926	0.463078913	-0.166779246	-0.92362232	-0.280622217	0.035555079	-0.321777413	-0.084987415	-0.765793807	-0.394822774	-0.373411018	-0.496442393	-0.41109498	-0.144968583	-0.619495918	-0.222361202	-0.354762772	0.631077437	-0.254572827	0.556564112	-0.025612492	0.217559573	0.231288232	0.21755371	0.164664841
A1L390 1xPhospho [S741]	PLEKHG3	26030	pleckstrin homology and RhoGEF domain containing G3	-0.095760592	-0.295778852	0.255566987	-0.324291756	-0.086684766	0.840517378	-0.085719402	-0.244717562	-0.473322526	-0.237103284	0.041982775	-0.575547456	-0.428054995	0.363238677	-0.193938677	0.305145514	-0.467351087	0.262683596	-1.174312288	-0.586241368	1.165377059	0.507166937	1.018578584	-0.542009292	-0.304626681	0.343077975	-0.655799579	-0.223292598	-0.680352516	0.017936902	0.383280759	-0.102320695	1.235291948	-0.084287425	0.022938061	-0.189454536	-0.210485318	0.756482646	-0.660921745	0.371799963	-0.395718772	-0.404627469	-0.322648607	-0.853320465	0.327971292
A1L390 1xPhospho [S76]	PLEKHG3	26030	pleckstrin homology and RhoGEF domain containing G3	-0.161356691	-0.008002758	0.200687535	-0.092951937	-0.487477571	0.130397355	0.489607791	0.192991794	0.267116378	-0.07980253	0.138550837	-0.024411732	0.252411503	0.238711829	-0.048153471	-0.071721609	-0.272159491	0.410144527	-0.458463728	-0.089192641	0.416144959	0.351686742	0.737499621	-0.219804869	-0.163517968	0.166522602	0.029699564	0.212837232	-0.013867536	-0.420707155	0.963145204	-0.05471193	0.972345438	-0.091304356	0.242021819	0.069010801	-0.472550693	0.826323775	-0.30928529	-0.135430538	-0.034206163	-0.526783441	-0.249585109	-0.184035214	0.25965956
A1L390 1xPhospho [S962]	PLEKHG3	26030	pleckstrin homology and RhoGEF domain containing G3	-0.899586002	-0.6072893	0.252295153	-0.466794105	-0.091174495	0.398125587	0.321002932	-0.299248042	0.35391081	-0.756332998	0.420491032	0.120241151	-0.271411302	1.10463921	-0.380398721	-0.005677947	-0.389045279	0.229046861	-0.888582243	-0.258995054	1.201036505	0.117018076	-0.393384558	-0.341975951	-0.415791836	0.366852069	-0.006072009	0.051729854	-1.232771988	0.021977539	-0.347041549	0.108701648	0.074469487	0.006186891	0.052994432	-0.472095307	-0.553229998	0.400978379	-0.036968036	0.176376619	-0.484613461	0.105883926	-0.686225538	-1.051788519	0.547751918
A1L390 2xPhospho [S485; S488]	PLEKHG3	26030	pleckstrin homology and RhoGEF domain containing G3	-0.271032504	-0.120849362	0.424855831	-0.084551942	-0.101910782	-0.308191057	0.429275167	0.416420757	0.471290297	-1.840528479	0.26795368	-0.008947007	-0.189250274	0.955963437	-0.014175685	0.155549873	-0.632225601	-0.512742099	-0.823035717	-0.261549705	NA	NA	1.088485435	NA	NA	NA	NA	NA	NA	-0.01707782	0.767765882	-0.250575963	0.229658163	-0.294898842	-0.784805938	-0.893419554	-0.23678985	0.120559629	-0.488081281	0.452816187	0.06950451	0.446730527	-0.6116906	-0.446304336	0.535899782
A1X283 1xPhospho [S291]	SH3PXD2B	285590	SH3 and PX domains 2B	0.559881106	0.176259218	-0.31496172	0.205752405	0.026506822	-0.354504936	0.300285941	0.431470047	0.562779397	0.167360721	0.048997529	0.262669886	0.285938491	-0.248907488	0.04922088	-0.044203736	0.203725869	0.242625237	0.074564128	0.032591006	-0.208082477	0.815709693	-0.291649359	0.479597748	-0.154165916	-0.18599935	-0.188821948	-0.040670564	0.163195122	0.838298713	0.016537622	0.290282	-0.387402156	1.006717078	0.559127395	0.648003971	-0.952226201	0.219483713	-0.231453415	-0.662974312	0.014578038	0.015834144	-0.333264144	-0.488075086	-0.61651203
A1X283 1xPhospho [S499]	SH3PXD2B	285590	SH3 and PX domains 2B	0.13818118	-0.643713224	-0.73191122	-0.225770216	-0.321213324	-0.630682701	-0.154643806	-0.53255773	1.120325323	0.065068263	-0.231419073	0.358073564	-0.206893346	-0.416992398	0.130535195	0.032499412	0.276901489	-0.39417155	-0.387351691	0.396792767	0.15155139	0.852912048	0.152016347	0.291837113	0.45999678	-0.277380515	-0.448956676	-0.206743799	-0.069143352	-0.030758791	0.150719148	-0.247984996	-0.544489654	-0.179230588	0.123401963	-0.311671813	0.266890502	-0.006104747	0.608510325	-0.198673833	0.208709555	0.499546315	-0.181955648	0.194700112	-0.007384084
A1X283 1xPhospho [S675]	SH3PXD2B	285590	SH3 and PX domains 2B	1.696406177	-0.34247091	-0.047122554	0.132033147	0.031686434	-0.434438179	0.212381677	0.418531026	1.181771049	-1.170912696	-0.126256203	1.83373759	0.958435592	-0.856002705	0.002456814	-0.268713064	-0.761496078	-0.212150212	-0.077082808	0.1406327	0.739755768	1.054086558	-0.498289821	-1.28940638	-0.086304562	0.679744424	-2.19018607	0.099851398	0.058658689	0.43123986	0.664660637	0.457449748	-0.198697387	1.716336953	0.033186334	0.414013059	0.702442925	1.035806756	-0.177464662	0.406522535	0.714296921	0.374877346	-1.432720459	0.194930801	-0.032435314
A1X283 1xPhospho [S720]	SH3PXD2B	285590	SH3 and PX domains 2B	1.730439314	0.645306785	-0.128159191	0.357036003	-0.164387661	-0.471984062	0.090416562	0.519960537	0.657511155	0.113880192	-0.125630879	1.215516233	0.05966127	-0.085782198	0.228232704	0.009511687	0.052333868	0.163016049	0.012849832	0.470203681	-0.068730759	0.558800725	-0.723463687	0.486176932	-0.01516474	0.006507082	-0.239625732	-0.146887745	-0.056468786	-0.571507177	-0.816033976	-0.316045873	-0.613063909	-0.087138851	-0.623120983	-0.519729923	-0.450264244	0.078235748	0.057152222	-0.801887002	-0.420032849	0.125265468	-1.518686821	-0.426814832	-0.522327562
A1X283 1xPhospho [S769]	SH3PXD2B	285590	SH3 and PX domains 2B	0.415407062	0.58296622	-0.25106529	0.177314762	-0.13491905	0.011066881	-0.057963103	0.339961707	0.322678507	0.307672248	NA	NA	NA	NA	NA	0.245871501	NA	NA	NA	NA	1.317289337	1.351990304	-0.579003828	0.460768342	-0.336494818	0.538723447	-0.310635715	-0.392003888	0.14747864	-0.614667542	1.287197195	0.321962938	-0.382798265	0.503660338	-0.977050283	-0.671502802	-0.025958486	0.810571147	0.732147429	-0.913755823	0.273251004	-1.836300787	-1.343311973	-0.234206895	-0.666888725
A1YPR0 1xPhospho [S215]	ZBTB7C	201501	zinc finger and BTB domain containing 7C	-0.306046465	-0.298770413	-0.539673587	-0.261146332	0.10437198	0.159029245	-0.067593515	0.005955563	-0.47297666	-0.272534034	NA	NA	NA	NA	NA	-0.333444133	NA	NA	NA	NA	0.225607779	-0.213103503	-0.499994422	-0.041122262	0.015881205	0.485103217	0.341180208	0.271293576	0.688685019	0.872567693	0.468728689	-0.386608341	0.389965338	-0.317119202	0.758745896	-0.136402688	0.038847515	-0.239052641	-0.109750908	-0.223823762	0.734884576	-0.192548895	0.174335813	-0.354797036	-0.094897373
A2A3K4-1 1xPhospho [S392]	PTPDC1	138639	protein tyrosine phosphatase domain containing 1	-0.069930925	0.061804377	-0.981854713	0.634294794	-0.332276273	-0.238469443	0.423562822	-0.24709224	0.335113668	-0.278013133	0.192858765	-0.067148484	0.03402992	-0.196509334	0.021299501	0.089668318	-0.63895134	-0.598056731	-0.784420583	0.286030381	0.339329319	0.141073299	0.465677628	0.129219824	0.376043956	0.188636262	-0.033823201	-0.100500233	-0.195199053	-0.126005414	0.221102629	-0.179601037	-0.124748406	0.213925088	-0.261132617	-0.502559791	0.066859458	-0.143101452	0.189816899	0.146885883	0.097655876	-0.512802687	0.033305841	-0.055251226	0.227694291
A2AJT9-1 1xPhospho [S100]	BCLAF3	256643	BCLAF1 and THRAP3 family member 3	1.315814224	1.410067183	0.595249728	0.065272632	-0.362854409	0.517139847	-0.138210013	1.434306327	-0.17484225	-0.473878519	0.085790107	0.107363241	-0.056257431	-0.025352852	-0.087278623	0.168264873	-0.163127457	0.387772804	-0.081154331	-0.322968014	-0.057347461	0.880983722	0.226958217	-0.082596312	-0.155311828	0.07522866	-0.110033524	-0.22523154	-0.220444876	0.550463166	1.185445505	0.704360146	0.732644811	0.278629529	0.410709309	1.259839646	0.647792857	1.083654016	0.308701771	1.054757023	1.233747518	0.272839409	1.592725137	0.441756731	0.513316653
A2AJT9-1 1xPhospho [S139]	BCLAF3	256643	BCLAF1 and THRAP3 family member 3	-0.114465449	0.65203293	-0.132544375	-0.340542613	-0.429821987	0.160983065	0.096720335	0.711671559	-0.237979142	-0.794491791	0.212879362	-0.089080071	0.31074546	0.432455865	0.23281739	0.28875219	-0.136370918	-0.039063513	0.167328278	-0.253872156	0.716986832	1.1032531	0.140264702	-0.320117712	0.073556219	0.247599767	-0.601533029	-0.230905703	-0.159531498	-0.187143379	0.858940797	0.030172752	0.662935372	-0.196515218	-0.613983205	0.008745443	0.828440522	0.731073227	0.411276641	2.579844936	1.984421822	1.518269871	1.690429014	1.721769696	2.186865031
A2AJT9-1 1xPhospho [S192]	BCLAF3	256643	BCLAF1 and THRAP3 family member 3	0.133915846	0.389861922	-0.344407902	-0.625918643	-0.398351392	0.481304185	-0.119596583	0.388446923	0.008457867	-0.449549503	0.136485772	-0.432057772	0.296635972	-0.020046154	0.044022632	0.042172463	-0.17627963	-0.678725336	-0.559812188	-0.456292851	0.787695039	0.848494802	0.545102566	-0.376466594	-0.05636386	-0.137529702	-0.375257548	-0.375924896	-0.18523254	-0.23919555	0.348350009	-0.072279698	0.093004659	-0.176149533	-0.632071873	-0.547818618	0.184891449	0.012598721	-0.302456769	0.419925328	0.136585969	-0.313222143	-0.100493842	-0.682227669	-0.119100614
A2AJT9-1 2xPhospho [S15; S17]	BCLAF3	256643	BCLAF1 and THRAP3 family member 3	-0.291996278	-0.15200685	-0.242234745	-0.48626191	-0.350930974	0.163230454	-0.217728613	0.168619376	-0.284201153	-0.94226386	0.100156019	-0.132693514	0.252220408	0.230102663	0.106602441	0.235871759	-0.239333445	-0.130691568	-0.086796539	-0.159247808	0.552375425	0.848888294	-0.033060956	-0.355628376	-0.057383503	0.180678507	-0.482320203	-0.013394219	-0.035625723	-0.438422029	0.086906351	-0.260573425	0.079154079	-0.406838725	-0.713023715	-0.474189896	0.760292667	0.463411943	0.489279153	0.410792972	-0.287444151	-0.779081415	-0.114020177	-0.265278341	0.407009388
A2RRP1-1 1xPhospho [S1937]	NBAS	51594	NBAS subunit of NRZ tethering complex	0.601865059	-0.227304521	-0.618493688	-0.082090854	0.0603985	-0.005196966	0.658238729	0.126025858	0.042164149	-0.648026533	0.373408795	-0.147195713	0.404761004	0.788448989	-0.001560191	0.121251524	0.197419025	0.045609963	0.353477325	-0.306156865	-0.143768366	0.128653184	0.145687597	0.368931326	-0.442479715	-0.017442546	0.059013498	-0.030095283	-0.071415842	-0.054823494	-0.165495394	0.271354182	0.076232542	0.330549355	-0.267664078	0.162133666	-0.153611975	0.461935184	0.392698983	0.197994976	-0.095104761	0.061939315	-0.664610914	0.038329697	-0.010488391
A2RRP1-1 1xPhospho [S473]	NBAS	51594	NBAS subunit of NRZ tethering complex	-0.126489535	-0.361284601	-0.318988897	-0.083136564	0.180952452	0.488764569	0.022994001	0.012002714	0.059142847	0.017444625	-0.104118798	-0.135510688	0.420252581	0.05811306	-0.07658498	0.159385827	0.302908138	-0.136606836	0.149946364	0.09791676	0.267030975	0.09411966	-0.103333705	0.33782195	-0.40857337	0.419296147	0.056488031	-0.276389996	-0.037197751	-0.623586536	-0.194803119	0.018015977	-0.038050362	-0.42869511	-0.042812512	0.169999009	-0.114584666	0.153672963	-0.070770478	0.104068541	-0.017704363	-0.057607931	-0.121924837	0.021500652	-0.401620767
A2RRP1-1 1xPhospho [S475]	NBAS	51594	NBAS subunit of NRZ tethering complex	0.00273751	-0.162458716	-0.124046751	-0.041960066	0.278215357	0.312559272	0.042107374	0.218891162	0.023594027	0.140280631	-0.135822684	0.032624296	0.361829556	0.118070548	-0.029713075	0.086765463	0.347307957	-0.032251968	0.291029224	0.164421152	0.159053039	0.166032482	0.034382935	0.140884462	-0.571206888	0.214090946	0.039216328	-0.380199464	-0.00081691	NA	NA	NA	NA	NA	NA	NA	0.199464135	0.563173373	0.067355268	-0.080865809	0.796998129	0.706212267	-0.273820961	0.466232823	0.181942833
A2RU30 1xPhospho [S454]	TESPA1	9840	thymocyte expressed, positive selection associated 1	0.151914443	0.386905018	0.25575324	-0.20868053	0.598544724	-0.13140284	-0.753446698	-0.592297732	-0.483322059	-0.195627372	-0.252254515	-0.406372373	-0.004064941	0.076210802	0.91718193	-0.108792631	0.76092675	-0.37233545	0.068499712	-0.274970815	-0.355345091	-0.616825689	-0.844867232	-0.336449694	-0.687069502	-0.330538317	-0.096575145	0.650931717	0.69168686	0.31084215	-0.347724115	0.276971037	-0.124183652	-0.158004744	-0.276099986	-0.217787091	-1.004444648	-0.514293234	-0.768715994	-0.907414296	-0.636639111	-1.402538037	-1.402065475	-1.360315664	-0.042569641
A3KN83-1 1xPhospho [S214]	SBNO1	55206	strawberry notch homolog 1	-0.500817309	0.232881883	0.517477548	0.119965927	-0.292450617	-0.087442885	-0.66614896	-0.094202975	-0.176306059	0.110707665	0.122126018	-0.00108785	0.398934207	0.275592799	0.157874874	0.136619034	-0.227697722	-0.009432947	-0.607781069	-0.246720934	0.057574962	0.689469845	0.578381006	-0.252254567	0.230404994	0.05338159	0.422824172	0.29665754	-0.145784359	NA	NA	NA	NA	NA	NA	NA	0.687266686	0.079991108	0.045092401	0.918003787	-0.230937319	0.246087119	-0.6342999	-0.719733428	0.790123836
A3KN83-1 1xPhospho [S815]	SBNO1	55206	strawberry notch homolog 1	0.295180062	0.530379221	0.275232666	0.351935917	-0.045353665	0.125820598	-0.719941777	0.138187317	-0.081570721	0.936481834	-0.186954552	0.004875505	0.008138625	-0.398553734	-0.037246793	0.456068928	-0.514513516	0.099299735	-0.005500518	-0.074065301	-0.101924195	0.3580918	0.965328065	-0.386616224	0.203348259	-0.306368745	-0.081574495	-0.155304592	-0.202793944	NA	NA	NA	NA	NA	NA	NA	-0.016052927	-0.265173575	-0.165544036	-0.243257137	0.053990259	-0.153418377	0.195664322	-0.192332768	-0.0735579
A4D1P6-1 1xPhospho [S256]	WDR91	29062	WD repeat domain 91	0.937080221	-0.965430207	-0.901713394	0.405047794	-1.196886636	-0.999418667	1.819608843	-1.169032546	0.572605595	-1.296919963	0.85697886	0.692451036	0.119038465	-0.833313011	-0.884675381	-0.856834088	-1.053633619	0.289767146	-1.007933523	0.305091894	0.115622741	-0.870996519	-0.353167526	0.914146586	-0.939997699	0.323210246	-0.981615809	0.734693654	0.27243522	-0.277956419	0.076551984	-0.363441472	0.229782212	-0.528037198	-0.145795672	0.373758636	0.224850194	0.599625728	0.54413737	0.169033195	-0.787273693	0.505449862	-0.651461129	-0.816991742	0.533331058
A4D1S0-1 1xPhospho [S158]	KLRG2	346689	killer cell lectin like receptor G2	-0.17486699	0.161594022	-0.583961065	0.008304158	-0.450220765	0.216176343	1.12861318	0.417683867	-0.390203511	-0.113608292	-0.332350151	-0.019151821	-0.432022738	0.593313033	-0.078742398	-0.360398339	-0.312564138	0.215673501	0.308378422	0.116722734	-0.780886847	-0.511816943	-0.264417152	-0.392914974	-0.406147642	-0.749950198	-0.533094759	1.086368336	-0.628648672	0.278130275	-0.408138178	-0.469371373	1.685914912	-0.303620605	0.178602532	-0.161907421	0.229873603	-0.374913783	0.239364053	-0.117755221	-0.468601008	-0.524924847	0.101027448	-0.010062992	-0.115426186
A4D2B0 1xPhospho [S61]	MBLAC1	255374	metallo-beta-lactamase domain containing 1	-0.473518166	0.39290086	-0.214528776	-0.219450057	0.800668766	1.485681273	0.097550588	-0.161781339	0.429996095	0.052247059	-0.135995436	-0.644496568	-0.35373885	0.226010685	0.344083392	0.117163663	-0.857154772	0.245191615	0.625404908	0.217555996	0.311432758	0.785841988	0.096730827	-0.268802867	-0.181254545	0.171401391	-0.266837492	-0.583330464	-0.073402014	-0.388518527	1.133382025	-0.480363499	1.340065668	-0.720376034	-0.150059291	0.488073011	-0.16304577	0.151608065	0.263034406	-0.123817954	0.407837044	1.610229259	0.359163055	0.214694056	0.131611157
A6NC98 1xPhospho [S1379]	CCDC88B	283234	coiled-coil domain containing 88B	-0.084430006	-0.444640165	-0.32770118	-0.037839708	-0.153873216	-0.516174914	-0.166919232	-0.48411907	-0.396078613	0.013175494	-0.048016806	-0.137620651	0.598692688	0.429680301	0.305290431	-0.112044332	-0.248192158	-0.440534873	-0.071872585	-0.158776132	-0.330313093	-0.863918551	-0.385050918	0.298284103	-0.231532973	0.079516923	0.215287852	0.874064506	0.103785895	0.296241585	0.082606882	-0.188451929	-0.174311467	1.50503886	0.094747595	0.081690798	0.280066298	-0.224787393	-0.00202571	-0.184263919	-0.134877854	-0.089176787	-0.119002423	-0.09640259	0.613823369
A6NC98 1xPhospho [S436]	CCDC88B	283234	coiled-coil domain containing 88B	0.170933355	-0.210332449	0.000894794	0.049688794	0.07072159	-0.442830325	0.150311516	-0.395711173	-0.083678481	-0.110131991	-0.143902328	-0.064578699	-0.017505583	-0.097249266	0.224871983	0.155362993	0.268837826	-0.223355372	0.320809067	-0.131258937	-0.249020237	-0.191440893	-0.071540603	0.139471374	-0.045498267	0.255501255	-0.030614011	0.321368773	0.119959602	-0.100822832	0.196176561	0.183767377	0.166660172	0.457220978	0.016613172	-0.09185419	-0.068537587	-0.064936078	-0.174869886	0.111588802	0.173700544	0.624885053	0.629152674	-0.410618946	0.22099682
A6ND36-1 1xPhospho [S356]	FAM83G	644815	family with sequence similarity 83 member G	-0.248537299	0.010338427	-0.531842405	-0.093258901	-0.70468814	0.200342822	0.219949433	-0.607232635	-0.112315848	0.248921601	-1.00679428	-0.320267611	-0.32933913	-0.2662379	-0.461512319	-0.399859692	2.568056376	-0.81042309	-0.415123269	-0.893874388	-0.808402111	0.397578141	0.531769068	0.309490043	-0.341455237	-0.277588439	-1.508970549	-1.106555655	-1.770727766	-0.263289535	-0.774732076	-0.406810721	0.316417029	1.147863247	0.474552311	-0.208023024	0.070158423	0.798216907	0.340825126	-0.420311665	-2.328723052	0.771578367	-0.699999018	-0.938065986	-0.302489375
A6ND36-1 1xPhospho [S634]	FAM83G	644815	family with sequence similarity 83 member G	-0.236966136	-0.369460501	-0.323041323	-0.260723959	-0.191936827	0.267848858	-0.046775313	-0.25791979	-0.134563487	-0.048035487	-0.130074191	-0.14211123	-0.042927844	-0.142705821	-0.209212151	-0.153794246	1.756412231	-0.186508988	-0.119298928	-0.217280413	-0.443893762	0.20025818	0.403993126	0.139475559	-0.475297871	-0.321393894	-0.74293058	-0.461630508	-0.373392504	0.832721504	1.29315698	0.042624553	1.175235552	0.64835202	0.581937278	0.876656536	-0.198128229	-0.028677448	0.017653865	-0.612402606	-0.918311359	-0.047483558	-0.171706743	-0.164172648	-0.674707386
A6ND36-1 1xPhospho [S760]	FAM83G	644815	family with sequence similarity 83 member G	-0.202690971	0.175807039	0.132593982	-0.033028359	0.076915688	-0.14302171	-0.147332058	-0.072510949	0.230220038	-0.157739772	-0.456165591	-0.16255755	-0.435146794	0.168714233	-0.388232685	0.015340546	0.620180088	0.064811152	-0.232392707	0.100306356	0.276342473	0.460194386	0.203125179	0.468464984	-0.178484725	0.006064739	-0.150566851	-0.225039488	0.497709151	NA	NA	NA	NA	NA	NA	NA	-0.129180876	0.627152555	0.494764692	-0.07562916	-0.326438282	0.517119855	0.754154612	-0.73016439	-0.314014662
A6NDB9 1xPhospho [S375]	PALM3	342979	paralemmin 3	0.094897727	-0.616366756	-0.492667885	-0.405157879	-0.86715315	0.175024418	1.690382573	-0.37080198	-1.113524358	0.374459853	0.616577412	-0.777338588	0.138337837	-0.363107917	-0.393190327	-0.367843844	-0.824328926	-0.645895866	0.22053876	-0.675317228	-1.108137587	-0.749187527	1.926630342	-0.640658787	-0.779742142	-1.13480635	-0.386154857	-0.662078551	-0.062962153	-0.610396288	-0.029371883	-0.424546257	-0.91280449	-0.841703252	-0.362079138	-1.010872798	1.010631752	1.124434967	-0.559744292	1.391770665	0.803765721	0.513263116	-0.087985113	0.913911874	0.029363196
A6NFI3 1xPhospho [S112]	ZNF316	100131017	zinc finger protein 316	0.033094005	0.405514307	-0.128712232	0.092655627	-0.14940507	-0.08315045	0.672340415	0.020957605	0.126442327	0.05172365	-0.093248937	0.083564945	-0.142775978	0.547353412	-0.026136039	0.102171242	-0.054155429	0.349710017	-0.157710228	-0.04267837	-0.266287913	0.38223723	0.180349704	-0.312351077	-0.176759935	-0.070892355	-0.729463646	0.423634732	0.379672098	0.19835308	-0.06716273	-0.285286786	-0.126711065	0.056729316	-0.115876428	-0.004011336	0.172947657	0.199172139	-0.089629768	0.343970497	0.127728825	0.348113906	0.690104319	-0.044419455	-0.243064418
A6NIX2 1xPhospho [S88]	WTIP	126374	WT1 interacting protein	-0.066012276	0.186048946	0.083173598	0.321175379	-0.13861562	0.523989908	0.194902808	0.447620978	0.186005346	0.445224303	0.027962096	0.210456734	0.33700569	-0.045386234	0.083693707	0.096353128	0.423749117	0.514289297	0.209026938	0.36919724	0.016016694	0.301996224	0.201677071	-0.116757853	0.14198327	-0.134884981	0.057792575	0.320916794	0.460375305	0.290328333	0.197315631	0.005094453	0.008159264	-0.206290396	0.199672783	0.235940745	0.370444268	0.311350957	0.002371879	0.2245118	0.590652363	0.653909854	0.72695489	0.428758118	0.382970822
A6NJG2 1xPhospho [S38]	SOWAHD	347454	sosondowah ankyrin repeat domain family member D	1.798037247	-0.224154902	0.642659988	-0.079354477	0.264956082	0.005395082	0.328318908	0.161414701	-0.046070025	-0.010221324	-0.409260182	0.371200961	0.757222851	0.056236185	-0.032702132	-0.477642071	-0.223651334	-0.462265859	-0.472323793	-0.410201115	-0.1748733	-0.403864607	-0.085474498	0.386056389	-0.290040235	-0.345235289	0.068110913	0.451356967	-0.328456289	NA	NA	NA	NA	NA	NA	NA	-0.143680445	-0.139899516	-0.315348925	-0.019291978	-0.078437679	0.467537826	0.226525286	-0.303597405	0.393953235
A6NKD9 1xPhospho [S179]	CCDC85C	317762	coiled-coil domain containing 85C	-0.087675938	0.01265896	-0.032929506	0.014182011	-0.289345856	0.222555301	-0.085429177	-0.027858725	-0.077470923	0.12473426	0.011573081	-0.168772921	0.504609901	-0.173523209	-0.252797101	-0.122983672	-0.180072768	-0.156902749	0.239084812	-0.192552235	0.593708773	-0.991363445	0.731116361	-0.352386272	0.070688148	-0.367806312	0.104117591	0.313697299	-0.764652101	0.587569258	0.029656771	-0.013356938	-0.140385337	-0.135103414	0.223446253	0.357235701	0.106759869	-0.276549576	-0.135531281	-0.037402423	-0.074476742	0.418237625	-0.017606709	0.184162795	-0.151358902
A6NKF1 1xPhospho [S402]	None	0	None	0.174096342	-0.451902315	0.315142641	-0.25657541	-0.249052753	-0.037043729	-0.025709434	0.053871827	-0.078986335	0.842173482	-0.040463769	-0.228783357	-0.201371697	-0.280348935	0.201156634	-0.163737483	0.125557207	0.485987964	0.010680745	0.022703823	0.274740361	-0.004994721	0.232427748	0.116642286	0.364457466	0.059668167	0.157782283	-0.223423775	0.062662531	0.076850841	0.089820281	-0.045424204	0.276520838	0.151028985	-0.045969488	0.031982478	-0.029221721	0.279343218	0.0159781	0.363000344	0.380000119	1.110613516	1.149821818	0.291184931	0.02502288
A7E2V4 1xPhospho [S1092]	ZSWIM8	23053	zinc finger SWIM-type containing 8	0.74359268	0.922832139	0.437861975	1.082866203	1.294860846	0.088405213	0.45944901	0.545836393	1.479970515	0.240938792	0.665184434	0.883900571	0.582803899	0.333968962	0.554337531	0.503282052	0.290100578	0.59408259	0.667506737	0.104964741	0.371132173	0.671839951	0.39945995	0.676786882	0.572873543	0.795988309	0.414858672	0.18326683	0.526426465	0.148349931	0.519552746	1.844852977	0.924961669	0.558448412	0.357874246	0.723114125	-0.239649504	0.015751767	0.420959535	-0.547935804	0.675663668	1.277112378	0.559820653	-0.285088064	-0.482723672
A7E2V4 1xPhospho [S48]	ZSWIM8	23053	zinc finger SWIM-type containing 8	0.403368019	-0.760374455	-0.41205925	0.108071543	0.321621366	0.855496932	-0.456119477	-0.789764015	0.350127407	-0.232061937	1.002949756	-0.796322369	0.148830769	-0.276287701	-0.162829563	-0.318009624	-0.564628756	-0.654825884	1.079011673	-0.29324232	-0.166453623	0.239257595	1.284683224	-0.439538235	-0.021269528	-0.495728364	-0.249434767	0.076322822	-0.051409311	0.037862199	0.188516523	0.597993243	-0.292449968	-0.076659975	-0.332415204	-0.845409646	0.159988511	-0.555470295	-0.135521411	-0.629206096	-0.385397959	-2.372413901	-1.111884633	-1.393857155	-0.613419543
A7E2V4 1xPhospho [S53]	ZSWIM8	23053	zinc finger SWIM-type containing 8	-0.12606275	-0.545898399	-0.755090772	0.058838021	0.26410204	0.529747126	-0.048279255	0.088233146	0.156004958	-0.325026718	0.05161576	0.115762996	0.453143634	0.125846051	0.059192444	0.170716209	0.057701574	-0.006414042	-0.0102144	0.074174864	-0.100820605	-0.133470261	-0.543016248	0.613414546	-0.153199799	0.613214545	0.023071849	-0.289315929	0.160109167	-0.596492946	0.084072275	1.166865937	0.108945914	-0.358368532	-0.39697372	0.097121284	0.004228234	0.576273269	-0.004818165	0.009320201	-0.758457856	-0.711288208	-0.152790067	-0.224746566	-0.054143068
A7E2V4 1xPhospho [S567]	ZSWIM8	23053	zinc finger SWIM-type containing 8	0.141082091	-0.387421023	-0.375322892	-0.082353513	0.111364139	0.551034217	0.10791497	-0.437189915	0.345209045	0.002990076	0.345227006	-0.189921146	0.15705165	0.049774148	-0.039626293	0.047591166	-0.29440994	-0.423944199	0.340251193	-0.259597662	-0.087132647	0.244037183	0.240672887	0.34554418	0.022468264	0.046657369	-0.047525086	-0.305806173	-0.131659719	-0.451721546	0.186211712	1.216690927	-0.198238977	-0.105846179	-0.473986731	-0.476611763	0.295221503	0.26729192	0.020210827	-0.02434075	-0.216777102	0.437006655	-0.18439632	-0.49879032	-0.073345747
A7E2V4 2xPhospho [S48; S53]	ZSWIM8	23053	zinc finger SWIM-type containing 8	0.862092721	-0.488338219	-0.55340262	0.057112538	0.256914022	0.438510547	0.189165636	-0.357913559	0.247370279	-0.160927831	0.584115885	-0.104875313	0.140661916	0.150673688	0.165061258	0.198388399	-0.228777579	-0.173160809	0.832300748	0.05758517	-0.168025008	0.103663731	0.140713251	0.069494278	0.121950165	0.189086829	-0.217933848	-0.290407757	-0.194910299	-0.344196006	-0.121390065	0.747902999	-0.598071283	-0.045179243	-0.278274994	-0.01383494	-0.260863985	0.84055941	0.434763904	-0.497951137	-1.095720236	-0.841071784	-0.271461688	-0.564794072	-0.225804631
A7KAX9 1xPhospho [S1220]	ARHGAP32	9743	Rho GTPase activating protein 32	0.178819766	0.570784056	-0.242077421	0.776608086	-0.052684161	-0.280311517	0.887278926	0.418923724	0.568214164	-0.032971365	-0.370096671	0.468980814	0.307241055	-0.260274809	-0.354923053	-0.167353335	0.05094605	-0.074001751	-0.012330497	0.051647459	0.00017467	-0.031067219	-0.493461683	0.079196302	-0.441855408	0.195186134	0.249840388	-0.083603809	0.115391074	NA	NA	NA	NA	NA	NA	NA	-0.09728754	-0.548831653	-0.250113179	-0.39714734	-0.326670806	0.535856418	-0.339257496	0.246666446	0.972691511
A7KAX9 1xPhospho [S655]	ARHGAP32	9743	Rho GTPase activating protein 32	-0.46152175	-0.21382299	-0.771609219	0.161140567	0.153810153	-0.066274365	0.583133833	-0.006400165	-0.134240213	-0.29618187	-0.022621457	-0.062588234	0.603455084	0.340163012	-0.062175184	-0.149532917	-0.000729431	-0.037905088	-0.427421224	0.325541026	0.033213911	0.166020266	-0.074566967	0.20365857	0.156322924	0.158081955	0.086938921	0.135223177	0.295501372	NA	NA	NA	NA	NA	NA	NA	0.125027169	0.133390977	0.149111196	0.327197181	-0.421595515	-1.10410619	-0.531105505	0.013181998	0.892533659
A7KAX9 1xPhospho [S682]	ARHGAP32	9743	Rho GTPase activating protein 32	0.177326401	0.037301864	-0.465673005	0.02472805	0.13274896	0.832151934	0.373529199	0.473840803	0.069475546	-0.705515367	-0.003763816	0.430930834	0.372169691	0.465287165	-0.416190628	0.046729078	-0.186521394	-0.652436049	-0.426304001	0.268877191	0.271892167	0.311648631	-0.11252256	0.039261606	-0.048592736	0.167756962	-0.068511959	-0.070819241	-0.01943938	-0.157032825	0.097156084	-0.033999987	0.144845682	0.066847258	-0.409344823	-0.251844827	-0.020877524	-0.20128518	-0.059708431	0.221996319	-0.349550333	0.404241133	0.079263696	-0.180428402	1.007281461
A7KAX9 1xPhospho [S706]	ARHGAP32	9743	Rho GTPase activating protein 32	0.715003663	1.596212349	0.344498532	0.930398399	1.903802869	0.700387927	0.195482376	0.617561927	1.115667468	0.00759796	0.675888949	0.967039198	0.683124882	-0.075762272	0.289119579	0.670738685	0.108837954	0.347710202	0.524885109	0.175520597	0.197873406	0.955484188	0.378090723	-0.192793372	0.350784786	0.436287148	-0.071236403	0.189625464	1.044303681	0.313931787	1.188609972	1.158572544	1.495922656	1.172283325	0.667992072	1.524300449	-0.189293572	-0.499183761	0.830902294	-0.288134927	1.243490416	1.690454245	0.522546489	-0.125836564	1.34368623
A7KAX9 1xPhospho [S732]	ARHGAP32	9743	Rho GTPase activating protein 32	0.31163482	0.258344225	-0.238555331	0.084442588	0.279264521	0.041718554	0.165040567	-0.203951917	0.044612557	0.025749172	-0.018732943	0.030154833	0.052995606	0.210719585	-0.372512981	-0.021096637	0.051258165	-0.18555096	-0.155257261	-0.071229814	0.228749218	-0.182847602	0.179500081	0.055536417	0.01243611	-0.118279223	-0.016774769	-0.147163911	0.072500742	NA	NA	NA	NA	NA	NA	NA	0.938113646	0.454920482	0.367864379	0.390755219	0.272292374	0.307196786	0.756379277	0.587248224	1.047013253
A7KAX9 1xPhospho [S821]	ARHGAP32	9743	Rho GTPase activating protein 32	0.199577076	-0.077167861	-0.255321927	0.132406593	-0.04810936	-0.065067726	0.252337709	0.285392928	0.432993412	-0.421035018	0.040564465	0.556474979	0.529929989	1.091515404	-0.696030716	-0.065752387	0.080941197	0.107319646	-0.660769614	0.787001428	0.126757363	-0.064184857	-0.308388004	0.1742655	-0.238732178	-0.347849672	0.407449976	-0.031831824	-0.542107963	-0.251340398	0.505018787	0.095797098	0.513642266	0.218817662	-0.42756664	-0.419898599	-0.495665774	-0.417425464	0.687120462	0.378115038	-0.060554309	1.368418125	-0.082320425	0.05614454	0.728871379
A7KAX9 1xPhospho [S856]	ARHGAP32	9743	Rho GTPase activating protein 32	0.267259263	-0.252053606	-0.244134354	0.021023789	0.125910055	0.290417992	0.076741417	0.225769423	-0.072074686	-0.057218887	0.228618677	0.274568741	0.55403329	0.434695186	-0.467802717	-0.022888454	0.079146402	-0.262727245	-0.478380022	0.38737595	0.208850866	0.144088947	-0.574948364	0.030376276	-0.171138105	-0.006470176	-0.115611453	-0.036334149	0.229897588	0.135506734	0.073804798	-0.177027541	0.001892712	0.021660206	-0.069605833	-0.058917473	0.321892177	0.260782187	0.188576482	0.276596133	0.195116294	0.076060506	-0.498853264	0.267168204	1.213618928
A7KAX9 1xPhospho [S871]	ARHGAP32	9743	Rho GTPase activating protein 32	-0.406104636	0.167333834	-1.090257823	0.047680769	0.148125184	-0.476399972	0.904123076	0.59984311	0.018673429	-0.681935964	-0.401941713	-0.892636759	0.263835833	1.036735146	2.543820936	-0.266042732	0.316316688	2.069714912	-0.02075856	0.154210867	-0.113981645	0.038855936	0.248883849	1.532016742	-0.141030468	-0.561500326	1.067776664	0.488221846	0.667495397	NA	NA	NA	NA	NA	NA	NA	-0.983610071	-1.487243855	0.423735605	-0.014977873	-0.764875207	-0.011648106	-0.489315473	-0.431138694	2.374587911
A7KAX9 1xPhospho [S892]	ARHGAP32	9743	Rho GTPase activating protein 32	-0.774763573	-0.411011942	-0.500436615	0.278043317	-0.384271936	0.315402989	0.644899059	0.639302631	0.312203502	-0.804703473	-0.08082893	0.539715326	1.314173415	0.830908984	-0.519671575	-0.557778712	-0.276469075	-0.436518645	-1.482806127	-0.104519861	-0.048057149	0.146333648	-0.419799673	0.143595235	-0.199267043	-0.045036614	0.463970941	0.511610585	-0.292191288	0.044124721	0.146829562	-0.477710818	0.409297446	-0.697479951	-0.091048733	-0.339553683	0.332882308	0.06233093	-0.068875944	-0.458531618	-0.681546591	0.350184896	-0.67392426	-0.260789968	1.73828829
A7KAX9 1xPhospho [S952]	ARHGAP32	9743	Rho GTPase activating protein 32	0.199400482	-0.107127598	-0.540810567	0.205064285	0.203224458	0.471572475	0.39966383	0.481739741	-0.004842528	-0.791907081	0.387266013	0.267738248	0.526961725	0.128909935	-0.405782477	-0.057989811	0.117566031	0.008920228	-0.081214591	0.129351411	0.004977312	0.284579879	-0.171555984	-0.230104716	-0.225994755	-0.188449499	-0.286582495	-0.084635236	0.024790078	-0.177575245	0.277530382	-0.235208632	0.428712631	-0.04811434	-0.453027795	-0.289610938	0.157137951	-0.015544846	0.379115334	0.149924802	-0.186033724	-0.603073947	-0.142839724	0.182401228	1.815010857
A7KAX9 1xPhospho [T1236]	ARHGAP32	9743	Rho GTPase activating protein 32	0.305601343	0.385983253	-0.28883303	0.084171814	0.011142357	0.243318341	0.079566634	0.060967386	-0.002694419	-0.194462545	-0.350151707	0.338641187	-0.049132311	0.399997006	-0.521305415	-0.083066447	0.168084961	-0.125407231	-0.354011621	0.484032049	0.017763742	0.704026825	0.071934281	0.139876665	0.009766943	-0.419899714	0.088257856	0.056150105	-0.504756381	0.212116199	0.101582039	-0.051394737	0.139828363	-0.358694824	-0.049298038	0.135183649	0.250986164	0.095155033	0.372947207	0.120928806	0.016630939	-0.012476809	-0.16076662	0.24980936	1.031254513
A7MCY6-1 1xPhospho [S504]	TBKBP1	9755	TBK1 binding protein 1	1.192058611	0.071964133	-0.059987548	0.804901381	0.128652543	-0.338241052	0.227715241	0.184681478	-0.255810893	0.07662685	0.109623344	0.466023887	0.375281798	0.117898108	0.148363135	0.002766196	0.231247677	0.320671768	-0.088623888	0.294784194	-0.18893944	0.076266907	-0.545696276	0.271761094	0.284685266	0.451841649	-0.018555039	-0.203255269	0.066687689	-0.307847513	-0.548839151	-0.506061633	-0.51959764	-0.393957097	-0.376192068	-0.292912315	0.14802876	0.348598613	-0.002141027	0.424247035	1.018456905	0.512397445	0.944702749	-0.002320185	0.034358999
A8CG34-1 1xPhospho [S370]	None	0	None	0.272045268	-0.203680979	0.049532654	0.675042562	-0.111383535	0.558368923	0.049273787	-0.47329273	-0.145149112	-0.101253444	-0.187659059	-0.040141527	-0.206313866	-0.161123697	-0.00444422	0.142152948	0.15619513	0.35761312	0.144076178	0.246503224	-0.008025209	-0.126861333	0.228916022	0.192601772	0.000162814	-0.367797004	0.091809158	0.278134994	-0.238388326	-0.027821804	0.48521059	0.498907044	0.325984121	0.261540942	0.225196851	0.659562279	-0.085869704	0.151768196	0.20129839	0.555671631	-0.082031777	-0.193941406	0.096574682	-0.259672285	-0.201036726
A8CG34-1 2xPhospho [S370; S373]	None	0	None	0.79209508	0.209597063	-0.098453079	0.327130805	-0.03955079	0.107483406	0.483323543	0.313434694	0.129473268	0.143239558	0.393948457	0.144837947	0.297363651	0.241375547	0.586537587	0.448575916	0.328312011	0.571771141	0.408877546	0.712945571	-0.283523067	-0.471601129	-0.147056061	0.197052834	-0.210802621	-0.311796251	0.163096729	0.195156125	0.300019296	0.241699614	-0.071564048	0.411868147	0.49161596	0.39958864	1.037682305	0.867059086	0.124131101	0.028935346	0.730618487	0.453949045	0.937775519	-0.288441785	0.962465146	0.52942665	-0.136912428
A8MU93 1xPhospho [S54]	C17orf100	388327	chromosome 17 open reading frame 100	-0.332584267	-0.513622175	-0.323771334	-0.265682399	-0.570815154	1.045842506	0.786671778	-0.476596317	-0.233782643	0.327791958	-0.40512404	-0.336820604	-0.358238463	-0.032744094	-0.418251857	-0.679462273	-0.549977189	-0.156732874	-0.3631296	-0.428513703	0.342696574	1.021406166	-0.284531002	-0.46805993	0.209472371	-0.300844643	-0.096324745	-0.383030348	-0.223171978	NA	NA	NA	NA	NA	NA	NA	-0.016945813	-0.229314077	-0.204860615	0.071233622	0.128267573	1.469579961	0.337758591	0.570737508	-0.039646977
A8MVU1 1xPhospho [S296]	None	0	None	0.252341969	0.157366014	-0.313802016	-0.429604551	0.71432091	-0.351893123	-0.535006991	-0.274634129	-0.382810233	0.269362408	0.247826963	-0.973626969	1.205094413	0.617878836	0.072496543	-0.203393828	0.055379652	-0.697597493	-0.05204249	-0.540592213	-0.537500723	-0.75350664	-0.55116493	0.893647037	-0.184067087	0.173417515	0.073988346	0.412770486	-0.410463626	-0.060169958	0.372732689	-0.032624693	-0.032152888	0.822331599	-0.510037215	-0.389818957	-0.699774961	-1.097071552	-0.676240901	-0.5621545	-0.752639492	-0.567253702	-0.915181446	-0.32727212	-0.527423542
A8MVW0 1xPhospho [S789]	FAM171A2	284069	family with sequence similarity 171 member A2	0.093423617	-0.322070424	-0.628814027	0.275766148	-0.15973579	-0.175592006	0.13406419	-0.202090006	0.65694286	0.275235547	-0.140207223	0.564105459	0.415998723	-0.054187419	-0.025562505	0.179262595	-0.052322131	-0.331702616	0.23477969	0.476377295	-0.224644613	0.186055756	0.175624311	0.551906431	-0.205518174	-0.105869393	-0.129121197	-0.234300012	-0.076506188	-0.562050124	-0.486814812	-0.580398874	-0.515417376	-0.117881689	-0.554676429	-0.472311241	-0.024627774	-0.66067762	-0.398704928	-0.559977236	-0.178137519	0.5741508	-0.041541094	-0.306065844	-0.335482456
A8MW92 1xPhospho [S433]	PHF20L1	51105	PHD finger protein 20 like 1	0.074721743	0.354031702	0.321234658	0.251300395	-0.31851223	-0.041249106	-0.118931497	0.001371253	0.336863526	-0.725101949	0.600960072	0.631812801	0.296950336	-0.206021278	0.015774056	0.189284116	0.000996565	0.257579882	0.411816286	-0.276449602	-0.502512808	0.601628327	-0.340150334	-0.117366607	0.243581808	-0.446623444	-0.352978314	0.36463366	0.646838167	NA	NA	NA	NA	NA	NA	NA	0.811685861	-0.484734645	0.086035084	0.58437293	0.367756788	0.687782851	-0.275118826	0.138928696	0.179531582
A8MYZ6 1xPhospho [S184]	None	0	None	-0.47911581	-0.05175828	1.322494967	0.217567671	-0.370052748	-0.745023221	-0.565629966	0.239940815	0.083274652	-0.295627999	-0.185542135	0.791165302	1.641285957	-0.282598066	-0.120029503	-0.151747463	0.402889964	0.85181404	0.159826145	-0.222895519	-0.40918977	-0.580489318	0.298999825	-0.314203382	0.118758278	0.894017635	0.692614953	0.204041196	0.530084499	NA	NA	NA	NA	NA	NA	NA	0.001749994	-0.55705216	0.337276059	0.099706437	0.820243719	0.67729688	0.443591836	-0.278953278	0.584041276
B1AK53-1 1xPhospho [S647]	ESPN	83715	espin	-0.347143729	0.461613901	-0.647561721	0.778837014	0.757447507	-0.693380955	-0.183165618	0.039867634	1.190080033	-1.165436491	0.047327421	-1.340095736	0.408628617	-0.047363883	0.328112435	-0.656682778	0.343578768	-0.397047204	-0.718760999	-0.966251995	NA	NA	0.151870874	NA	NA	NA	NA	NA	NA	0.944511569	-0.18092909	-0.510857697	-1.062003767	-0.762545749	0.402093731	-0.315722945	0.008322648	-0.896258246	-0.701404409	-0.009782711	0.13478885	0.504312079	-0.389298178	-0.330233783	-0.431401469
B2RTY4-4 1xPhospho [S1299]	MYO9A	4649	myosin IXA	0.211143066	0.166917815	0.194617275	0.641936828	0.144976036	-0.444484202	0.028144054	0.009440892	0.302154086	0.085584694	-0.027314976	0.30523749	-0.148469808	-0.04166808	0.07625005	-0.502497729	0.068769098	0.263643425	-0.105647954	0.163670482	0.307768579	-0.192544446	-0.237328264	-0.121622123	-0.127740656	0.301282432	0.107508335	-0.213058537	0.466260753	-0.103169913	-0.781587727	0.444109052	-1.307862892	-0.181978101	-0.822783953	-0.499078717	-0.100228927	0.188676206	0.215356431	0.326776585	0.551800184	-0.814786051	-0.426658706	0.246369228	0.03629637
B2RTY4-4 1xPhospho [S1804]	MYO9A	4649	myosin IXA	0.551885061	0.090049978	0.209580514	0.514935105	0.074845681	-0.108310155	0.178799864	0.260858976	0.448681258	-0.154822926	0.226784466	0.522788324	-0.279772965	0.123636952	-0.190809833	0.273635774	0.209831036	0.232728171	-0.072849323	0.420690052	0.518240648	-0.138086151	0.044702557	0.160723184	-0.02667807	0.780226988	-0.046761804	-0.373224283	0.289612429	-0.207776636	-0.375811226	-0.32094964	-0.429550551	0.013552973	-0.25344542	0.035287759	-0.050645809	-0.126969185	-0.110524748	-0.167132881	0.244494338	-0.240461756	0.064248884	0.02625824	-0.491283802
B2RTY4-4 1xPhospho [S1900]	MYO9A	4649	myosin IXA	0.627839098	0.106460364	0.380983477	-0.795989096	-0.271991309	-0.191029927	0.097180537	0.352832045	0.62383556	-0.764941531	0.415351498	0.781956049	-0.010574121	0.337989516	0.26780961	0.462100888	0.453053465	0.371208986	-0.384053901	0.451667955	0.536355114	-0.178130012	-0.264955256	0.038040969	-0.050690622	0.896427723	-0.012162794	0.005474795	0.490096712	-0.070213735	-0.751386283	-0.239702122	-0.703079867	0.25961556	-1.348619417	0.191741381	0.105513229	0.024962128	0.524993248	-0.112915793	-0.079486428	-0.846034193	-0.816648939	0.567493069	-0.59441418
B2RTY4-4 1xPhospho [S2365]	MYO9A	4649	myosin IXA	-0.114361588	-0.203915399	-0.269635425	0.095280649	-0.145385643	-0.253941262	-0.041078631	-0.099865953	0.222582672	0.026460525	NA	NA	NA	NA	NA	0.170151529	NA	NA	NA	NA	0.18797898	0.051447431	0.008146793	0.193156581	0.105409964	0.431140676	0.648499058	-0.361944571	0.113550462	1.051978955	0.900609697	0.288038717	0.515517946	0.477732421	0.634686904	0.654908428	-0.274611315	-0.505036535	-0.176625061	-0.499509058	-0.091837672	0.463431984	-0.333094757	-0.056835144	-0.645311647
B2RTY4-4 1xPhospho [S2535]	MYO9A	4649	myosin IXA	-0.371478649	0.154621709	-0.515562345	0.014217766	-0.114449838	-0.184841885	0.412095351	-0.202684677	0.512924424	-0.36819258	-0.306858452	-0.275786448	0.066694321	-0.219348407	-0.241285112	-0.150191868	-0.086531581	-0.206461648	-0.479812421	-0.148534484	1.408942373	-0.068385972	-0.223440859	0.01907847	0.231406006	1.344908772	0.697082238	-0.024491584	-0.640082012	1.230023548	-0.015935179	-0.181144138	0.00501836	-0.144827852	0.617092413	-0.056303137	-0.365267567	-0.412317067	-0.232234365	-0.024468183	-0.71617592	-0.033811017	-0.092232144	0.399463811	-0.677074209
B2RXF5 1xPhospho [S328]	ZBTB42	100128927	zinc finger and BTB domain containing 42	0.176369858	-0.518398261	0.451872901	-0.445660519	-0.340696138	-0.043823674	-0.569633283	-0.334942919	-0.594501965	-0.182241335	-0.05740248	-0.78673008	0.010833411	-0.199296448	-0.563306752	0.801469329	-0.509872569	1.164880466	-0.151411114	-0.437548393	1.696392773	-0.524215228	0.552613307	-1.297247439	-0.51998275	0.092028438	-0.872103186	-0.276089224	-0.244750023	-0.434348017	-0.048787034	-0.509495425	-0.381650549	-0.494350713	0.046580262	-0.483366634	-0.255829115	0.796688852	-0.527273842	0.387968171	-0.205391128	0.099206742	0.908224604	-0.0699235	0.180020915
B7Z6K7 1xPhospho [S87]	ZNF814	730051	zinc finger protein 814	-0.691244668	-0.574628076	0.314183148	-0.502484967	-0.029162447	-0.340316043	-0.126808205	0.243458989	-0.704241379	-0.312018291	-0.598241844	-0.690165032	-1.123916635	-0.413537709	-0.761496399	-0.157124959	-0.079306593	0.688982615	-0.348938214	0.043209009	0.50437367	-0.085329213	1.313317718	-0.519551	1.070174737	-0.099900416	-0.231004927	0.160797383	-0.293459404	-0.902736417	-0.439730993	-0.148009902	-0.292784539	-0.481476967	-0.63302279	-0.103848241	-0.234413279	-0.633423646	-0.691703771	-0.141938669	-0.508510566	-0.352520731	-0.284646026	-0.676254108	-0.327501599
B7ZBB8 1xPhospho [S86]	PPP1R3G	648791	protein phosphatase 1 regulatory subunit 3G	-0.007577128	-0.432559762	-0.50498516	-0.482666139	0.393034784	-0.89017107	-0.444668771	1.396672376	2.46192844	0.220445357	0.73426908	-0.212437209	0.948781625	-0.693581461	-0.7710576	-0.262433391	-1.056974805	-1.209887665	-0.69471164	0.992303752	-0.456598584	-1.803621136	-1.632883581	0.890082963	0.219014406	-0.352001142	0.777452544	-0.729476274	-0.436493983	0.209784569	0.366583307	-0.272333562	-0.774330142	0.10208139	-0.064183028	-0.63120394	-0.291809523	-1.077470547	1.133088233	-0.513473876	1.421216074	0.628693322	-2.493668625	1.858968498	-0.325682884
C9J069 1xPhospho [S109]	AJM1	389813	apical junction component 1 homolog	-0.12812272	-0.390209992	-0.70051282	-0.479498024	-0.006841795	-0.354329242	0.041200598	-0.397003887	-0.293992854	0.11439676	0.197281777	0.227017557	-0.114441287	-0.240669198	-0.213956083	-0.263453346	0.133925458	-0.531255648	0.032384242	-0.106143099	-0.181377694	0.067672485	0.052838665	0.018005566	-0.371246395	-0.063406448	-0.053659409	0.005919925	0.179374146	0.371724199	-0.009045626	-0.176149891	-0.291357317	-0.380643038	0.419510473	0.398209114	-0.039872064	-0.05533371	-0.097122952	0.473559156	0.307712448	0.192040758	0.874291573	0.171450058	0.02895193
C9JI98 1xPhospho [S175]	TMEM238	388564	transmembrane protein 238	0.075713882	0.078016296	-0.142421406	-0.027503132	0.099328866	-0.204307743	0.384636044	-0.207964287	0.112472915	0.513398432	0.653363421	0.29073969	0.083771583	0.189983576	-0.190279985	-0.225612998	0.27692004	-0.032258075	0.285911066	0.062203154	0.032608191	-0.091347214	0.364602555	-0.23985902	0.033589821	0.011080524	0.428676377	-0.048704474	-0.110151703	0.267485124	0.520420579	-0.135588142	0.995669663	-0.083624832	0.554695699	-0.0954846	0.325695452	0.412634334	0.279530425	0.065870781	0.327235557	0.515396058	0.348257958	0.094350905	0.229459483
C9JLW8 1xPhospho [S21]	MCRIP1	348262	MAPK regulated corepressor interacting protein 1	0.036641918	-0.243000803	-0.140984674	0.311818834	-0.052735516	0.019611353	0.392640851	0.13364512	0.173105427	0.005314547	0.178671541	0.069937147	0.215787299	-0.36356778	0.059188439	0.188449997	0.016495589	-0.064078022	0.224845782	0.253888883	-0.079357685	0.169487724	-0.171294244	0.025416129	0.169125868	0.040432994	-0.102883235	-0.095319966	0.132233016	0.02213411	0.108918144	0.061352663	-0.212961191	0.04506414	0.366174692	-0.186902699	-0.012867379	-0.129707021	0.098796179	0.012904927	0.132150378	0.390325588	0.519575503	0.271791172	-0.325479771
E9PAV3-2 1xPhospho [S876]	None	0	None	-0.127139014	-0.056555461	0.076868362	0.056350502	0.107434887	0.092143562	0.099641281	0.130688609	-0.182200053	0.313697716	-0.017165247	0.016423591	-0.166541909	0.018867339	0.033660538	0.09005953	0.289913987	0.348355693	0.075850649	-0.110732491	-0.128200083	-0.004340021	0.04728039	-0.139620958	0.028792959	-0.176542141	0.004128456	-0.002343407	0.076952952	-0.571819749	-0.115098099	0.099044655	0.226058687	0.094267734	-0.152283507	-0.048571782	0.051922204	-0.022037875	-0.116713294	-0.070755245	-0.408469154	-0.32536646	-0.275502284	-0.328901494	0.009486523
I3L1I5 1xPhospho [S155]	None	0	None	0.495144546	0.114705516	0.378449541	-0.022267664	0.261909423	-0.464422942	-0.587086757	-0.520432226	-0.605265284	-0.126149155	-0.03622037	-0.310341547	-0.002849664	-0.47709836	0.771436478	-0.394455301	0.142550954	-0.01622542	0.377547189	-0.142754576	-0.381358161	-0.731515743	-0.205690614	-0.29653591	-0.427400673	-0.252029815	-0.350344217	0.556676488	0.295804091	0.247647186	-0.37527434	-0.008432982	-0.140417086	-0.182407987	-0.230739105	-0.246316111	-0.579437129	-0.533197237	-0.362775577	-0.453752701	-0.614972233	-0.348449681	-0.241668217	-0.866213144	-0.520994194
I3L1I5 1xPhospho [S94]	None	0	None	0.394824597	-0.278821807	0.484426663	-0.49151121	-0.164387477	-0.526106794	-0.918398045	-0.683922121	-0.931139816	-0.266969736	-0.275081012	-0.242263801	0.032036748	-0.297436364	0.293023259	-0.178838065	0.274149636	-0.46193906	0.21449067	-0.199765665	-0.084998828	0.217365833	-0.319385257	0.190483528	-0.051602415	0.202095847	0.150865562	0.079092178	0.347081453	0.475627256	-0.15619872	0.055756768	-0.137611895	-0.206425477	-0.111273907	-0.221124971	0.122394415	-0.858258964	-0.547715055	-0.640485461	-0.542029793	-0.565879522	-0.268912638	-0.848863238	0.392735257
K7EJ46 1xPhospho [S67]	SMIM22	440335	small integral membrane protein 22	-0.173750666	-1.047194534	-0.163784716	0.845150455	-1.88361976	-2.728907025	-0.893503206	-0.141493275	-0.805575598	-1.737779232	-1.149999663	-1.799934099	-2.821602998	-0.212378268	2.121729347	-0.328587303	-0.767920062	0.014310895	-2.707984515	-1.986369519	-1.424579919	3.20630262	-0.992891036	-1.137450092	-2.673855346	0.319939896	0.57564088	-2.152359212	-2.452635922	-1.206072259	-0.300375716	-0.860560037	0.68110419	-0.876915929	2.739522233	-0.616302539	-1.032753295	-0.210127845	-0.983714916	3.722063048	0.504741458	4.737288367	1.913521093	1.72609995	-0.252101716
O00116 1xPhospho [S65]	AGPS	8540	alkylglycerone phosphate synthase	-0.067991148	-0.449342135	-0.14695376	0.233294976	0.159049544	-0.585532908	-0.133524507	-0.060934072	-0.31259719	0.36094922	0.053987089	-0.325202643	0.066800292	-0.324389788	-0.390826958	0.469063569	0.215043353	0.558752992	0.810705267	-0.032806715	-0.186507697	-0.705900402	0.205329099	-0.59172876	0.116822833	0.08726621	-0.356643676	-0.109205191	-0.109363727	0.67934535	0.181067836	0.235532344	-0.050099871	0.712849491	0.108921	0.217373061	-0.002274962	0.831787063	0.058403889	0.080649372	0.475927052	0.727569851	1.42903775	0.433372868	0.759489357
O00151 1xPhospho [S90]	PDLIM1	9124	PDZ and LIM domain 1	0.075949745	-0.353044386	0.346562112	-0.071118065	-0.059182919	-0.739420907	0.16699377	0.031623662	0.622431073	-0.406959	0.408048347	-0.273122083	0.333244417	0.900515552	0.467301155	0.409006171	-0.083264862	-0.901739229	-0.417645966	-0.026185993	-0.292654905	-0.464069447	-0.557844157	0.839805986	0.175250011	0.221123076	1.19292185	0.12643042	-0.115737801	-0.089098744	0.741002589	0.524288059	-0.104851584	-0.010701422	-0.468269645	-0.63357781	-0.113746495	-0.185646221	0.814671903	0.541756958	-0.044312233	0.252677942	-1.424904503	0.034451148	0.438060562
O00159-3 1xPhospho [S10]	MYO1C	4641	myosin IC	0.096400198	-0.412855217	0.192757964	-0.287809912	-0.2346732	0.17846852	-0.016346527	0.157830972	0.073606364	0.163627785	0.245396023	0.114955702	-0.109803545	-0.152108933	-0.297971349	0.054544911	-0.206264788	-0.14255834	-0.394353226	0.507946117	0.407672482	0.104326793	0.332846236	0.161790366	-0.046966364	0.392030637	0.506904313	0.086910766	-0.289384187	0.120677632	0.007238384	0.030285268	-0.128839273	-0.150528882	0.626687569	0.100785061	0.039873897	-0.321270129	0.163513963	-0.295257428	0.5554205	0.115711696	0.36381608	0.102004712	-0.167167277
O00160 1xPhospho [S939]	MYO1F	4542	myosin IF	-0.277027393	0.158202341	1.112411939	-2.372697486	0.000623029	-0.8774591	-0.409399563	0.298459709	-0.872800886	-1.197884647	-0.327068094	-0.517520532	1.637392826	1.14191187	0.377732405	0.270817918	-0.557310568	-0.764924643	-1.007913537	0.122403001	-0.185060811	-0.366782081	0.872551139	1.244195631	-0.291878802	0.570353019	0.310086482	1.268739536	-0.265883279	-0.12707408	1.000321882	-0.440972485	0.619598175	1.189375457	-0.978798284	-0.012926185	0.674524997	-0.334157145	0.083927569	0.540387964	0.146427242	-2.953719436	-0.528892485	-1.190879463	0.943331901
O00161 1xPhospho [S110]	SNAP23	8773	synaptosome associated protein 23	-0.096294104	-0.242096436	0.224529261	0.12159727	-0.000343599	-0.567703717	0.145952995	-0.409682667	-0.363427987	0.150111679	0.182558428	0.119395201	0.17875706	-0.045150277	0.08258904	0.038243471	0.162785025	0.458539276	-0.124908337	0.053562569	-0.47724564	0.020972971	0.401578458	-0.024813339	-0.641198273	0.116956349	0.322738797	-0.100742931	0.293284264	-0.397418948	0.05462613	0.13812297	0.430393053	0.453334754	0.572446373	0.161150252	0.357075374	0.681534908	-0.047883059	-0.162093934	-0.225417586	0.020703565	0.11875172	-0.137678299	-0.064683558
O00161 1xPhospho [S20]	SNAP23	8773	synaptosome associated protein 23	0.455797463	0.127890395	-0.254449652	0.003042059	0.012852919	0.201050774	0.272810546	-0.125293123	0.142348613	0.467682486	0.076249641	0.223148266	0.032116572	1.008636626	-0.206531384	0.295140309	0.029277021	0.195897033	-0.040927865	0.345499816	-0.038586817	0.099179978	-0.332643879	0.374717551	-0.092924378	0.038661732	0.144642346	-0.174772769	-0.003475939	-0.179757942	0.190522452	-0.107006654	-0.062305788	-0.153605744	-0.009934365	-0.085770427	0.173620252	-0.03820135	0.02279535	-0.31652567	0.221608091	-0.043376367	0.687377412	0.241738879	-0.208800455
O00161 1xPhospho [S34]	SNAP23	8773	synaptosome associated protein 23	0.387168927	0.029503994	0.146622391	-0.32897067	-1.076419863	0.286910942	-0.247686119	-1.261082867	-1.090007558	2.051959051	-1.179023014	0.020826491	-0.314217514	-1.044439006	-0.595899226	-0.545492202	-0.46872537	0.068211683	0.43571035	0.096989683	NA	NA	-0.03370574	NA	NA	NA	NA	NA	NA	-0.020505105	-0.333714837	-0.047355276	-0.025794121	0.107508079	0.268674173	0.144684199	1.005697179	-0.166961018	-0.289506617	-0.710222429	-0.024409745	1.262802666	1.597526433	-0.172168937	0.095728538
O00178 1xPhospho [S25]	GTPBP1	9567	GTP binding protein 1	0.05643549	-0.056099607	-0.04633374	0.119813598	0.102175604	0.21243964	0.013588992	0.033817282	0.223888363	0.059627991	0.096072258	0.013216743	0.098571681	0.006486836	0.070187801	-0.036611696	0.16587846	-0.081796168	-0.060496025	0.035076656	-0.081467841	0.103482046	-0.065219667	0.056021215	-0.109697195	0.156052711	-0.040552441	0.002106431	-0.013163926	0.006714478	0.175242954	0.125509925	0.460939705	0.181578817	0.070047347	0.061055217	-0.161700633	0.007512557	-0.384304191	0.178816033	0.076377498	-0.014068393	-0.082385944	-0.149521584	0.002792551
O00178 1xPhospho [S44]	GTPBP1	9567	GTP binding protein 1	0.292860285	-0.451366304	-0.020239278	0.044895026	0.342903124	1.083824163	-0.322060415	-0.325117563	0.120954977	-0.674781969	0.898180585	-0.12995551	-0.154951015	0.108279948	0.051434918	0.351547414	0.544455927	0.218222679	0.387684886	-0.386941188	0.158254155	0.430597455	-0.422355392	-0.381925554	-0.112524508	0.33356272	-0.196139624	0.040701832	0.151364842	-0.742199902	-0.253939933	0.743505811	0.571583995	0.668921987	-0.358890104	0.089410642	-1.511405435	-0.710309627	-0.162361707	-0.254207271	0.156868602	-0.571712817	-0.412228914	-0.540735202	-0.70264245
O00178 2xPhospho [S44; S47]	GTPBP1	9567	GTP binding protein 1	-0.326036392	-0.500131469	-0.006922868	-0.366630767	-0.238525467	0.203645787	-0.377212282	-0.230475699	0.029707554	-0.376795327	0.240346501	-0.024729873	0.275867298	0.003816881	0.015857564	0.03941782	0.245395823	-0.406373078	-0.099340316	-0.317808331	0.1682834	0.018806032	-0.132886012	-0.039975825	-0.190137673	0.158139153	0.120194002	0.11983402	0.099177946	-0.56398843	0.106151642	0.071419793	0.375394254	0.331201167	-0.072301781	0.090426557	-0.267801757	-0.416653538	-0.139400005	0.553184834	-0.009294566	-0.098292465	-0.735595177	-0.271528521	0.173222516
O00192 1xPhospho [S335]	ARVCF	421	ARVCF delta catenin family member	-0.209552749	-0.504098319	0.388648589	0.750035619	-0.107139921	0.111535549	0.446030923	-0.136071041	0.429352254	-0.731610929	-0.769554688	0.054772414	0.538289928	-0.043174298	-0.383270242	-0.518158521	0.156295487	-0.075396791	0.005120906	-0.368937465	-0.056167748	-0.933180718	0.348409702	-0.525622435	-0.605170014	-1.126827555	0.546892061	-0.53060719	0.389251809	0.011523129	0.782847226	-0.07806655	-0.244702881	0.077241078	-0.103803117	-0.072721577	0.614992775	-0.738075798	0.365069585	-0.120570736	-0.092494565	0.956141995	0.258758	-0.239298249	-0.576479122
O00192 1xPhospho [S343]	ARVCF	421	ARVCF delta catenin family member	-0.186060825	-0.564922486	0.144059118	0.502091042	-0.118801007	0.187615198	0.34574983	-0.32064686	-0.292855512	-0.497587766	-0.495441779	-0.325567423	0.056998873	-0.032940965	-0.185154166	-0.239507314	0.008102437	0.497372443	-0.223951802	-0.05844969	0.437777515	-0.300663966	0.217380708	-0.491788528	-0.344256672	-0.325590426	0.460523782	0.170606316	0.804271229	-0.065043709	0.430413962	-0.439901172	0.081816383	0.080838423	-0.471247013	-0.083451505	0.212660718	-0.367523201	-0.122220007	0.243117947	-0.230652426	-0.011115979	0.282330842	-0.33673033	-0.332464631
O00192 1xPhospho [S864]	ARVCF	421	ARVCF delta catenin family member	-0.023415402	-0.230947829	-0.410280327	0.642262413	0.355274015	-0.028808443	0.362320527	-0.140993285	0.45886062	-0.248873208	-1.02180149	-0.945516318	1.109485233	-1.12539692	0.039665065	-0.667648119	0.350450016	-0.764360322	-0.320979149	-1.168420263	-0.794823926	-1.08398467	-0.511334339	0.923760649	-1.138208373	-0.38850809	0.458254073	-0.84065901	0.781885721	0.770169262	-0.45627586	-0.782294257	-0.948987052	-0.618430064	0.0672095	0.655372884	-1.449025656	-0.684251862	-1.172256977	-0.694464177	-0.819034108	-1.373187856	-0.917035811	-1.476542308	-2.305152815
O00192 1xPhospho [S887]	ARVCF	421	ARVCF delta catenin family member	0.171661199	0.854869549	-0.597133446	-0.228004733	-0.384347058	0.080497093	0.015575943	0.239153254	1.183466542	0.102075847	-0.274600674	1.959806053	-0.19120716	-0.350124567	-0.157314392	-0.472619584	-0.134174131	0.253206757	-0.133798498	-0.273986208	NA	NA	-0.476593583	NA	NA	NA	NA	NA	NA	0.006773946	1.012092351	-0.794515054	-0.573163128	-0.139063778	1.236540063	-0.279089598	-0.622514595	-0.690470951	-0.771051751	-0.150814686	0.780110495	-0.550518862	0.813293012	-0.417443059	-0.410907577
O00192 1xPhospho [S915]	ARVCF	421	ARVCF delta catenin family member	0.463057722	-0.808323707	0.089837951	1.296678753	-0.930610828	-0.439943487	0.435389813	-0.742344905	0.324878045	-0.767568539	-0.391342663	-0.011153777	0.76327003	-0.405690739	0.031505926	-0.020970752	-0.728119991	-0.034787015	0.107590914	-0.424014502	-0.073898847	-0.97616513	0.648805503	0.294374286	-0.397042521	-0.927045239	0.618986194	-0.000759495	0.530720475	-0.056687699	0.712518066	-0.21535617	-0.329226822	-0.468203762	-0.658227661	-0.245930548	-0.008241928	-0.92121969	-0.562730844	0.25908716	-0.597543578	-0.130138568	-0.338726715	-0.296296143	-0.486613443
O00192 1xPhospho [T642]	ARVCF	421	ARVCF delta catenin family member	-0.473777812	-0.599019881	0.285306818	0.949947771	-0.337727524	-0.027487534	0.632657701	-0.66209664	0.326909765	-0.152893458	-0.321236792	-0.064594152	0.702347769	-0.188979972	0.060457436	-0.274129984	0.150164004	-0.111797643	-0.045087515	-0.04107952	NA	NA	-0.289567685	NA	NA	NA	NA	NA	NA	-0.050383764	-0.384140634	-0.597630551	-0.878390622	-0.460974964	0.039235822	-0.248441195	-0.07542591	-0.578068874	0.030674239	0.479455731	0.027198672	0.155243546	-0.222074348	0.028894975	-0.520435428
O00193 1xPhospho [S15]	C11orf58	10944	chromosome 11 open reading frame 58	-0.466789538	-0.142158884	-0.451557484	-0.265462254	-0.214593881	-0.553212661	-0.088933532	-0.527354194	-0.259332961	0.013701336	-0.044384893	0.713797272	0.02761882	0.772587631	0.264966022	0.382680653	-0.034148608	-0.997379359	0.085153756	0.706835149	-0.298054779	0.259406348	0.723534205	-0.089727789	0.068576001	0.061875897	-0.423140338	-0.046770727	0.031984592	-1.145777932	0.589728618	-0.40870415	0.097071568	0.451379849	-0.085356004	-0.599749028	0.147117752	0.107760525	0.331511375	1.015792663	1.03522287	0.741034374	-0.574853832	2.686593279	0.952425977
O00193 1xPhospho [S17]	C11orf58	10944	chromosome 11 open reading frame 58	-0.218704154	-0.078977503	-0.4114549	0.31670323	-0.147187156	-0.002991841	-0.128133397	0.148544246	-0.226080638	0.160659306	-0.188654803	0.411260357	-0.057682281	0.046396574	-0.235623384	-0.006501663	-0.126227264	-0.338855727	0.052485841	0.268663651	-0.007106973	0.085044293	0.40508394	-0.351281443	-0.170602161	0.251194653	-0.387845966	-0.116136442	0.274065468	0.17161428	0.131043868	-0.072553903	-0.28635346	0.163531967	-0.007670934	-0.158689818	0.243496658	0.149794598	0.039392366	0.338622167	0.371036891	0.577922572	0.128206435	0.689837619	0.371613281
O00203-1 1xPhospho [S276]	AP3B1	8546	adaptor related protein complex 3 subunit beta 1	0.600601594	-0.06044529	0.181385409	0.086186183	-0.048897493	0.373952729	-0.042653634	-0.054040292	-0.03789001	0.141408195	0.201843575	0.342727307	-0.590835167	-0.042123907	0.007007622	0.066808876	0.146772532	0.283364648	0.056819986	0.065905693	-0.015338472	0.020232131	-0.129907149	0.14576638	-0.10842454	0.056632613	-0.181977025	0.0970385	0.142736861	-0.324904076	-0.844835038	0.000358102	-0.821878468	0.293259066	0.485447462	0.512651595	0.216749459	0.947866553	-0.207020783	0.135713332	0.458061519	-0.019212726	0.300233853	0.180391081	0.313826434
O00221 1xPhospho [S183]	NFKBIE	4794	NFKB inhibitor epsilon	0.267139621	0.170805366	-0.066003908	0.129541976	-0.11032234	-0.042411581	-0.326956279	-0.345458371	-0.124038364	-0.242578445	0.252876332	-0.078855568	0.106932591	0.321385069	0.184962348	0.476545478	-0.178373935	0.041224852	0.253566132	0.3514672	NA	NA	0.543973626	NA	NA	NA	NA	NA	NA	0.690165286	0.417949716	0.320618851	0.003584575	0.90208712	-0.079898478	0.62635086	-0.142186199	0.099502642	0.319727858	0.046225695	0.356055582	1.463175115	0.026113028	0.625989154	0.241562492
O00231 1xPhospho [S14]	PSMD11	5717	proteasome 26S subunit, non-ATPase 11	-0.764877739	-0.632770848	-0.329150868	-0.568704867	0.324620585	-0.644294924	0.014678944	-0.064729984	0.480631991	-0.563633385	0.666894481	-0.114270106	-0.052188309	1.119672025	-0.033896209	-0.237651521	-0.830733938	-1.840209471	-0.684069658	-0.127176703	0.379716473	-0.143519763	0.891837831	0.394426228	-0.172906038	0.137516177	0.068706235	0.109645104	-0.625868696	-0.349503936	0.320259951	0.097477537	0.235423334	-0.015237677	-0.606492948	-0.600213739	-0.028061647	-0.462733697	-0.232289969	0.036699733	-0.385770766	-0.129515311	-0.491492083	-0.741266185	-0.509793291
O00255-1 1xPhospho [S492]	MEN1	4221	menin 1	-0.112645662	-0.282786976	-0.238459625	-0.433015585	0.184042289	0.284462889	-0.744390258	-0.034986449	-0.285831124	0.129085643	0.622794121	-0.805165299	0.198364282	0.179183002	0.167580829	-0.234193784	-0.526355639	-1.306992583	-0.54212249	-0.363699122	0.58182234	0.214712526	0.430051733	-0.500780844	-0.022377123	-0.343122556	-0.356837398	0.437007203	0.215547341	0.276128385	-0.754920818	-0.115990231	-0.664532583	-0.258715156	-0.515479665	-0.578913988	-0.888093856	-0.760645625	-0.557570905	0.249040673	-0.695172489	-0.528878267	-0.501625176	-0.587309578	-0.232514109
O00257-1 1xPhospho [S182]	CBX4	8535	chromobox 4	-0.306083212	0.064514534	-0.014473607	0.038987092	-0.463075561	0.51590907	0.417487102	0.30190914	0.180902994	-0.124891018	0.280987225	0.06767954	-0.098467212	0.611737263	-0.103431551	-0.046905696	-0.064764079	0.352445488	-0.216440087	0.516410113	-0.048383668	0.349231179	0.682592929	0.161875291	0.262226962	-0.02932965	0.11777468	0.347741396	-0.344531687	0.009713644	0.032335945	-0.271207952	-0.117920157	-0.442960436	-0.243436575	-0.587957242	0.266800829	-0.713890899	-0.348548975	1.11325154	0.260410257	0.165647484	-0.326355035	0.477883183	-0.04565788
O00257-1 1xPhospho [S349]	CBX4	8535	chromobox 4	-0.545160539	0.010982425	-0.178359486	-1.132060868	-0.419828401	0.797998724	0.035221142	0.063143228	-0.388129744	-0.315422518	-0.08557866	-0.943218753	-0.030844566	-0.425069538	-0.038305956	-0.207029909	-0.00367148	0.561853916	0.792207005	0.808029428	0.068789431	0.56381258	1.006583505	-0.384408868	0.179754648	-0.229176534	-0.427634252	0.326350465	0.166246746	-0.207932317	-0.353355357	-0.095389295	-0.621424958	-0.308499738	-1.205324743	-0.65293204	0.229669972	-0.611255693	-0.907316578	0.953500745	-0.361105606	-0.214926486	-0.594148651	0.070494677	0.030313215
O00257-1 1xPhospho [S415]	CBX4	8535	chromobox 4	-0.443715338	-0.208264142	-0.216935949	-0.318450705	-0.256637412	-0.012344985	0.040721418	-0.104248487	-0.164193492	-0.521360153	0.148787475	-0.284493222	0.12664716	-0.007102199	0.062046729	0.25416529	-0.254532663	0.033704333	0.741105088	0.541170422	0.301907511	0.205080418	0.825817453	-0.11843149	-0.101150036	0.061970576	-0.220680197	0.315880922	0.444612531	-0.064174012	0.755248168	0.622153982	0.67581654	0.13542419	0.162864109	0.03858678	1.420993133	-0.475816856	0.198545679	1.470958347	-0.086701752	0.738385611	-0.190752499	0.751432885	0.398046883
O00264 1xPhospho [S181]	PGRMC1	10857	progesterone receptor membrane component 1	-0.171843095	-0.160620513	-0.153077912	0.042216978	-0.032146425	-0.670232165	0.777855422	0.438386724	-0.568472757	-0.292554667	0.089611969	-0.30903139	-0.007974916	0.561822101	-0.185863295	0.107179033	0.240029231	0.133042791	-0.158301569	-0.487523103	-0.621994404	-0.61864363	-0.527991371	1.374554275	-0.583656673	0.756566693	0.810794096	0.393884061	-0.577916179	-0.101496033	-0.861545938	-0.342926821	-0.68849538	-0.320905361	-0.073786189	0.576941843	-0.936946123	0.247788901	-0.574504427	0.09358716	-0.225246885	-0.487111316	-0.685483102	-0.228478774	-0.716860664
O00264 1xPhospho [S57]	PGRMC1	10857	progesterone receptor membrane component 1	-0.701700178	-0.73805436	-0.597811858	-0.137027665	-0.350315806	-0.775139073	0.750882179	-0.335454218	-0.670900494	-0.413769189	0.261219773	-0.465977787	-0.440006353	0.910323413	-0.179035911	0.28469195	-0.392190937	-0.150754704	0.008871313	-0.450249704	-0.389897758	-0.371913236	0.093904556	0.692203173	-0.313317642	-0.034369378	0.220268005	0.492738083	-0.310400894	-0.080850941	0.083962522	-0.120518323	0.238845045	-0.311780023	-0.038551647	-0.1711122	-1.009645635	-0.133390464	-0.637497855	-0.393680196	-0.854786319	-0.084439455	-0.704646033	-0.474654083	-1.040690202
O00267 1xPhospho [S666]	SUPT5H	6829	SPT5 homolog, DSIF elongation factor subunit	0.081010774	0.188105631	0.344379679	0.123215367	-0.076997914	0.166001501	0.108882668	-0.05645082	0.246310561	0.272358414	-0.239521978	0.187076958	-0.062950636	-0.217227964	0.113847921	-0.190400734	0.220164914	0.527592517	0.295020387	-0.006505111	-0.337989615	0.074630405	-0.213466366	-0.123372268	0.031377376	-0.254108702	0.018269814	0.067595005	-0.047913984	0.704905198	-0.266769565	-0.39162522	-0.158052826	-0.316186887	0.261296671	-0.027494842	0.127955226	0.015806888	0.057392488	0.25020833	-0.052562994	0.328380314	0.005059973	0.106103277	0.115695966
O00273-1 1xPhospho [S315]	DFFA	1676	DNA fragmentation factor subunit alpha	-0.306683612	0.338092022	-0.197031669	0.151704192	0.03527651	-0.075399974	-0.196901639	-0.438316643	-0.240038915	-0.024167012	-0.055792009	0.157562632	-0.428604773	0.147052111	0.179735627	-0.074573116	0.168866008	0.625542055	0.436423533	-0.308785244	-0.235204461	-0.005166905	0.084377066	-0.311340324	0.447255936	-0.338087411	0.25842624	0.269190442	0.242626789	0.077335812	0.032085638	-0.275154691	0.293732624	-0.19301472	-0.23543204	-0.047233256	0.301686664	0.476703439	0.176231988	-0.451642763	0.076582959	-0.147509787	-0.293219246	-0.087882694	-0.018885981
O00299 1xPhospho [S156]	CLIC1	1192	chloride intracellular channel 1	0.678418035	0.542908348	0.322279995	0.310299694	0.495614176	-0.090189337	0.415311093	0.623794714	0.326418483	0.858146988	0.151950813	0.128782225	-0.445070649	-0.253972855	-0.313433594	-0.062143697	0.247059708	0.866960915	0.398353637	-0.050264012	-0.199384016	0.241093361	-0.03828763	0.232402182	0.028704317	0.583273484	0.023386644	-0.379037576	-0.524036061	0.169433471	-0.098249156	-0.063617028	-0.021949491	0.281936285	0.57174346	0.128583336	-0.825261136	0.173457365	-0.492314857	-0.796572283	-1.045196522	0.333624214	-0.10884672	-0.563271171	-0.48102218
O00303 1xPhospho [S258]	EIF3F	8665	eukaryotic translation initiation factor 3 subunit F	-0.412902329	-0.539433851	-0.204638544	-0.576067721	0.035418948	-0.164072692	0.578666838	-0.12853286	-0.08327164	-0.190150643	-0.08955915	-0.287250032	0.163470192	0.319185346	0.188167729	-0.137952484	0.102343285	0.176662311	0.054953036	-0.446054833	0.244274101	0.050133832	0.321980214	-0.211285225	-0.036720746	0.090946199	-0.181809898	-0.220932353	-0.127536765	-0.131627934	-0.618984074	-0.231401233	-0.396893748	-0.134115422	-0.737642689	-0.16711143	0.081485566	-0.212838664	0.03529385	-0.200581497	-0.386798117	-0.059650748	-0.241807243	-0.475933903	-0.096774023
O00308 1xPhospho [S211]	WWP2	11060	WW domain containing E3 ubiquitin protein ligase 2	0.061490917	-0.098310952	0.491140963	-0.310562471	-0.327654207	0.393023493	0.305445954	-0.012717682	0.22998612	0.461215284	-0.015594922	-0.248500733	0.101438898	0.368751853	-0.136131102	0.025542759	0.137189397	0.220330296	0.137073367	-0.426556968	-0.944451235	0.561085534	0.667102298	-0.031136499	0.188439101	-0.55345913	-0.052659279	0.434862497	-0.067687992	0.159327101	0.196511065	0.289233111	0.448774128	-0.061430539	0.468925506	0.539090426	0.349582221	-0.579835555	-0.651685669	-0.531019614	-0.021310506	0.455167364	-0.417063707	0.187031214	0.581179807
O00327-2 1xPhospho [S42]	BMAL1	406	basic helix-loop-helix ARNT like 1	-0.368064037	-0.221165304	-0.291741205	0.225307711	0.234668243	-0.076622602	0.210371481	-0.43083607	0.295184818	-0.099732942	-0.042616595	0.485833408	0.251045884	0.136441793	0.324229774	0.056470936	-0.392540197	-0.325009972	-0.554415637	0.4134824	0.668531583	0.509917981	-0.015138833	-0.15957769	0.194615646	0.032010837	-0.409797771	-0.287866736	-0.307515883	-0.637925103	-0.693720724	-0.284879648	-0.6441198	-0.345757254	-0.573562838	-0.541600406	1.419824747	0.489742052	0.849380976	-0.277263021	-0.046777558	0.553645731	0.058160798	0.740989714	0.640981329
O00329 1xPhospho [S1039]	PIK3CD	5293	phosphatidylinositol-4,5-bisphosphate 3-kinase catalytic subunit delta	0.618134491	-0.015926107	0.238908641	0.699663023	0.105509089	-0.241417194	0.055817948	-0.288993016	-0.041150545	0.094411193	-0.052723593	0.493944294	-0.098039357	-0.468350649	0.410054048	0.64980313	0.492280498	0.20904951	0.532613816	0.210449416	-0.196000192	-0.386831025	-0.32848144	0.427894653	-0.120062854	0.507157773	0.140601162	-0.045935385	0.334088293	NA	NA	NA	NA	NA	NA	NA	0.248814485	0.083797281	0.156928653	0.034439342	-0.188475228	-0.453361058	-0.008208011	0.373868805	0.413209205
O00391 1xPhospho [S426]	QSOX1	5768	quiescin sulfhydryl oxidase 1	0.485429827	-0.606200333	-0.357339226	0.95258049	-0.774034005	-1.029148096	0.922722797	-0.435710733	1.125341905	-0.374221444	0.440793574	1.089580985	-0.986637336	-0.665269654	-1.405832977	0.331454371	1.62566892	-0.672987724	0.376854305	-0.031461972	-1.19712007	-1.195462962	-1.383072037	0.3353979	-0.823431702	0.273786971	0.238364821	-1.590717785	-0.169426543	0.442418318	0.50468357	-1.324713302	-0.83223815	0.392674763	1.477246133	0.642787759	-0.82817862	-0.271297677	1.559014049	0.772625854	-0.130831804	-1.089868952	0.086729951	1.279819699	-0.872793231
O00400 1xPhospho [S22]	SLC33A1	9197	solute carrier family 33 member 1	-0.66422467	-0.204669992	-0.273849062	-0.734669786	-0.419008092	0.147890463	-0.183044218	-0.063631517	0.037682827	0.904387016	-0.048204101	0.260067864	0.460509883	-0.238547723	0.025237764	-0.282609917	-0.502654942	-0.516170718	-0.141929903	0.146155338	0.290427205	0.660761854	0.622698574	0.581686028	0.071930727	0.837885308	0.777793271	-0.263193049	-0.469341559	-0.617239348	0.196404527	0.52259216	0.618324276	0.031695416	-0.152660355	-0.023197746	-0.007147102	-0.203702715	-0.703788033	0.21889962	-0.323995278	-0.204269474	-0.793299283	-0.350229175	0.164249515
O00401 1xPhospho [S430]	WASL	8976	WASP like actin nucleation promoting factor	-0.404182776	-0.48600805	-0.246742338	-0.08492874	0.165187318	0.275100033	0.016573218	0.757790721	0.678722553	-0.581492059	0.453128266	1.0177938	-0.267845516	0.828495926	-0.386478104	0.413705426	-0.880264327	-0.42134083	-0.669521903	-0.622494955	0.03309978	0.397059045	0.161011009	0.038135068	-0.519757744	0.448129131	0.076321858	0.063719275	-0.181336357	0.824444125	1.721281787	-0.007456711	0.046312036	0.19479967	-0.233709124	0.371516442	0.329633887	0.309022751	0.407568268	-0.149171525	0.223535801	-0.426484884	0.125715445	0.30727894	-0.005392852
O00410 1xPhospho [S827]	IPO5	3843	importin 5	-0.300381862	0.564493538	0.055645393	-0.318100908	0.126895751	-0.140522924	-0.046258934	0.097138354	-0.129680069	0.39530227	0.236423432	-0.328701122	-0.161684353	-0.200354386	-0.143523938	-0.328341813	0.223790832	0.799511123	0.511024106	0.451381616	0.603351206	0.421657501	-0.049147239	-0.023470239	0.219311223	0.594711961	0.439541839	0.21594973	-0.33303486	-0.401010648	0.056829673	-0.046113091	-0.074869301	-0.140013328	-0.415893662	-0.86160732	-0.036151981	0.465587407	-0.768758647	1.105755482	-0.064904523	0.147170245	-0.193838085	-0.181250762	-0.023376075
O00418 1xPhospho [S445]	EEF2K	29904	eukaryotic elongation factor 2 kinase	-0.575810125	0.002642502	0.551865561	-0.580742347	0.329977008	-0.044117475	-0.304145444	-0.135775073	-0.340686507	0.394271761	-0.001892131	0.454239748	0.014393134	-0.315079445	-0.063542302	0.154100229	0.146134758	-0.442595783	-0.506211439	0.105991119	0.945996962	-0.01733754	0.230093929	-0.22138708	-0.035557583	0.935338959	0.020215858	-0.23094829	0.204062546	-0.44000256	-0.315763188	-0.020550687	2.243712454	0.082751941	-0.535786583	-0.577585297	0.208931213	-0.313114603	-0.248135529	0.115337089	-0.79605771	-0.128833276	-0.55392888	-0.707232536	-0.221021834
O00418 1xPhospho [S474]	EEF2K	29904	eukaryotic elongation factor 2 kinase	-0.493730676	0.488664844	0.686381528	-0.074648485	0.656579105	0.010577186	-0.307324926	-0.174730769	-0.360743987	0.40930895	-0.099343486	0.746369342	0.006741867	-0.752422137	0.034524503	0.295227372	0.107826378	0.326730488	0.087765586	-0.211018415	0.720025793	0.086006979	0.336082118	-0.126985707	0.045415524	1.032031367	-0.098649482	-0.159224913	0.272517875	0.26647207	0.393966957	-0.030233952	1.943382518	0.154345523	0.11942199	0.114541161	0.2674526	0.408631233	0.674339929	0.52416289	-0.290379315	0.175562953	0.611481446	0.053792435	0.46818463
O00418 1xPhospho [S500]	EEF2K	29904	eukaryotic elongation factor 2 kinase	-0.670851719	-0.881194765	0.612957481	-0.958604638	-0.419923108	0.154863738	-0.8313813	-0.259892259	-0.973398118	-0.065988324	NA	NA	NA	NA	NA	-0.401189526	NA	NA	NA	NA	1.073169889	-0.294696606	2.322398962	0.116833346	0.131020811	0.497637167	-0.022808557	-0.409441218	-0.748188327	-0.423494791	-0.096868543	-0.303849608	2.675120759	0.625242933	0.074104638	0.018589239	0.51304214	-0.037440807	-0.165490825	0.561223506	-0.041628816	0.248695854	0.882269303	-0.428180003	-0.102062779
O00418 2xPhospho [S470; S474]	EEF2K	29904	eukaryotic elongation factor 2 kinase	-0.393176586	0.251132317	0.656985473	0.459250122	0.424202171	-0.173650369	0.002539366	-0.18878764	0.254165317	0.140021594	-0.059455473	0.371130842	0.273077746	-0.692559208	0.132195531	0.486640369	0.242176458	0.113419861	0.216285234	0.064381817	0.022112413	-0.476935744	0.121180605	-0.143523743	-0.292074369	0.405739537	0.013719685	0.008926276	0.869891047	-0.089865516	0.119087737	0.319542782	1.926710273	-0.012850689	-0.062264936	-0.292915499	0.051062082	0.243048089	0.669133923	0.31302776	0.099503243	0.528502582	-0.143508046	-0.201521126	0.443577243
O00423-1 1xPhospho [S113]	EML1	2009	EMAP like 1	-0.056366729	-0.198052804	-0.374118488	0.149790197	0.032153014	-0.168762153	0.205098832	-0.121228173	0.662310842	-0.305120437	-0.06147726	0.17168529	-0.060887108	-0.345974564	-0.032151029	0.44915654	-0.125623872	-0.368605351	-0.605902145	0.533395879	0.383503131	0.223447432	0.096040821	0.691838551	-0.176643982	0.060501147	0.232398682	-0.000269144	0.125313791	-0.350722323	0.507709906	0.544341724	0.743402294	-0.066778656	-0.566536719	-0.175600792	-0.29104238	-0.409310306	-0.040890875	-0.166966043	-0.562066531	0.10411796	-0.534969023	-0.08527438	-0.515478062
O00423-1 2xPhospho [S135; S140]	EML1	2009	EMAP like 1	0.123058732	-0.303524305	-0.50738748	0.18783419	0.028537097	-0.135555842	0.075784575	-0.149992815	0.746692566	-0.622925471	-0.312870691	0.723767746	0.213408114	-0.379372053	-0.217163299	0.449880015	0.090651978	0.223009452	-0.312483634	0.810222933	0.169263198	-0.026921205	-0.530032155	0.244427354	-0.398185915	0.015147677	-0.251658781	0.509613981	0.250161212	-0.591172552	0.175913185	0.07093439	0.296414406	-0.247854778	-0.250000348	-0.209965363	-0.77145603	-0.916835618	-0.691534165	-1.498718324	-0.282390923	-0.671913969	-1.222188193	-0.542228756	-1.089068294
O00429 1xPhospho [S529]	DNM1L	10059	dynamin 1 like	-0.562695919	0.045084168	0.680398858	-0.991033205	-0.326636882	0.417982664	0.365749962	0.675468953	0.550720134	1.271126726	-0.246311629	-0.146968289	0.455827995	-0.018344905	-0.901367279	-0.647810353	-0.073954941	-1.040876528	-0.885389275	0.118475491	0.543563945	0.053393529	0.415488447	-0.228712692	-0.302224182	0.753949384	0.137846471	-0.479864725	-0.562445419	-0.108314759	0.197596201	0.133799941	0.007233424	-0.01178499	-0.031917429	-0.149081698	0.728721774	0.592571528	-0.123497271	-0.054600154	-0.007282775	0.763252599	-0.313240101	0.283292009	0.548923863
O00429 1xPhospho [S616]	DNM1L	10059	dynamin 1 like	0.071774968	0.20190828	0.318424607	-0.206634107	0.311569702	-0.204732655	0.258503395	0.367200161	0.440177075	0.032240816	0.060762332	-0.089376312	0.349380788	0.140045736	-0.06412067	-0.160920956	0.695628103	0.56503402	-0.441403705	0.178248561	0.54116207	0.100833835	-0.169247704	0.314246233	-0.035283084	0.316547107	0.395578643	-0.272129832	-0.221543382	-0.485471354	-0.301857345	0.463446929	-0.171498778	-0.103535468	-0.346358833	-0.22843705	-0.227155591	-0.117824375	0.124037614	-0.152519815	-0.257168141	-0.16738979	-0.63918616	-0.132411955	-0.06054424
O00443 1xPhospho [S259]	PIK3C2A	5286	phosphatidylinositol-4-phosphate 3-kinase catalytic subunit type 2 alpha	0.479865023	-0.001879033	-0.335653157	0.149155792	0.076224997	-0.333518834	0.346783648	0.150715925	-0.010502246	-0.21261645	0.027926905	0.123548009	-0.155550999	0.154127393	0.003586314	0.345690358	0.010821541	-0.300879142	-0.378484342	-0.009304667	0.281692192	-0.373840202	-0.492760573	0.131162328	0.015768333	0.244491016	-0.017009523	-0.071720399	0.569640608	0.013996906	-0.728645698	-0.190020311	-0.827357946	-0.118507276	-0.327913657	-0.343944465	-0.371218403	0.072907938	-0.099674176	0.199350877	-0.105061781	-0.060925155	-0.134932266	0.221968694	-0.205959607
O00443 1xPhospho [S329]	PIK3C2A	5286	phosphatidylinositol-4-phosphate 3-kinase catalytic subunit type 2 alpha	0.293936638	0.65324798	-0.054405599	0.001828791	-0.045485649	-0.041776322	0.366057566	0.09888576	-0.041789731	0.029277756	NA	NA	NA	NA	NA	0.075077302	NA	NA	NA	NA	0.022925743	-0.584481234	0.346827508	0.015825492	0.238440633	0.57260862	-0.278216678	0.06281435	0.355420772	0.255145372	0.178082131	0.121893198	0.045785592	-0.242231496	0.420836031	-0.136850488	0.31649656	0.402837097	0.288788769	0.154821676	0.395874533	-0.317518669	0.157129721	0.964384717	0.206339487
O00443 1xPhospho [S60]	PIK3C2A	5286	phosphatidylinositol-4-phosphate 3-kinase catalytic subunit type 2 alpha	-0.02798567	0.240481088	-0.150070248	-0.174503312	0.272764518	0.011739032	-0.093280799	0.545706846	0.112014971	0.287871921	-0.05066757	0.040274737	0.272867129	-0.326433087	-0.184746082	0.19051692	-0.143359526	-0.437535046	-1.137760464	0.081276121	0.770306577	-0.030562089	0.138334524	0.467088689	0.232651095	0.404945935	0.11898905	-0.077666894	-0.282673447	0.021440752	0.383293867	0.303141971	0.428286239	0.242173441	-0.01990539	0.106163311	0.475921268	-0.312536081	-0.14822649	-0.142260427	-0.322457583	0.544459145	0.999998096	-0.065872893	-0.047052323
O00453 1xPhospho [S50]	LST1	7940	leukocyte specific transcript 1	0.890397474	0.494944303	0.406982662	0.415265977	1.016114595	-0.460076745	-0.140833632	-0.20887958	0.067764563	0.371294066	-0.205345763	0.313648738	0.587026207	-0.276189464	0.754438921	0.521977137	0.711431032	-0.124576248	0.021898156	-0.124479713	-0.518903202	-0.103328097	0.027503995	0.055687267	-0.235097295	0.149095046	-0.158503771	-0.717552504	-0.566201255	0.120195463	0.035185693	0.726186188	0.943921918	0.818045548	0.075213754	0.323515083	-0.780042099	-0.378906651	-0.137927908	-0.481865475	0.652459413	-0.104368522	-0.436964612	-0.155255554	0.057161208
O00453 1xPhospho [S58]	LST1	7940	leukocyte specific transcript 1	0.941571429	0.624803967	0.112631487	0.354812755	0.817802253	0.257036147	0.358043965	0.264273628	0.404353917	-0.170476942	-0.052208253	0.176904174	0.560631711	-0.07758315	0.770473544	0.333526146	0.381249186	0.022436201	-0.470464244	-0.457426016	-0.295065742	0.308294811	-0.527550184	0.31357444	-0.34043011	0.238378865	0.144275536	-0.342155954	-0.253398431	0.092742885	-0.414729358	0.070986433	-0.258828709	0.268388477	0.019779842	0.261943718	0.264535788	-0.147469091	0.281331859	-0.384759981	1.300056711	0.133495308	-0.27486829	0.254012207	0.504648451
O00453 2xPhospho [S50; S58]	LST1	7940	leukocyte specific transcript 1	0.342993022	0.278176008	0.157265654	0.188709205	0.402250994	-0.310207188	-0.211899685	-0.671687077	-0.253304713	-0.242090011	-0.088305711	0.307300812	1.03401091	0.495098687	0.537935278	0.563477203	0.56134844	-0.626360992	0.073833464	0.415864527	-0.444182359	-0.219658867	-0.192793024	0.420864545	-0.356227388	0.163851016	0.086392342	-0.661441109	0.150434653	NA	NA	NA	NA	NA	NA	NA	-0.3938527	-0.083539383	-0.017842746	-0.208355544	0.350785337	0.630939754	0.358393822	0.628962323	0.102914587
O00470 1xPhospho [S196]	MEIS1	4211	Meis homeobox 1	0.284041181	0.858380562	-0.380361311	0.659469926	-0.265076597	-0.686934194	0.051058097	-0.312264432	0.05948187	-1.024662231	-0.712428626	0.637809747	0.409583232	0.364511209	-0.26443734	0.928978304	-0.190910551	-0.297068238	0.438587772	-0.08136574	-0.653103859	-0.068461176	-0.401899912	0.294687587	0.134532286	-0.531905065	0.169091698	-0.259632064	0.198205591	0.318215336	-0.065331615	0.223762914	0.027929052	0.176843119	-0.435859893	0.202396077	-0.562632995	-0.584455563	0.463201147	0.797249186	-0.101500272	-0.723323847	-0.400727583	0.791055821	-0.207789578
O00479 1xPhospho [S80]	HMGN4	10473	high mobility group nucleosomal binding domain 4	-0.828002581	-1.017120703	-0.325252432	-0.943926835	-0.456737616	1.685736296	-1.411526698	0.248361622	-0.17263586	2.087564709	-0.903357642	-0.438605128	-1.005971504	-1.946829668	-0.506335357	-0.996581437	-0.698360646	-1.677350443	-0.014267139	-0.435307239	-0.026987317	0.750240832	-0.093757426	-0.853463805	-0.525694319	0.661002471	-0.448859215	-0.698320111	0.993663869	-0.56363284	-0.935712718	-0.171125319	-0.808799653	-1.064092284	-0.851753859	-0.766293337	0.722656677	1.027111463	-0.44799321	0.039230426	-0.782358408	0.936956566	1.210278726	-0.414391946	-0.624344217
O00499 1xPhospho [S331]	BIN1	274	bridging integrator 1	0.503157714	-0.189586681	0.601027396	0.451030079	-0.049519528	0.166835957	0.712675204	-0.137830427	0.281439952	-0.509460911	0.108727966	0.819079126	0.542517251	-0.090075237	0.051984847	-0.388383812	-0.185443248	-0.21066378	0.311782843	-0.54029728	0.158556233	-0.594185836	0.355979476	-0.921017315	-0.527800856	-0.786797578	-1.098536199	0.557300848	0.426797789	0.004471285	1.132952941	0.11160196	-0.116680366	0.892080727	0.099765914	1.01170155	-0.359701861	-0.074900465	-0.374514128	-0.216716876	0.322029341	-0.632532751	-0.151434348	-0.437259196	0.076655297
O00501 1xPhospho [T207]	CLDN5	7122	claudin 5	-0.22221394	-0.24568216	0.467896765	-0.233571497	-1.265407735	0.117798614	0.01373833	-0.883543404	-0.318112108	-0.387288331	-0.749033582	0.018038979	-0.768569062	-0.562549407	0.006497012	-0.487124951	-0.562380525	0.141385046	-0.182882134	0.667604991	0.493246716	0.319705165	-0.019783527	-0.186630532	-0.193073912	-0.614372846	-0.452175846	-0.37401182	1.042157583	0.302643653	-0.204272855	-0.293835563	-0.797937766	-0.163590904	1.253348594	0.402184752	0.041208189	-0.042014924	-0.438201847	-0.20886013	0.096235128	-0.346431866	0.494982845	-0.15793576	0.074730074
O00505 1xPhospho [S56]	KPNA3	3839	karyopherin subunit alpha 3	0.266975543	0.471235467	0.197715684	-0.085147237	-0.100841325	-0.509363054	0.180713841	-0.13702888	0.363976612	0.444703132	-0.158191182	-0.372769286	0.163205227	0.034249883	-0.413613964	0.30812833	-0.154328461	0.076505076	0.062698905	0.297283188	0.177114218	-0.42420598	0.505942314	1.075183097	0.126769324	0.938638731	0.978900213	-0.237222017	-0.594498451	-0.556955353	-0.183297593	0.738395476	-0.088747306	0.235276808	-0.198191546	-0.106399126	0.237904012	0.369294147	0.530006582	0.665298722	0.501744512	0.522748394	0.385615291	0.417747451	0.498323279
O00505 1xPhospho [S60]	KPNA3	3839	karyopherin subunit alpha 3	0.493673246	0.026968617	0.42254936	0.045543469	0.071509281	-0.445896019	0.214511519	-0.406129553	0.336065154	-0.101861357	0.003953328	-0.132826656	0.389943236	0.042041312	-0.112881641	0.405633007	0.142411047	0.102920156	0.015991552	0.220166598	-0.422554622	-0.249558129	0.604532882	0.369755143	-0.017156239	0.124734208	0.077790923	-0.118152435	0.038835316	-0.502683921	-0.418856617	-0.002623295	-0.21615934	0.031631795	0.051194155	0.144655678	0.171367447	0.183495567	0.361395504	0.147238561	0.285330396	-0.002415857	0.060033492	0.135554876	0.161427738
O00512 1xPhospho [S104]	BCL9	607	BCL9 transcription coactivator	0.066931217	0.185010796	0.170447224	0.221362219	-0.152335788	0.272869975	0.173360515	0.482141718	-0.241788834	0.390998785	-0.041496375	0.021861668	-0.437921665	0.473758187	-0.154866288	-0.232214955	0.274460201	-0.336120834	-0.067848924	0.117397679	0.105139064	0.130627752	-0.266985453	-0.201146332	-0.014973845	-0.374289226	-0.346470175	0.386246721	0.258566392	NA	NA	NA	NA	NA	NA	NA	-0.203818605	-0.173442294	-0.636528399	-0.093182759	-0.590374903	-0.061201226	-0.801917077	-0.431007602	-0.441568586
O00512 1xPhospho [S19]	BCL9	607	BCL9 transcription coactivator	0.025184185	0.833888635	0.531156133	-1.443743343	-0.002876327	0.88303552	-0.673294327	1.127282738	-0.123650303	0.082666348	0.149002172	0.574914685	-0.480197238	1.283984858	0.111036261	-0.108283947	0.492617297	1.066743651	-0.679408427	0.54426713	0.566372244	0.553060926	-0.323405653	-0.225846965	-0.461116395	0.477518525	-0.32996534	0.433576303	0.063434226	NA	NA	NA	NA	NA	NA	NA	0.336026482	0.162063571	0.727695625	0.900550724	1.153850586	0.558546282	-0.086511977	0.747070052	0.634863816
O00512 1xPhospho [S291]	BCL9	607	BCL9 transcription coactivator	0.160761281	0.191442105	0.068080848	0.269124888	-0.008827789	0.06122455	-0.019502059	0.158990222	0.052428362	0.416453624	0.254866714	0.231885598	0.346590659	0.59481104	0.265743241	0.100221166	0.49713649	0.100507589	0.200813313	0.085704535	-0.398263179	-0.174447344	-0.291850739	0.103889243	-0.02519817	-0.053843551	0.053277094	0.092174522	0.055803037	-0.174507013	-0.015542587	-0.217931754	0.628057836	0.062971474	0.243977222	0.674664498	-0.180814692	-0.118910509	-0.070579619	0.001420626	0.21641034	0.501218246	0.22554369	0.242761751	-0.064368216
O00512 1xPhospho [S687]	BCL9	607	BCL9 transcription coactivator	-0.274768511	-0.014455885	-0.308752855	-0.092390693	-0.045841388	-0.256952166	-0.045419146	0.239804782	0.14517396	0.273052745	-0.064050457	0.353534186	0.107682551	0.456391649	-0.161629069	-0.126340517	-0.122389767	-0.101237807	-0.35024393	0.229412265	0.130503675	0.072056169	-0.23540028	0.015869033	-0.362318857	-0.005191015	-0.067479935	0.12494971	-0.06605183	0.169035575	0.26177123	0.137924456	0.624102194	0.319211441	0.469181888	-0.063584741	0.237910024	0.004868065	0.116278358	0.82897772	1.160903732	0.870901666	-0.142760733	0.80846979	0.473508341
O00512 1xPhospho [T155]	BCL9	607	BCL9 transcription coactivator	0.315275474	1.387872496	0.776534342	0.348090424	0.9248253	0.51262553	-0.250440809	0.414317857	0.458093667	0.028580427	0.180062788	0.904882745	0.051623405	0.279037896	0.240549929	0.340187403	0.542529735	1.06623674	0.742475117	0.225711987	NA	NA	0.695228449	NA	NA	NA	NA	NA	NA	0.291998668	0.485314158	0.411838608	1.421929952	0.941971161	0.383918613	0.91158441	-0.500150325	-0.270342819	0.491373557	-0.079236565	1.831602468	1.519918982	0.616802021	0.161018602	-0.190642525
O00512 1xPhospho [T315]	BCL9	607	BCL9 transcription coactivator	0.011837121	0.532578327	0.051019328	-0.27123	-0.150588158	0.653849141	-0.271379159	0.636738587	-0.397235706	0.815711453	-0.203953315	0.562903163	-0.495422044	0.752504003	-0.196065219	-0.065276635	-0.007522883	0.81054162	-0.464405936	0.381428178	0.433465312	0.648036225	-0.415395695	-0.59409862	-0.549599661	0.146976514	-0.652217816	0.17548055	-0.460791628	0.293646453	0.154383716	-0.174540718	0.362785558	0.407803787	0.308090603	0.446101366	-0.084045745	-0.157144641	0.034617111	0.530077894	0.995801634	0.551990315	-0.248189417	0.687490307	0.19236761
O00515 1xPhospho [S147]	LAD1	3898	ladinin 1	2.841104731	1.596316007	1.145579342	1.174129549	-0.201353232	0.464934331	0.294680443	1.795083976	-0.607492326	-1.147228873	-0.288275611	-0.896530675	-0.257230869	-0.780781236	-0.765350528	-0.540242128	-0.214416685	1.590350894	-0.553911966	-1.15535173	0.211829075	-1.073450273	-0.115235658	-0.961460174	-1.001930274	-0.069031194	-0.385388983	-0.880516034	-0.926932495	2.483989286	2.309797813	0.738776375	1.009904495	1.83902102	2.307802896	1.235794817	0.932281146	2.227098265	1.45467367	2.744880579	2.488085325	-0.517572863	1.548847609	0.308920818	1.945070914
O00515 1xPhospho [S177]	LAD1	3898	ladinin 1	-0.751465543	-0.017012987	-0.947740699	-0.074709227	-0.567542275	-0.911044196	0.926877074	0.050486147	-0.751195859	-1.612350832	0.212483178	-0.975663567	0.39201735	1.261794344	1.695075352	-0.060581359	0.370053298	-0.546442582	-0.916423505	-1.216916644	0.266881445	-1.1857965	-0.958275033	-0.69043877	0.808404458	-0.469461315	0.192745438	-0.943865884	-1.043900794	-0.374906174	-0.183763038	-0.201705437	0.884763979	0.525967794	-0.138118866	-0.990716271	-1.123395361	0.520682859	-0.103799532	-0.303857231	-0.635295591	-1.959616212	-1.524169046	-0.748395127	-0.139671599
O00515 1xPhospho [S272]	LAD1	3898	ladinin 1	-0.758988724	0.634072894	-1.381130165	0.038814716	-0.540024211	-1.096850339	1.140901891	-0.357230616	-0.814082866	-1.190438053	-0.275968991	-1.13433774	0.050294876	2.38500953	1.611447324	0.225707642	0.383439016	-0.7594568	-1.065980456	-1.487269617	0.187767678	-2.136782059	-1.538136623	-1.423331421	-0.513278316	-1.076166471	-0.7490587	-1.460096362	-1.653774909	-0.091751895	-0.202694011	-0.060094388	0.076797333	0.075142033	-0.427756356	-0.459245866	-0.683931297	0.407279017	0.889317966	-0.100325548	-0.007048584	-0.843455485	-1.172405554	0.12053076	-0.708079747
O00515 1xPhospho [S356]	LAD1	3898	ladinin 1	-0.918221863	-0.215541723	-0.748049354	0.244495899	-0.301777494	-0.944622169	0.831180904	-0.262062429	-0.206937918	-1.645832086	0.052773061	-0.826149797	-0.0392956	1.980053107	0.398237369	-0.003015041	-0.148695924	-0.615168851	-0.718952872	-1.217363283	0.392482152	-1.335965651	-1.066752207	-0.663642582	0.671925247	-0.870767987	0.730775449	-0.8371446	-1.043473198	-0.172625777	0.490616854	0.021125065	1.01376896	-0.053153883	-0.044963552	-1.189919467	-1.523260919	-0.506509471	0.240287813	-0.392800119	-0.821045064	-0.982813169	-1.301223504	-0.741797809	-0.565113223
O00515 1xPhospho [S364]	LAD1	3898	ladinin 1	-1.062644689	-1.251955114	0.204726307	-0.813805452	-0.053077481	0.025940236	-0.242095539	0.342736157	-0.459954338	-1.314061628	-0.094461074	-0.969055469	0.752569513	1.150729552	0.881776977	-0.534422055	-0.039907671	-1.997890896	-1.951604094	-1.157690009	2.250223648	-1.198151975	-0.986970558	0.047680684	0.25400809	0.414047884	0.536964488	-0.989746431	-1.137648613	NA	NA	NA	NA	NA	NA	NA	-0.272490871	0.197777438	-0.914427145	0.322110073	0.330329279	-3.431747936	-0.380649301	-2.373513245	-0.112975847
O00515 1xPhospho [S365]	LAD1	3898	ladinin 1	-0.842774511	-0.14199683	0.61768223	-0.511740492	-0.093908569	-0.566747695	-0.14622912	0.105676339	-0.247991308	-0.689771678	0.0966691	-1.182512777	0.382633409	1.439940369	1.041333815	-0.748630976	-0.259362776	-1.809109859	-1.983004705	-2.189334772	1.718488701	-1.424057469	-1.190280805	0.38507535	1.286552284	0.393334971	1.039033709	-0.849144757	-1.375436968	-0.78924502	-0.127268509	-0.40631604	1.323373354	-0.399587528	-0.179334989	-1.143333783	-0.813724447	-0.134588808	-0.28260688	0.254473386	-1.218932425	-3.305676497	-0.983425739	-2.360315664	0.174661076
O00515 1xPhospho [S394]	LAD1	3898	ladinin 1	-0.623165309	-0.126778534	-0.11006751	-0.114100728	-0.14899248	-0.323747675	0.66949263	0.632089923	-0.067156482	-1.907740143	0.284109349	-1.09227523	0.766839152	1.444742332	0.832721016	-0.497667799	-0.531999187	-1.175192788	-1.321648001	-1.238591414	1.557663991	-1.130968303	-1.279575981	-1.005632512	0.930070298	-0.038529874	0.475470764	-0.740715513	-1.438537105	-0.506860229	0.191658487	0.024450704	0.916157855	0.412894852	0.383833301	-1.093011635	-0.799369167	0.483811321	-0.203787812	1.140398744	-0.209189545	-1.983140355	-0.97582549	-1.355145389	0.196929825
O00522 1xPhospho [S22]	KRIT1	889	KRIT1 ankyrin repeat containing	0.498201328	-0.000286733	-0.095532981	-0.259102335	-0.086371647	-0.354885549	0.294015948	-0.255078747	0.193122004	-0.021857149	0.382602456	0.169233606	-0.17023449	-0.073612721	0.325707929	0.521889634	0.214916398	0.233922127	0.455696728	0.043019344	-0.401382473	0.198321194	-0.348921226	0.102076385	0.079219298	-0.199181349	-0.230601019	0.055067099	0.127711194	-0.184360176	-0.054330763	0.30048217	0.049571753	0.173843139	0.81760375	0.826652077	-0.220670798	-0.016812225	0.177434309	-0.746843895	0.295346253	-0.245828396	-0.013944381	0.75573944	-0.251975495
O00522 1xPhospho [S276]	KRIT1	889	KRIT1 ankyrin repeat containing	-0.085520402	0.005820927	0.195910777	0.183203621	-0.32516756	-0.645770384	0.376664123	0.302727798	0.549614045	-0.707083268	NA	NA	NA	NA	NA	0.369993605	NA	NA	NA	NA	-0.100752737	-0.35431988	0.545015675	0.325033423	-0.427430667	-0.042100296	0.185106042	0.388998064	0.181103826	-0.21023284	0.614893426	0.275201308	0.037137134	0.286665224	-0.041675487	-0.175321753	0.747090485	0.255299368	0.717474831	0.610171988	0.504647669	1.367480354	-0.344904059	0.81673007	0.883439083
O00559 1xPhospho [S36]	EBAG9	9166	estrogen receptor binding site associated antigen 9	-0.687183663	-0.716636717	-0.560385378	-0.155726696	1.871806511	0.656601674	0.474657053	-1.046917484	0.474288941	0.112274458	-0.867211323	-0.862283505	-0.118228617	-0.16854699	-1.214069995	-0.194862771	-1.026797641	-0.784196628	-0.773358262	0.467597625	-0.514112503	-0.105709094	-0.250874346	0.364680032	0.18833569	-0.332974857	0.082438425	-0.053442075	-1.356717426	-0.110560109	-0.980625157	-0.473051166	-0.013563537	-0.015258795	-0.135032436	-0.365117819	0.602484359	-0.238241738	0.836349411	-0.763199053	-0.280131462	0.32630213	-0.747702507	0.290224628	-0.957378054
O00562 1xPhospho [S664]	PITPNM1	9600	phosphatidylinositol transfer protein membrane associated 1	-0.307248483	-0.179878919	-0.51194982	0.235481608	-0.285100116	-0.09497675	0.055726824	-0.432104135	-0.334256228	0.07440603	-0.16906903	0.149469505	0.298593234	-0.094409997	0.069086756	-0.028470117	-0.035199922	0.130051624	0.437348088	-0.168129157	0.074424426	0.41108966	0.566694609	0.222847878	0.17767176	0.052462046	0.247516811	0.09679096	0.133550335	0.981677256	1.481851509	-0.24583348	1.198154577	0.496587788	0.23637291	0.740539782	0.583193617	-0.37618742	-0.215809426	0.312609447	-0.072386037	-0.17868058	0.33679668	0.298240434	-0.141459469
O00566 1xPhospho [S171]	MPHOSPH10	10199	M-phase phosphoprotein 10	0.497618484	-0.121289799	0.10606416	1.356450385	0.493006124	0.596714619	-0.132565464	-0.016190814	-0.240801351	-0.284701287	0.387736671	-0.312983169	-0.665066276	0.572357026	-0.399899962	0.045819	-0.166378554	1.03668479	0.863911414	-0.135217405	0.016859946	-0.044834685	-0.221853482	-0.263097732	-0.2768096	0.26924259	-0.104365778	0.190534313	0.20675411	0.441810356	-0.574668518	0.108640118	-0.729867542	-0.514935662	0.249539282	0.244211723	-0.314521153	-0.205099188	-0.176915222	-0.29239561	-0.369406688	-0.223308128	-0.31786304	-0.219181057	-0.225096096
O00567 1xPhospho [S519]	NOP56	10528	NOP56 ribonucleoprotein	-0.732395195	-1.294382239	2.160108654	-0.689477185	0.713177041	2.331064606	0.222539852	-0.163381581	1.412782623	-0.392151363	-1.103701865	-1.529417402	0.513524556	-0.86579238	-1.598355151	-1.168471946	-0.660462593	0.246565431	-1.05336968	-0.981881244	0.257301899	-2.222164326	1.363249632	-2.22719055	-1.070440082	1.261289287	-2.62419438	-1.368846757	-2.25024353	-0.469299932	-0.673516639	-1.045362144	1.664671953	1.14980095	-0.052240655	-0.715559875	-1.693220892	0.224228737	2.064303174	1.053038822	1.417816997	1.40457057	1.278739352	1.068560884	0.414041719
O00567 1xPhospho [S520]	NOP56	10528	NOP56 ribonucleoprotein	-0.795618691	-0.737055594	0.835476167	-0.789831962	0.437470268	1.356160104	0.478415218	-0.375170797	1.322564899	1.040758105	-1.166383316	-1.404418668	0.181809614	-0.256163549	-1.499431201	-0.942606295	-0.691514164	-0.174216906	-1.030654158	-0.386364115	0.019791513	-0.857701907	0.609129586	0.822669165	-0.480282153	0.941914227	0.730841131	-0.667722626	-0.69273969	-0.142710567	-0.633776388	-0.730933189	1.27774638	0.395876425	0.110771039	-0.25836591	-1.178920692	-0.371877418	1.301531881	0.14892872	0.079139803	1.310725326	0.111637731	0.311972191	-0.199376121
O00567 1xPhospho [S537]	NOP56	10528	NOP56 ribonucleoprotein	-0.004358775	-0.386581456	0.056113794	-0.781989172	0.120139898	0.591429	-1.813959832	-0.920834823	-0.684307923	-0.361380548	-0.37489586	-1.116421926	-0.507637771	-0.365079727	-0.068309386	-0.618935259	-0.589196595	-1.499297262	-0.461490464	-0.87668611	0.101359869	0.263165235	1.931500303	-1.123651906	-0.019768811	-0.485223071	-1.285552477	0.325353262	0.141691837	-0.171735342	-0.219246539	-0.022338372	-0.253417895	-0.0035019	-0.387956595	-0.000595483	0.50537177	-0.592737849	-0.312560598	0.017040591	-0.766724108	-1.084151283	-0.624965177	-1.066820086	-0.352600721
O00567 1xPhospho [S563]	NOP56	10528	NOP56 ribonucleoprotein	0.385613302	-1.304790955	0.095611236	-0.325898108	0.491141438	0.731372223	-0.986127294	-0.625753628	-0.080025862	-0.775614162	0.754649609	-0.924312622	-0.219556292	-0.585760098	0.169895542	-0.228310035	-0.14857531	-0.902293289	-0.594368963	-0.256351841	0.296325957	0.317063667	1.118504154	-1.329302704	-0.756769919	-0.533093617	-1.37300932	0.485984586	-0.318548913	0.057327215	-0.522054701	-0.184613106	-0.477414635	0.251402968	-0.324251747	0.133353841	-0.324965661	-1.22619094	-0.606580863	-0.455542949	0.127985332	-1.713493073	-2.181849734	-1.383618539	-1.450427214
O00567 1xPhospho [S569]	NOP56	10528	NOP56 ribonucleoprotein	0.570144351	-0.090911767	1.380843026	0.446643451	0.487750687	1.567394987	-0.38162237	0.036737544	0.343270225	-0.273073976	0.057487287	-0.448580366	0.001802713	-0.748464587	-0.466496373	-0.036437329	0.063990945	0.906281764	-0.667767415	0.019900249	0.375393533	-0.716269963	0.514513542	-2.232645523	-0.850760926	0.419458249	-2.437171554	0.37961541	-1.807585308	-0.239574069	0.574921994	-0.592149942	1.166463494	1.044484059	-0.121195826	0.343901481	-0.089329201	0.63417494	0.443601578	-0.049667005	0.166189413	-0.477351948	-1.115066826	0.079585588	-0.552976253
O00567 1xPhospho [S570]	NOP56	10528	NOP56 ribonucleoprotein	-0.450818006	-0.764244266	0.658151953	-0.209820889	0.540065617	1.497725648	-0.5498856	-0.195887498	0.098797127	1.103684783	-0.152017491	-1.275975031	-0.128663189	-0.509490735	-0.252788871	-0.193564623	0.16962078	0.463111936	-1.184789382	-0.054044139	0.286762196	-0.563510266	0.259229604	-0.483326453	-0.484729453	0.572227108	0.293208826	0.012950272	-1.292750783	-0.701834218	-0.379138118	-1.156449338	0.740031533	-0.135820621	-1.326997576	-0.52481998	-0.313705277	0.461414027	0.40532167	-0.169207392	-0.098557447	-0.42662429	-1.935066908	0.076658025	-0.875962436
O00567 2xPhospho [S519; S520]	NOP56	10528	NOP56 ribonucleoprotein	-0.378246243	-0.129113093	1.081123369	-0.458562625	0.932143756	1.710347044	-0.195742376	0.475318393	-0.149599113	0.421924753	-0.31856113	-0.800663983	-0.083626351	-0.277535467	-0.71575107	-0.543946661	0.035730461	-0.100305374	-0.72933256	-0.877900348	0.13098497	-0.805167686	0.144277965	0.339572654	0.302344274	-0.246474463	0.360776305	-0.221736962	-0.879466224	-0.724203891	-0.39641867	-0.645729205	0.533140667	0.115265826	-0.355782513	-0.261455234	0.0368918	0.304619684	-0.180572246	-0.559662752	-0.485044111	0.753496506	0.309122372	-0.039002485	-0.080342316
O00567 2xPhospho [S569; S570]	NOP56	10528	NOP56 ribonucleoprotein	-0.211366939	-0.355292953	1.152095338	0.016930982	0.346889601	1.506810156	-0.476564766	-0.228331027	-0.009414212	0.504452897	-0.117694124	-0.651190083	-0.233643348	-0.557451275	0.072022601	-0.033228321	0.252171659	0.826924996	-0.518867784	-0.531120087	-0.178221962	0.079203463	0.32130397	-0.721092902	-0.357326417	0.215467051	-0.905352984	0.220215676	-0.7681178	-0.337310785	-0.032312464	-0.230513172	0.827089541	0.347987257	-0.122591276	0.071169681	-0.374331967	0.582399397	0.022732618	-0.080948511	0.189789916	0.061617574	-0.38480838	-0.013931512	-0.445734006
O00571 1xPhospho [S594]	DDX3X	1654	DEAD-box helicase 3 X-linked	-1.09544779	-1.098031527	0.740341732	-0.276377921	-0.683111399	-0.731431383	-0.19421087	-0.465465349	0.194946512	0.521289839	0.107221088	-0.029965166	0.337188146	0.117772144	-0.4476385	-0.553812997	-1.001195691	-0.548165205	-1.332961473	-0.30622667	0.498153828	-0.370840251	0.974298914	0.686270124	0.254370969	-0.234488367	0.651327264	-0.209015559	-0.533730745	-0.562453805	-0.370064975	0.113225495	-0.322829654	-0.795996853	-0.464249797	-0.382437154	0.880782795	-0.36095312	0.034347306	-0.107233165	-0.15650774	-0.804100615	0.143780999	-0.427372082	-0.065334808
O00571 1xPhospho [S612]	DDX3X	1654	DEAD-box helicase 3 X-linked	-1.761786301	0.118450562	1.139577788	-1.549008996	-0.185297651	-0.764069126	0.066268045	0.448663708	0.092243123	0.505474974	-0.413073117	-0.634282978	1.009062875	0.665613355	-0.065306083	-0.395548166	-0.796578083	-0.750135534	-0.861371413	0.049046595	0.388986516	-0.928161394	0.458516161	1.068981422	-0.185466105	0.145830737	0.510604146	0.337515557	-0.498513108	NA	NA	NA	NA	NA	NA	NA	0.902613207	-0.652433431	0.98586377	0.658606641	0.299190071	-0.640119887	1.348059399	-0.518170322	1.268878469
O00571 1xPhospho [S90]	DDX3X	1654	DEAD-box helicase 3 X-linked	-0.267491658	0.200092333	1.705548606	0.181242731	0.066842879	-0.072599275	0.09193606	0.341796444	0.605789637	0.772835739	0.127859995	-0.194097646	0.301066236	0.409059804	-0.218896197	-0.305670732	-0.443635016	-0.12582392	-0.855382949	-0.628566982	1.094357841	-0.522175829	-0.251138031	0.209243889	0.138782623	0.18769826	0.532611734	0.021402426	-0.47107976	-0.132143449	-0.163495995	0.455536092	0.851335224	0.597395423	0.185728414	0.142888522	1.062134106	0.237173665	0.574154595	0.355014522	0.694292096	0.014968892	1.320255079	-0.105345309	0.900222894
O00629 1xPhospho [S60]	KPNA4	3840	karyopherin subunit alpha 4	-0.387254386	-0.423955316	-0.004547861	-0.202532648	-0.766444917	-0.515403233	0.225020406	-0.57513912	-0.356774871	0.426021704	-0.548242443	-0.225636819	-0.144551666	-0.256364966	-0.358517784	-0.045019047	-0.273064106	-0.048692218	-0.271634402	-0.114705094	-0.593202969	-0.49220405	0.242680744	0.390980975	-0.082035728	-0.40231036	0.239763477	0.01215953	0.110864587	-0.543372661	0.079235614	-0.044127072	0.098376237	-0.342969387	-0.06013917	-0.155342942	0.346550032	-0.150379066	-0.303553745	-0.144758013	-0.124346446	0.112647045	-0.206333882	-0.084064506	-0.183953412
O00763 1xPhospho [S37]	ACACB	32	acetyl-CoA carboxylase beta	0.001044119	0.441290771	1.159946006	0.429158116	-0.133688005	0.090684736	-0.752596322	-0.458925149	-0.459241368	-0.212578075	-0.518236319	1.10398718	-0.852799175	-0.907570924	0.961981246	-0.251410938	-0.314130717	-0.460199916	-0.305391091	1.173808845	0.530781995	0.078582635	-0.218367705	-1.015844945	-0.458508775	-0.423301713	-0.125082141	0.287077937	1.615501173	-0.127927234	0.125513868	0.621611597	0.754870105	0.459591577	1.134358324	0.506268686	0.973385818	-0.226903558	-0.638970785	-0.406933634	-0.496887182	-1.154078788	0.526658226	-0.521418784	1.215217064
O00767 1xPhospho [T199]	SCD	6319	stearoyl-CoA desaturase	-1.243571583	-0.929046274	1.348327784	-1.179732697	0.809923833	0.091028772	-0.026924866	-0.185891855	-1.119144365	-1.464138893	-0.754635428	-0.61122095	0.937552243	-0.385562122	-0.313091688	-1.055193774	-0.924002427	-0.895241327	-0.740926993	-0.551807078	1.916534672	-0.428971687	-0.032657057	0.69860656	0.079225297	-0.395608517	1.040234204	-0.841121579	-0.809287908	NA	NA	NA	NA	NA	NA	NA	-0.347464251	-1.221954342	-1.446584351	-1.04334873	-0.569281224	-0.864700703	-0.381880707	-1.509189154	-0.645380506
O14493 1xPhospho [S194]	CLDN4	1364	claudin 4	-0.871479332	-1.015279474	0.939037293	0.079876161	-0.196879755	0.00720913	1.016057403	-1.137586201	-0.681894717	0.061286971	0.918373971	0.210867817	-0.658448624	1.539219724	-1.073539621	0.411843065	-0.536305201	-0.75089993	-0.953967038	-0.946482554	0.873353825	-0.683002766	-0.79673192	-0.10472495	0.461158977	-0.745377716	-0.93700584	-1.074359099	-0.711373595	-0.390151752	-1.455202859	-0.274991175	-1.46510341	-1.168030677	1.003585766	-0.36947861	0.520842433	-0.663967364	-1.809565329	-0.570077089	-1.816718373	-0.719711596	-1.389827123	-0.704221122	-1.15869121
O14493 1xPhospho [Y208]	CLDN4	1364	claudin 4	0.061305049	-0.157079331	-0.081979565	0.419490563	-0.034762253	-0.260792824	1.344154256	-0.058903666	-0.140924526	-0.24430416	0.117716749	-0.065916512	0.119871647	-0.068640543	0.011428557	-0.005431259	0.304050404	0.78554847	0.126574926	0.003360295	-0.21576712	0.040197354	-0.142270776	-0.41474298	-0.052541725	-0.432731433	-0.145006724	-0.177821962	-0.144900981	NA	NA	NA	NA	NA	NA	NA	0.197156112	-0.141905905	-0.354308861	0.163865981	-0.075026755	0.291657756	1.554422788	-0.37190076	-0.082941671
O14497 1xPhospho [S1184]	ARID1A	8289	AT-rich interaction domain 1A	-0.386228302	0.083807743	-0.095563477	0.050933799	-0.181961241	-0.257085697	0.02336984	0.088234081	0.01574052	-0.255939016	-0.245228058	0.553184612	0.459387189	-0.046699877	0.296959809	-0.236903522	-0.697312443	-1.033664945	-0.360384659	0.132769789	0.262345792	0.05167302	0.777122823	-0.019799105	-0.569225654	0.176223566	0.035319385	0.610139994	0.192607514	-0.175611388	0.249235399	-0.05848433	0.324255099	0.179613153	-0.081232949	-0.14541837	-0.270982109	-0.15106563	-0.028785465	0.580527355	0.743709756	-0.008516429	-0.859449142	-0.322853091	0.471814579
O14497 1xPhospho [S1751]	ARID1A	8289	AT-rich interaction domain 1A	0.469308158	0.267363259	-0.104188242	0.227857866	-0.053890982	0.121806519	-0.144941724	0.326293546	-0.115701139	0.154090586	-0.283601649	0.5618922	-0.410901527	-0.443919335	0.578444846	-0.079589512	0.121966393	0.547198053	0.405924357	-0.69124615	-0.332862542	0.129770715	-0.459050498	-0.309188611	-0.548547438	-0.264358371	-0.303919459	0.642440602	0.377688343	0.36940391	-0.669371655	-0.188871603	-0.353016216	-0.231742764	-0.096707637	-0.182674307	-0.871971706	-0.315590421	-0.200883816	-0.43559293	-0.229948275	-0.268475806	-1.118572536	-0.579570866	-0.206228061
O14497 1xPhospho [S1755]	ARID1A	8289	AT-rich interaction domain 1A	-0.575431916	-0.375887265	-0.536555085	-0.31749621	-0.066760923	-0.322982922	-0.16053218	-0.504703256	-0.23403786	-0.14906673	-0.234066122	0.189897019	-0.183469336	-0.105242441	0.600798871	0.243056873	-0.076213882	-0.279351501	0.370337048	-0.064049742	0.167750107	0.282638502	0.455239925	0.230169772	-0.194049877	-0.188405744	0.129466773	0.350247345	0.244914085	-0.835354478	-0.512163039	0.216048943	0.254921084	0.116715148	-0.691191344	-0.496581437	-0.853338693	-0.90471294	-0.760947477	-0.846558092	-1.002091749	-0.310671821	-1.105411449	-0.678640806	-0.731620609
O14497 1xPhospho [S363]	ARID1A	8289	AT-rich interaction domain 1A	-0.054126509	0.262909515	0.007735599	-0.100862819	0.632478574	0.151431902	-0.229471949	0.224521206	-0.012539625	-0.191000195	0.061678108	0.464676935	0.235730205	-0.122101956	0.335032051	0.069492696	0.052587064	0.617677697	-0.213991001	0.046434778	0.040660257	0.013838884	0.457982784	-0.12144485	-0.200924431	0.233341768	-0.055320087	0.272015691	0.222610558	0.912735528	1.007268466	0.382176597	0.879428083	0.360877677	0.392166414	1.027916933	-0.152345306	0.383745586	0.585470581	0.328979021	0.851786118	-0.085224724	-0.100577129	0.566344308	0.91866158
O14497 1xPhospho [S382]	ARID1A	8289	AT-rich interaction domain 1A	-0.141681904	0.207338627	-0.256064436	0.152778248	0.240582236	-0.062281882	-0.061128206	0.436980429	0.036629424	-0.230178924	0.211719219	0.217454194	-0.029052606	-0.185725971	0.23922946	-0.080707897	-0.272189024	0.017311919	-0.011459149	0.114975168	-0.023153904	-0.184133139	0.308328424	0.160774576	-0.356759757	-0.331770938	0.30462275	0.394093164	0.170219119	0.275900452	0.117580975	0.155822731	0.394723806	-0.111406171	0.079024797	0.028841346	0.003593864	0.244971123	0.168045162	0.450182864	0.630302772	0.582386739	-0.195958997	-0.029226307	0.386686778
O14497 1xPhospho [S696]	ARID1A	8289	AT-rich interaction domain 1A	-0.207030027	-0.054929634	-0.508481389	0.122372793	-0.463415427	0.173926126	-0.206771059	0.20480827	-0.723827671	0.013112227	-0.112777754	0.368303101	0.203355804	-0.301953372	0.13346323	-0.334432724	-0.351138968	0.155330147	-0.235186027	0.199421654	0.404656316	0.121309834	0.647116812	-0.379695661	-0.487302382	-0.051316102	-0.137904681	0.220838348	-0.054792128	1.10668221	0.289584106	-0.190284398	0.300812224	0.288293588	0.135477247	0.706702886	-0.579633887	0.066356319	-0.174299235	-0.170069646	0.068008913	-0.902518261	-0.947833497	-0.125221434	-0.062912657
O14497 1xPhospho [S772]	ARID1A	8289	AT-rich interaction domain 1A	0.457876432	0.12008141	0.141901154	0.119103916	0.603698941	0.005464104	0.612096215	0.246032991	0.104310436	-0.109969204	-0.846100915	0.156001476	-1.113007948	-0.398174249	-0.469541086	-0.641338693	-1.081800676	-0.743206925	0.082334933	-0.912257105	0.393644054	0.432776397	-0.031687678	-0.154246363	-0.104975753	-0.229452191	0.097586165	-0.111909533	0.071979118	0.482172724	-0.340526395	-0.224105759	0.002884067	-0.213410874	-0.196042013	0.230742327	0.058740555	-0.053628903	0.069577485	0.108556269	0.439441776	0.226662754	0.20768685	0.12187207	-0.05663708
O14497 2xPhospho [S696; S698]	ARID1A	8289	AT-rich interaction domain 1A	-0.160468346	-0.049398531	-0.539753515	0.026279416	-0.333051825	0.443959047	-0.33658152	0.25157768	-0.230294117	0.112885929	-0.101464075	0.591181584	0.421537389	-0.096803284	0.002372099	-0.22210043	0.091486847	0.065471019	-0.152049268	0.252763379	-0.012718856	-0.286662701	-0.047672712	-0.383511025	-0.532353423	-0.395314757	-0.223639624	-0.035889975	-0.199003661	0.851943058	0.238251566	-0.219226288	0.222224861	-0.098594952	0.264009529	0.752486096	-0.783872467	-0.399370754	-0.459954646	-0.338761732	0.616788898	-0.033540945	0.108413128	0.403948545	-0.377128135
O14503 1xPhospho [S192]	BHLHE40	8553	basic helix-loop-helix family member e40	0.06249342	-0.864314231	-0.340562911	-0.833394261	0.158549437	1.822372015	-1.038151759	0.035591743	0.406149659	-0.059026831	NA	NA	NA	NA	NA	-0.722118062	NA	NA	NA	NA	0.573094405	0.335338713	0.783276483	-0.106306866	-0.049007271	-0.022924291	-0.429523833	-0.014195882	-0.175804489	-0.557077053	-1.265675421	-0.40433096	-1.222628111	-0.65511913	-0.886665994	-0.702715449	-0.412585439	-0.788259446	0.064654675	-0.503899715	-0.261030527	-0.573550504	-1.000122743	-1.335640034	-1.042892765
O14523 1xPhospho [S468]	C2CD2L	9854	C2CD2 like	-0.659461128	-0.149244893	-0.609537	0.42339513	0.549633206	-0.598638912	1.195014656	0.714408887	-0.179794478	-0.569064262	-0.288506276	-0.389932921	-0.438570118	0.573024231	-0.22064436	0.102418319	0.925077413	0.510612009	-0.433033546	-0.130865298	-0.208419451	0.207395285	-1.097790935	-0.395379509	-0.22953062	-0.478620054	-0.47188749	-0.842071033	-0.721399688	-0.812138521	-0.91317128	-0.344679464	0.317905617	-0.844369972	-0.878606231	-0.584389247	-0.114628355	-0.826073555	-0.203241321	-0.796075587	-0.2228255	-0.118526097	-0.36318822	-0.460473657	1.108207974
O14523 1xPhospho [S613]	C2CD2L	9854	C2CD2 like	-0.881267661	-0.184938299	-1.043665951	0.605369904	-0.237161433	-0.614208536	0.958072134	-0.410554996	-0.191290894	-0.465889254	-1.058663275	-0.533619345	-0.769120601	-0.148411107	-0.55335093	0.010700312	0.798318691	0.014993311	-0.002088744	0.346989757	-0.197888784	0.538041453	-0.272514909	0.173838121	0.130854855	0.058732988	-0.140146802	-0.239065834	0.145201187	-0.467664654	-0.462149544	-0.262502968	0.334947055	-0.302235411	-0.203445039	-0.202123186	-0.582094283	-1.005807941	-0.255050462	-0.984735052	-0.614826676	0.536149083	-0.218365357	-0.676725131	0.012017831
O14523 1xPhospho [S662]	C2CD2L	9854	C2CD2 like	0.044740509	0.258325328	0.378113374	0.524998125	0.29704691	0.26448268	0.514053282	-0.190165916	0.542248898	0.01329433	-0.255892147	0.165097673	0.002821949	0.036420982	-0.340434716	-0.189013128	-0.01970095	0.276438081	0.067904065	0.109919685	-0.46495625	0.173955008	-0.122061036	-0.101150629	-0.2117704	-0.235942219	-0.147967025	0.580593703	-0.010961792	0.485487856	0.289848744	0.098673693	0.543947247	0.078222257	0.463153367	0.549791722	-0.414784281	-0.232662827	0.022809883	-0.459454071	0.311475226	1.367350283	0.637748697	0.511497557	-0.121222212
O14544 1xPhospho [S311]	SOCS6	9306	suppressor of cytokine signaling 6	-0.402346798	-0.239881947	-0.13275752	-0.170646171	-0.271604273	0.197819967	-0.101263122	-0.186333391	0.194727388	0.037279156	-0.107291621	-0.099917183	0.123103882	-0.184105314	-0.233417371	-0.262448163	-0.051436428	0.067542938	-0.234531144	-0.251854607	0.731648054	-0.173518261	-0.107702748	-0.197679176	0.165780413	0.002834805	-0.15375039	-0.08177509	0.071691564	0.891055437	-0.039151843	-0.541166387	0.011027558	-0.126385471	0.963950016	-0.043462641	-0.088407862	0.154326997	0.277071425	0.264096812	-0.04022026	0.465768227	0.659021644	0.160915691	0.086172838
O14545 1xPhospho [S327]	TRAFD1	10906	TRAF-type zinc finger domain containing 1	-0.500254145	-0.243135443	0.213219736	-0.266318967	0.446521781	-0.331918198	-0.722070666	-0.031180843	-0.381918658	0.380974169	0.373231618	-0.190743932	0.127887594	-0.140506621	0.006625505	0.040404169	0.199993894	-0.284445918	0.120372403	-0.162822735	-0.454316271	-0.073923818	0.37318954	-0.187513676	-0.301889419	-0.258543849	-0.124569937	-0.238197941	-0.269859114	-0.263231671	0.810590656	0.216451017	0.65537073	0.224101287	-0.346784645	-0.532295941	0.431467766	-0.007308413	-0.164765062	0.315467092	0.244657222	1.603143599	1.679780601	-0.354634029	0.177044033
O14545 1xPhospho [S415]	TRAFD1	10906	TRAF-type zinc finger domain containing 1	-0.193417929	-0.089302013	-0.057710452	-0.111325506	0.200225466	-0.109851673	-0.165495535	-0.373076208	-0.366099159	0.249377091	0.111682654	-0.102767595	-0.08474167	-0.209585894	0.053028406	-0.044516692	0.08897713	-0.085996993	0.248729196	-0.107804131	-0.396242003	-0.107362789	0.180150478	-0.113415303	-0.202978941	-0.296139544	-0.055831932	-0.214118961	-0.092010286	-0.004012491	0.30427462	0.077872095	0.063048967	0.061204277	-0.124643169	-0.182743296	0.026162976	-0.098942699	0.033932266	0.118371947	-0.166778168	0.089176371	-0.413172453	0.143616255	-0.175825514
O14558 1xPhospho [S16]	HSPB6	126393	heat shock protein family B (small) member 6	0.247106019	0.295106265	0.799402646	0.121452598	-0.365165302	-0.037269548	-0.396521688	-0.466309192	-0.175771982	-0.117317291	-0.234685586	0.20708524	-0.533647791	-0.1893589	0.429435835	0.253655973	-0.263757036	-0.008109096	0.613053048	0.602635467	0.114754013	-0.382327859	-0.487949368	-0.609418371	-0.469883384	-0.575453894	-0.694110809	0.419403686	0.426508162	0.0967675	-0.062982993	0.079299726	-0.074980069	-0.132444238	0.553142873	-0.141623881	-0.02896555	-0.175988434	0.006608569	0.607205953	0.082412005	-0.517654857	0.337802404	0.263865234	0.022432097
O14578-4 1xPhospho [S440]	CIT	11113	citron rho-interacting serine/threonine kinase	-0.224183379	0.067911231	0.128602991	-0.053721746	-0.300218573	0.059989515	-0.153291461	-0.123847317	-0.387345257	1.105383018	NA	NA	NA	NA	NA	-0.008536397	NA	NA	NA	NA	0.214498001	0.276405939	0.088624394	-0.15219996	0.252959418	-0.095769415	-0.172161738	-0.336294318	0.084712872	-0.597483657	-0.613180731	-0.25195298	-0.124409656	-0.332552446	0.513127531	0.057331383	0.639245191	-0.061618943	-0.59283266	-0.02364094	-0.353827852	0.251999122	0.016064664	-0.320936978	0.206746224
O14579-1 1xPhospho [S99]	COPE	11316	COPI coat complex subunit epsilon	0.380369674	-0.105680323	0.547108435	0.365480076	-0.125447599	0.219076914	0.596714212	0.135116994	-0.026146983	-0.16727779	0.332123977	-0.236980149	-0.573349758	-0.61483367	-0.489390443	-0.1129823	-0.364322199	0.39119241	0.252028979	-0.603959715	-0.453109507	0.983179241	0.023926909	-0.374853433	0.092085466	-0.133236708	-0.185047463	-0.025532001	-0.348344865	0.192616161	-0.057351907	-0.224847898	-0.10404987	-0.066637706	0.149956107	-0.053678446	0.390655982	-0.424030287	-0.125146664	-0.369403721	-0.557260213	-0.239841975	0.24338603	-0.202167621	-0.065019873
O14613 1xPhospho [S141]	CDC42EP2	10435	CDC42 effector protein 2	-0.037523383	0.158645077	0.104216149	0.11245801	0.060703804	-0.233321655	0.135174115	0.329389367	0.44256538	0.392914085	-0.106306758	0.131610787	-0.06331848	-0.48338309	-0.09105932	-0.126355181	0.138202324	0.189442767	-0.481519729	0.097193439	0.20568873	-0.183760611	-0.202416597	0.502344702	0.053888912	-0.047048956	0.270648971	0.033422518	0.372576036	0.152043306	0.260240691	0.118697068	0.14179036	-0.086683178	0.733722758	0.093746207	-0.58778041	0.092556281	0.26194599	-0.554340376	-0.047612693	-0.092717314	0.119715469	-0.359737777	-0.518496885
O14618 1xPhospho [S267]	CCS	9973	copper chaperone for superoxide dismutase	-0.400666545	-0.257643751	-0.435548582	-0.68356798	-0.358994165	-0.466412168	-0.841081338	-0.63049217	-0.018478961	0.97532569	-0.616240095	-0.828768349	0.152129719	0.136279617	-0.192437445	-0.482382627	-0.819011208	-1.106675861	-0.463021664	-0.248680198	-0.501751742	-0.568906536	1.999477788	-0.215838783	-0.540410743	-0.597435386	-0.283274923	-0.503244151	-0.53532475	0.231379239	0.047537746	-0.19154415	-0.099807903	0.239082627	0.254494053	0.209262362	0.42049167	-0.30194467	0.750100294	0.98883322	-0.191644555	-0.039709507	-0.478460398	-0.646776139	0.285951167
O14639-1 1xPhospho [S216]	ABLIM1	3983	actin binding LIM protein 1	0.298682403	-0.67873366	0.378624054	0.351892975	-0.401925722	-0.44845444	-0.236950182	-0.372232803	-0.65819932	-0.73979034	-0.444347909	0.137760594	0.184791377	0.508755531	0.083781225	0.267484773	0.228060915	0.41976486	0.133888666	-0.13562509	0.762671907	-0.377414684	-0.232890701	-0.525127165	-0.342547028	0.369905746	-0.553563108	-0.032869161	0.402097919	0.127574109	-0.573922056	-0.359282332	0.074709366	-0.00611532	0.249685785	0.457935413	-0.692755572	-0.071565206	0.777831421	-0.449030624	-0.270960938	-0.319626957	-0.113674411	0.176235076	-0.113640601
O14641 1xPhospho [S618]	DVL2	1856	dishevelled segment polarity protein 2	0.386587171	0.151221835	-0.371095052	0.219113946	-0.005476856	0.531207049	-0.119608059	0.029311108	0.238374644	-0.648102652	0.294449588	0.41070991	-0.185696779	-0.41458843	0.258142643	0.495648207	-0.253111488	0.669081351	-0.158058236	0.576848256	-0.044484567	0.078655225	-0.079418957	0.303155589	0.158141444	0.118687597	0.096538046	-0.130636275	0.034271587	NA	NA	NA	NA	NA	NA	NA	-0.128250405	0.169921138	0.68114838	-0.622698754	0.231617312	0.111055675	-0.072550323	0.724375269	-0.09370457
O14647 1xPhospho [S1728]	CHD2	1106	chromodomain helicase DNA binding protein 2	0.256946072	0.004522401	0.088155376	-0.25459805	0.225354115	0.15750261	-0.237307921	-0.222826208	0.156891331	0.250143727	0.12189153	-0.418272068	0.214700531	0.025870392	0.120084087	-0.209291309	-0.136006743	-0.124458603	-0.056724617	-0.236819977	0.151503682	-0.274541658	0.325793221	0.084679371	0.130274048	-0.314017391	-0.082396219	-0.040765863	-0.190218645	-0.830786173	-0.321233803	-0.351417802	-0.410111382	-0.349886563	-0.667830639	-0.705650736	-0.399837844	-0.138572059	-0.341906099	0.196865108	-0.234083676	-0.811388388	-0.503237505	-0.839780782	-0.29073839
O14647 1xPhospho [S1789]	CHD2	1106	chromodomain helicase DNA binding protein 2	0.258686661	0.256448334	-0.487949355	-0.113197754	-0.219045852	-0.359879864	0.009120856	-0.422450982	-0.315618238	-0.019067265	0.204971268	-0.275803743	0.012659797	0.399880856	0.249927485	0.208598065	0.075862356	-0.391171897	-0.348524364	-0.353740585	NA	NA	-0.362726099	NA	NA	NA	NA	NA	NA	0.005226957	-0.057548756	0.117264519	0.028137136	-0.167722209	0.230812547	0.184843748	-0.118866897	0.023562174	-0.257681171	-0.093434482	-0.073689267	-0.082667293	-0.479193259	0.189186327	-0.071165609
O14681 1xPhospho [S320]	EI24	9538	EI24 autophagy associated transmembrane protein	-0.595548846	-0.660029101	-0.407583648	-0.485122916	-0.337231339	0.431061487	0.672879083	0.0029138	-0.183013216	-0.422128422	0.157733649	-0.046046673	0.011720437	0.211654849	-0.568012188	-0.245955298	-0.031441831	-0.477556571	-0.34979937	0.123622952	0.664325337	-0.271374872	-0.110632832	0.542813982	0.274317558	0.110051051	0.234290231	0.123674117	0.193765857	-1.033031347	-0.78022138	0.260170741	-0.007915833	-1.155049482	-0.791841026	-0.683187696	0.311471641	-0.287832557	-0.822226752	-1.99864472	-0.666064251	-1.05973	-1.782802516	-1.555626611	-0.838344181
O14681 1xPhospho [S330]	EI24	9538	EI24 autophagy associated transmembrane protein	0.189670072	0.790389902	0.315746132	0.764340929	1.026725117	-0.217854275	0.505092369	-0.070911535	0.875078331	-0.374032425	0.251275148	0.270324295	0.610285713	0.509218142	0.393780972	0.293113883	0.302439526	-0.092592415	0.80316163	0.296016842	-0.197720177	-0.420636783	-0.337847935	0.687705687	0.582948346	0.14176933	0.737105016	-0.212356306	0.473087977	0.194027649	0.560827905	1.154395752	1.24076804	0.203926225	-0.79481554	0.618704989	-0.893077189	-1.071877962	-0.04669909	-1.136858993	-0.254002252	-0.364971745	-1.163177607	-0.906788042	-0.199755156
O14681 1xPhospho [S46]	EI24	9538	EI24 autophagy associated transmembrane protein	0.083013519	-0.406640885	-0.015283582	0.070816079	0.136373495	-0.193536871	-0.072940171	-0.327323146	0.252520825	-0.665447237	0.061069589	-0.102114483	0.025209105	0.304393364	-0.281075748	-0.319408283	-0.424452454	-0.603952132	-0.1984897	0.0011002	0.210573269	-0.447975741	0.992085076	0.236046043	0.005705963	0.159029774	-0.228256397	-0.147496693	-0.236569454	0.694304696	0.479838469	-0.30285965	-0.257373755	-0.159810856	-0.16011171	-0.104094111	0.041714527	-0.810410702	-0.185239278	-0.442753767	-0.647556778	-1.053066445	-0.67038409	-0.424441038	0.034269152
O14681 1xPhospho [S56]	EI24	9538	EI24 autophagy associated transmembrane protein	0.50552642	0.1276603	0.1486291	0.514661145	0.006065785	0.252471371	0.394834895	0.153297287	0.334893789	-0.649381951	-0.276938104	0.759868309	0.555592531	0.132096864	-0.597255573	-0.352961976	0.48026744	0.5130928	-0.33840033	0.02756511	0.097801697	-0.646357781	-0.55676368	0.411299671	0.198204283	0.05247687	0.305743662	-0.203901796	-0.287390529	0.630717619	0.404648398	-0.128142848	0.232168993	-0.416612883	-0.278663946	0.441893805	-0.018149563	-0.621043716	-0.206302521	-0.947046955	0.13478885	-0.508335726	-0.798679627	-0.292759077	-0.085400411
O14681 2xPhospho [S326; S330]	EI24	9538	EI24 autophagy associated transmembrane protein	-1.054233543	-0.036075029	-0.733200506	0.020452526	0.060552299	-0.61461413	0.36880801	-0.36717079	0.274246531	-0.725355743	0.021211651	-0.333572247	0.763227403	0.792842708	-0.428049949	-0.462539658	0.213694057	-0.378826055	-0.214905889	-0.208786812	-0.263365298	-0.82405105	-0.533786417	0.752469871	0.580415414	-0.144450608	0.500433758	-0.276826576	-0.264087706	NA	NA	NA	NA	NA	NA	NA	-0.054260952	-0.324267111	-0.279972066	-0.348968525	-0.395017902	0.075097364	-0.245927578	-0.168557795	0.338476522
O14683 1xPhospho [S14]	TP53I11	9537	tumor protein p53 inducible protein 11	-0.895136919	-0.592950091	-0.928584529	-0.32761336	-0.794576584	-0.938461043	0.960769633	-0.850910293	-0.747834487	0.950373291	-0.505189722	-0.055771644	-0.534702569	0.154366707	-1.194958186	-1.107558814	0.763090976	-1.554701382	-1.493609158	-0.940782512	0.470970385	2.542755186	-1.272864918	-0.062741578	0.307914686	0.276713903	-0.783800147	-0.250534326	-0.598594012	-1.867275406	-0.315943272	-0.624185735	-1.18222616	-0.469990995	-1.231025826	-1.267116868	-0.708468713	-0.100748884	-1.450259679	-0.132625717	-1.173157012	-0.808004388	0.35869386	-0.625598644	-0.311580509
O14686-1 1xPhospho [S1180]	KMT2D	8085	lysine methyltransferase 2D	-0.554994691	-0.844108514	-0.304308778	-0.642624071	-0.176772182	-0.067525668	-0.508897789	-0.75270846	-0.497309409	-0.41335106	0.541862841	-0.150350833	0.203984865	0.094138191	0.281829316	0.228727925	-0.18074484	-0.200973067	0.05141551	0.309534318	0.665499346	0.626559404	0.016597633	-0.248839551	0.444556247	0.00462866	-0.374442322	0.128523784	0.169797101	-0.205270749	-0.20335092	-0.119956622	-0.329256773	0.113559794	0.021225185	-0.04240757	0.235528975	0.324090007	-0.131072985	0.326529701	-0.109147425	-0.324087886	-0.208525795	-0.142746559	-0.163507985
O14686-1 1xPhospho [S1606]	KMT2D	8085	lysine methyltransferase 2D	-0.462084314	-0.107864658	0.399453358	-0.286264901	-0.07390883	-0.246805713	-0.523354749	-0.182159743	-0.412599184	0.122379283	0.18067075	-0.149157858	0.003765667	-0.030418376	-0.157907972	0.028108289	0.15346275	0.546369268	-0.24542339	-0.568775125	0.396087396	0.056490712	0.248155785	-0.630287764	0.497614004	-0.072333523	0.086220984	0.062919856	0.051439127	-0.384585595	-0.578321722	0.246025341	0.097505126	-0.137784678	-0.603600451	-0.236452567	0.409253201	0.004101994	-0.316349025	0.406616433	-0.080785955	-0.198881506	-0.222255686	-0.136111756	0.355018273
O14686-1 1xPhospho [S1671]	KMT2D	8085	lysine methyltransferase 2D	-0.367059052	-0.256655833	0.011196106	-0.25313686	0.030173509	0.09821931	-0.263686923	-0.077655396	-0.247742551	-0.021843868	0.058321736	-0.318238809	0.106826264	0.008869283	0.012813575	0.233800311	0.102243378	0.068446563	0.077069287	0.100658469	0.323247236	0.275440798	-0.014237425	-0.47763468	0.328257591	-0.13351176	-0.199473079	-0.022143678	0.19933296	NA	NA	NA	NA	NA	NA	NA	-0.170684428	-0.272644103	-0.431132583	-0.039571464	-0.660882971	-0.292724901	-1.239744067	0.049236471	-0.494508035
O14686-1 1xPhospho [S1834]	KMT2D	8085	lysine methyltransferase 2D	0.178877078	-0.030167218	0.361725551	-0.417546097	-0.242819512	0.360613004	-0.352293557	0.353565177	-0.209743716	0.16690631	-0.797148229	-0.188514421	0.002799799	0.250832006	0.006553295	-0.07194467	-0.467259524	-0.289127947	-0.283725737	0.653102093	-0.113617928	1.137603777	0.780072872	-0.07422046	0.13557483	0.103786847	0.191508717	-0.224264377	-0.463041375	-0.111612113	-0.372616933	-0.099981232	-0.208068618	-0.031960661	-0.333041672	-0.364720378	1.104911038	0.816598081	-0.602637012	0.846387518	0.863456521	-0.00307239	0.397481046	-0.444079289	0.725662351
O14686-1 1xPhospho [S2274]	KMT2D	8085	lysine methyltransferase 2D	0.152032194	0.045290188	0.337625991	0.056087497	0.039083959	-0.008710873	0.115194808	0.317578477	0.260450858	0.271312441	0.182636064	0.305075782	0.417140117	0.191250318	0.283696775	-0.035449532	0.422052826	0.101402915	0.031738829	0.32250353	0.27420379	0.010084145	-0.15285139	-0.073431161	0.23523448	0.108438833	0.23320938	0.02620873	0.085378691	0.233656915	0.191700153	-0.091961103	0.092693746	-0.081755915	-0.067413048	-0.324204803	-0.1154094	0.093020948	-0.401297133	0.094396742	-0.11586396	0.284899329	-0.12015888	-0.041839927	-0.156606725
O14686-1 1xPhospho [S3130]	KMT2D	8085	lysine methyltransferase 2D	-0.042588833	-0.012528828	0.307988818	0.14949532	-0.27866407	0.148171925	-0.022913829	0.166330281	-0.052875811	0.111810875	0.149610785	0.162357423	0.355812712	-0.040159076	0.051485499	0.269593082	0.019084102	0.73986501	-0.38148172	0.052432502	0.406131059	0.393950252	0.415416251	-0.158758699	0.229275638	0.165397152	0.044033497	0.065855105	-0.139417861	0.096666089	0.396024697	0.093864142	0.58966965	0.18087714	0.076456668	-0.119749674	-0.066091626	-0.030894246	-0.163828982	0.253597106	0.041356558	0.134767163	-0.131888322	0.098682111	-0.08491388
O14686-1 1xPhospho [S4738]	KMT2D	8085	lysine methyltransferase 2D	-0.110152445	-0.070136214	0.028017004	-0.04382169	0.012380854	0.18217847	-0.284219205	0.043897591	-0.309345066	0.093623707	0.011177122	-0.223715781	0.137768356	0.035266844	-0.033276351	0.102096356	0.345360399	0.575773311	0.022686165	0.076727738	0.508834333	0.430223327	-0.050211346	-0.136203645	0.264517059	-0.025154438	-0.235012486	0.152285756	0.080496042	-0.180902385	-0.284911002	-0.066506331	0.019655635	-0.208397579	-0.50288312	-0.784252329	0.070457875	0.141988853	-0.583510784	0.230093682	0.063657004	-0.079056122	0.334022713	-0.326062668	-0.034192295
O14686-1 1xPhospho [S4822]	KMT2D	8085	lysine methyltransferase 2D	0.484093843	0.212508979	0.105587403	0.144651196	0.086835152	0.33978804	0.223429892	0.142806577	0.087960012	0.02282952	-0.256529101	-0.014707939	0.041617215	-0.009860121	-0.066992539	-0.448174854	0.141821192	0.254868756	0.001099217	0.012396699	-0.011494486	0.060744901	-0.237177132	0.012550532	0.401934119	-0.070034073	0.026829535	-0.049739544	-0.031138037	1.055317018	-0.335355079	-0.582094089	-0.613917353	-0.598067689	0.430772211	0.05551055	-0.055242481	-0.329997051	0.059478842	-0.306578588	0.036472497	0.266469174	-0.107727821	-1.182294806	-0.333645965
O14686-1 1xPhospho [S4849]	KMT2D	8085	lysine methyltransferase 2D	0.22892763	-0.047625382	0.19794331	-0.056850478	0.12096776	0.045527303	0.067328685	0.107719121	-0.295232396	0.036369533	NA	NA	NA	NA	NA	0.548746763	NA	NA	NA	NA	-0.048150375	0.145960018	-0.194999251	-0.041514669	-0.202377423	-0.059379758	-0.109071699	-0.04285325	-0.130366239	-0.369663535	-0.188843141	-0.078047199	0.28609006	-0.243492364	-0.449028238	-0.526885905	-0.524770613	-0.354778381	-0.315501826	0.018669865	-0.571864512	-1.30534196	-1.289762505	0.033917332	-0.677879509
O14686-1 1xPhospho [T1865]	KMT2D	8085	lysine methyltransferase 2D	-0.365442309	0.267247174	-0.287774253	0.328114423	0.018147219	-0.147887734	-0.01457913	-0.176000085	-0.089899667	0.612880402	0.1598702	-0.090801325	0.094444569	0.044421688	-0.185110437	0.216744619	0.159242573	0.079858177	-0.015912139	0.07966523	0.459149723	0.381290045	0.075106146	0.12937351	0.500649261	0.07439572	0.040305148	0.189998012	-0.041923871	0.082122229	-0.298449235	0.216641416	0.357118436	0.405380277	0.102751644	0.013001126	0.182155444	0.179613301	-0.090748944	0.237721997	-0.325126991	0.222857064	0.211028632	-0.115643698	-0.087549366
O14686-1 2xPhospho [S1180; T1195]	KMT2D	8085	lysine methyltransferase 2D	0.112823643	0.220727068	-0.236657264	-0.000971375	0.125926871	0.460960135	-0.203961839	0.455036488	-0.492578552	0.398352498	NA	NA	NA	NA	NA	0.05960409	NA	NA	NA	NA	-0.032366079	-0.028814167	-0.501413119	-0.326719307	0.033688759	0.250031952	-0.048261996	-0.120100391	0.127238813	-0.254788967	-0.44950863	-0.328205031	-0.334831643	-0.144551235	-0.533674968	-0.495441417	-0.265143958	0.306365709	-0.445399933	-0.307446027	-0.368157372	1.925983587	0.442176272	-0.294828447	-0.36387193
O14713-1 1xPhospho [S41]	ITGB1BP1	9270	integrin subunit beta 1 binding protein 1	0.455122503	0.243379004	-0.186820326	0.583897661	-0.424200579	0.182647476	0.235162565	-0.373468373	0.266209605	-0.163129171	-0.012218186	0.509470492	0.229467851	-0.065632086	0.0637273	-0.101153894	-0.026586444	0.458031617	0.196293095	-0.221425844	0.162077544	0.151793684	0.233379129	0.085641276	0.207473543	0.068676069	-0.096199071	-0.030744005	0.183522455	NA	NA	NA	NA	NA	NA	NA	0.348476373	0.134008727	-0.361020233	-0.321851315	-0.329966218	0.15774158	-0.092186404	0.379818071	-0.105257884
O14737 1xPhospho [S119]	PDCD5	9141	programmed cell death 5	-0.044259185	-0.131781283	-0.014063151	0.117394967	-0.237432428	0.047642576	-0.072099375	0.143685943	0.034701398	0.325298537	0.139722797	-0.215303681	0.218457673	-0.22374284	0.045176025	-0.235861997	0.115504013	-0.211027263	-0.104620907	0.114841412	-0.012052202	-0.066132531	0.087245278	-0.072444622	0.069993148	-0.0000423	-0.03914353	0.023225426	0.014871973	0.136432143	-0.274516065	-0.255733162	-0.113772921	-0.242044735	0.130961653	0.021911791	0.254353987	0.130870481	0.149224564	0.378329636	-0.028047872	0.402582245	0.339389335	0.238641714	0.061018903
O14745 1xPhospho [S269]	NHERF1	9368	NHERF family PDZ scaffold protein 1	-0.528829262	0.365357338	0.274070939	-0.313487979	-0.299623748	1.553985632	-0.204346939	-0.126284192	-0.903169646	-0.040134369	-0.511778652	-0.705605592	0.543579547	-0.657038153	-0.689461679	-1.423331753	-0.543734392	-1.108602283	-0.782680323	0.048981832	0.355281311	0.385507135	0.191135997	-0.687704743	0.500985035	-0.32665744	-0.291091493	0.229095848	-0.630319316	-0.912553889	-0.647196546	-0.693085855	-0.753003393	0.008246837	-0.575022944	-1.065860321	-0.015694233	1.106006997	-0.512744372	-0.098025739	-0.726083427	0.092599641	-0.630785812	-0.46987356	0.022141369
O14745 1xPhospho [S280]	NHERF1	9368	NHERF family PDZ scaffold protein 1	-0.598381247	0.039416047	-0.172852842	0.004727341	-0.103829032	0.936937156	0.025847382	-0.319649391	-0.562919103	-0.573305925	-0.162512055	-0.615393679	0.266822819	0.568380633	-0.787497573	-1.105218676	-0.844807289	-0.959967373	-0.892320389	-0.460309558	0.40889384	0.220579186	0.48060853	-0.323915552	1.350466677	-0.695419234	0.283423952	0.041998358	-0.597988858	-0.671432884	0.496220614	-0.696362901	-0.384154395	-0.429004894	-0.110898435	-0.999600612	0.452439155	0.954000707	-0.172931474	-0.554587939	-0.796268611	-1.631243984	-0.377152266	-0.715737904	-0.455218305
O14745 1xPhospho [S290]	NHERF1	9368	NHERF family PDZ scaffold protein 1	-1.308279224	-0.452217192	-0.789886862	-0.625499804	-0.706226573	1.870832864	-0.449813174	-0.663931892	-1.475984132	-0.401181022	-0.296388279	-1.285037818	-0.245327153	-0.286454468	-0.672421592	-1.299356944	-1.362339854	-1.605761952	-1.107955144	-0.224746837	0.518285648	0.627784831	0.664437259	-1.029585132	0.837190493	-0.76878726	-0.538478113	-0.057260686	-0.78049929	-0.836569878	-0.717001912	-1.03079667	-0.819880814	-0.604022334	-0.3546651	-1.214985501	0.075933933	1.21108386	-0.638117085	-0.485566569	-1.536050105	-0.752893894	-1.13861313	-0.674249676	-0.791622
O14745 2xPhospho [S269; S280]	NHERF1	9368	NHERF family PDZ scaffold protein 1	0.243731941	0.233954097	0.483803778	0.056365539	0.251282927	0.460182741	-0.126503581	0.329575419	-0.296517575	-0.204610173	-0.006712419	-0.257292069	0.515038588	0.102870118	-0.493537508	-0.669611218	-0.240626214	-0.739115829	-0.389778146	0.056226458	0.375315746	0.502196699	0.091908203	-0.485088735	0.422690885	-0.385156204	-0.398878111	0.383552435	0.20306987	0.578992248	-1.002477587	-0.318621461	-1.030661072	0.269251132	0.498184128	0.364069978	0.023195925	0.474111054	-0.229997463	0.054597609	-0.588592328	-0.361091665	-0.231885788	-0.634371118	-0.268042416
O14745 2xPhospho [S290; S291]	NHERF1	9368	NHERF family PDZ scaffold protein 1	-1.502466112	-0.144786055	-1.026840677	-0.949736534	-0.257313624	1.015576252	0.034222922	-0.468733136	-1.928832646	-0.520710173	-0.157578275	-1.316341459	-0.044604295	0.153184669	-0.754522633	-1.405563533	-1.173475364	-1.435755573	-0.814777273	-0.379449205	0.43046467	0.865567078	0.382942559	-0.513063927	1.391857129	-0.435980201	-0.249075502	0.060011228	-0.641834198	NA	NA	NA	NA	NA	NA	NA	-0.179085781	0.762125324	-0.280107919	0.016608788	-0.39110771	0.598569669	0.160258986	-1.158622405	-0.291294585
O14745 2xPhospho [S290; S294]	NHERF1	9368	NHERF family PDZ scaffold protein 1	-0.730894986	-0.59978417	-0.768667641	-0.207136676	-0.898847285	1.07726246	-0.014420084	-0.489373145	-1.091410122	0.450041302	0.084519356	-1.192904071	-0.50628054	0.15431437	-0.756548651	-0.3487377	-0.65379815	-0.592484543	-0.863172892	0.090927446	0.533931961	1.204774919	0.609119758	-0.777174279	1.209534398	-0.619894294	-0.23280547	-0.142470181	-0.749678577	-0.974836551	-0.195139024	-0.61758675	-0.589066418	-0.595390449	-0.358600064	-1.06678727	-0.18320881	0.421624071	-0.513508665	-0.987756404	-0.738807582	0.633346719	0.441538177	-0.800706037	-0.625412089
O14745 2xPhospho [S290; T293]	NHERF1	9368	NHERF family PDZ scaffold protein 1	-0.553022598	-0.389317251	-0.728973086	0.216009536	-0.903449651	0.830815113	-0.236845	-0.622587758	-0.939352142	0.079264886	-0.434421126	-0.47146908	-0.232147864	0.219455838	-0.53996331	-0.539396101	-0.659257725	-0.567594526	-0.462439397	0.086793986	0.303561138	0.535231528	0.49305641	-0.466700548	0.822531085	-0.866967575	-0.046637115	0.116293661	-0.507774647	-0.314783971	-0.261823849	-0.29320302	-0.427347468	-0.245565323	0.429308418	-0.273509112	0.002493569	0.629828737	-0.312463293	-0.432397617	-0.485506724	0.660370474	0.352313781	0.188385423	-0.333263657
O14757 1xPhospho [S280]	CHEK1	1111	checkpoint kinase 1	-0.226913379	0.327144325	0.317831271	0.262911244	0.386816668	-0.183268111	0.119486992	0.535873702	0.334090987	0.314965933	0.563810184	-0.320469863	0.461306006	0.739678584	-0.172156167	-0.274021958	-0.274239561	-0.695138346	-0.483644465	0.170529993	NA	NA	-0.326786314	NA	NA	NA	NA	NA	NA	0.72024392	0.709358167	0.248529241	0.676792142	-0.258079905	0.001788162	-0.167132529	-0.642055261	-0.428785326	-0.513698547	-0.077234724	-0.251602602	-0.817047728	-0.271534598	-0.292377765	0.840764259
O14777 1xPhospho [S5]	NDC80	10403	NDC80 kinetochore complex component	0.243506249	-0.05937143	0.31965327	0.059108957	-0.401284547	-0.612749793	-0.866419294	-0.775578888	-0.578795599	-0.6273419	NA	NA	NA	NA	NA	-0.744054494	NA	NA	NA	NA	0.138396557	-0.604392931	2.833580531	-0.279852126	-0.386507483	-0.35365035	-0.868206843	-0.785727107	-0.331897281	-0.532569728	-0.139661565	-0.619724835	-0.179486806	0.241644751	-1.254308941	-0.121162479	0.853186665	-0.460816654	0.263126447	0.748583156	-1.082086923	-1.617257568	-0.102211833	-1.797427617	1.46333879
O14791 1xPhospho [S311]	APOL1	8542	apolipoprotein L1	0.829433179	1.054195671	1.111978581	0.22599669	0.002576142	-0.651582254	-0.395280006	-0.205573226	-0.100408443	0.380044498	-0.385896868	0.46468723	-0.090888669	-0.154505479	0.341791046	0.140035823	0.423349038	0.786403297	0.955645873	0.391175056	-1.058221838	-0.249165273	-0.292048904	-0.218602379	-0.503699217	0.137760996	0.268398085	-0.323538351	0.83176873	1.262573584	0.685216089	0.366315911	0.857816632	0.877842792	0.314092881	2.266660794	-0.780324296	-0.032067949	-0.240889641	0.577067215	0.567285393	1.009759021	0.481894663	1.016002097	-0.363608915
O14791 1xPhospho [S314]	APOL1	8542	apolipoprotein L1	0.466528408	0.959052019	0.98622829	0.166720014	-0.043896261	-0.595861069	-0.107696675	-0.413505714	0.03853118	0.742448411	-0.326890978	0.530420268	-0.05211745	-0.340699259	0.207427876	-0.031107684	0.353532118	0.493813282	0.854734847	0.287041958	-0.801992594	-0.550225283	-0.049633461	-0.185470939	-0.519139299	-0.079799946	0.459635506	-0.548695634	0.539802177	1.116335236	0.42440237	-0.059325344	0.459244757	0.11963691	0.381491976	2.064596063	-0.338442329	0.054680496	-0.083484986	-0.040867741	0.277787594	1.042276367	0.446739498	1.002085918	0.041511772
O14795 1xPhospho [S1251]	UNC13B	10497	unc-13 homolog B	0.438804526	-0.374101911	-0.05789003	-0.123607297	-0.772059861	-1.312229062	-0.01192164	0.771824016	0.636411783	-0.019374593	0.496989969	0.166584406	-0.253035328	-0.109030787	0.520701686	0.720417554	-0.26949444	0.665934601	-0.031932418	1.123424676	-0.136090629	1.438057092	0.002990437	0.152431713	-0.437749219	0.665521234	0.163118337	-0.078818747	0.31548753	-0.840293929	0.364699118	0.86169501	0.788665023	-0.378035662	-1.935187052	-0.159641148	1.060606039	0.33497533	0.615836531	0.754922841	-0.372333048	1.029464927	0.471049831	-0.180130222	0.372678321
O14795 1xPhospho [S176]	UNC13B	10497	unc-13 homolog B	-0.222927677	-0.224773299	-0.047371916	0.250885686	-0.545757488	-0.999910412	0.162265068	0.105852842	0.419463085	0.396478882	-0.098199577	0.393809034	0.270852733	-0.0395178	-0.078101214	0.238399619	-0.108600735	-0.125097316	0.247042597	0.684255509	0.233057894	0.394781668	-0.325604539	-0.043936354	0.069094512	0.40126766	-0.276398939	-0.229078402	0.178407472	-0.268122286	0.166142838	0.915786927	0.365225082	0.086446463	0.008229419	-0.266556351	0.652810327	0.168259306	0.042845181	0.41647434	-0.186282474	0.239658378	-0.797175886	-0.083280842	0.320968072
O14795 1xPhospho [S254]	UNC13B	10497	unc-13 homolog B	0.181886415	-0.224119129	-0.472302769	1.719830871	-0.570886681	-1.234698274	-0.071340818	0.026567329	0.31104052	0.005862636	0.100974265	0.116168901	0.031753896	-0.362921556	0.265603547	0.200869433	-0.094436682	0.182210621	-0.039979364	0.322647383	-0.199516325	0.704394944	-0.341064237	-0.36718782	-0.379375773	-0.086222471	-0.279405189	-0.206459758	0.340505354	-0.083329326	0.046058814	0.51596181	0.216464751	-0.448432943	-0.227146239	-0.198995905	0.570552727	-0.175339147	0.583360396	0.347332939	-0.275825067	0.79562567	0.411933005	-0.499186945	0.423335474
O14827 1xPhospho [S633]	RASGRF2	5924	Ras protein specific guanine nucleotide releasing factor 2	1.100741702	-0.525421157	0.253537594	-0.007398694	1.04569547	-0.742026906	0.396860837	0.524756548	1.309013735	-1.390168671	0.823771067	0.601203795	0.386708221	-0.41500015	-0.648529454	1.521794765	-0.402879119	-0.794344502	-0.119298928	1.23407278	0.074807385	-1.261806808	-1.231994868	-0.475018961	-0.246267839	1.180376006	-1.031973386	-0.000640071	-1.019652325	-0.79104183	0.783445326	1.559573564	0.546335581	1.571300383	-0.239903249	-0.191276721	0.133964902	-0.647644887	0.452581918	-0.286117747	0.720892368	-1.355968033	-0.776392698	1.05440928	-0.149670316
O14827 1xPhospho [S726]	RASGRF2	5924	Ras protein specific guanine nucleotide releasing factor 2	0.147865133	-0.483858017	-0.256657138	-0.265550579	0.231985084	-0.597599077	0.20402835	0.585764349	1.958780671	-0.244677917	0.437619454	0.221510786	0.16211254	0.403929502	-0.841840615	1.282189914	-0.894448069	-0.570080152	-0.41024608	1.374730977	0.288372508	-0.756609437	-1.123712632	1.16199479	-0.096100658	0.649991322	0.826128695	-0.492018919	-0.81569545	NA	NA	NA	NA	NA	NA	NA	0.373954963	-0.657350497	0.717478044	-0.073603585	0.287057861	-1.205705451	-0.812983226	1.247069916	-0.220830254
O14827 1xPhospho [S746]	RASGRF2	5924	Ras protein specific guanine nucleotide releasing factor 2	0.162140402	-0.754179416	-0.497823808	-0.566028883	0.876369124	-0.959017591	0.214167399	0.188527468	1.681384902	-1.049958286	0.323564442	0.029010091	0.170651146	-0.297996687	-0.550426952	1.175433314	-0.724758362	-1.08563959	-1.04549089	0.197267715	NA	NA	-0.999263139	NA	NA	NA	NA	NA	NA	-0.654378893	0.620359189	0.758138998	-0.258899589	1.137677881	-0.525792559	-0.731217616	0.297819456	-0.584472423	0.651086743	-0.558758963	-0.108459622	-0.745914551	-0.238563531	0.652727692	-0.609316403
O14827 1xPhospho [T855]	RASGRF2	5924	Ras protein specific guanine nucleotide releasing factor 2	0.574392253	-0.176240166	-0.046257993	0.384579279	0.427342776	-0.603492392	0.039535931	-0.056666658	0.838145376	-0.284947979	0.123524001	0.434963801	-0.166457843	-0.478429989	-0.101403385	0.955141235	0.059250288	-0.25980205	-0.070863042	0.781638009	-0.305623934	-0.379358989	-0.710090206	1.075672268	0.001219575	0.820926347	0.375205189	-0.175941214	-0.167741307	0.008424394	0.655904603	0.039591001	1.248182135	0.723504341	0.141045489	0.278051618	-0.247881265	-0.824144389	0.216008349	-0.700474452	0.104919847	0.117396777	0.646922009	1.133053593	-0.709313347
O14828 1xPhospho [S32]	SCAMP3	10067	secretory carrier membrane protein 3	-0.764309659	-0.945393466	-0.405590156	-0.913237157	0.429271747	0.288847151	0.259316058	-0.451475614	0.09412345	0.00053876	-0.685940984	-0.535704025	-0.008199937	0.848463488	-0.523570502	-0.538561754	-0.882520341	-1.184538338	-0.851908117	-0.523434612	0.319477909	0.286140262	0.981641635	0.25500088	-0.088192801	0.25382549	-0.198129939	-0.067153369	-0.585363858	-0.275299683	0.18061405	-0.511277572	-0.334831643	0.325942298	-0.377162716	-0.162565515	0.177373024	-0.459441363	-0.009918794	0.141526613	-0.746424998	-0.632456501	-0.379902142	-0.94226183	-0.248793353
O14828 1xPhospho [S76]	SCAMP3	10067	secretory carrier membrane protein 3	-0.310833673	0.490766436	-0.474342292	-0.197020093	0.411226807	-0.145268052	1.557144172	0.490797348	-0.612233092	0.29699197	-1.512022271	-0.386579455	-0.785753797	0.145204853	0.296406771	-0.400970214	-0.080275248	0.918143312	-0.183848832	0.377706957	0.103387533	0.602341901	-0.118827383	0.067760304	-0.345085399	0.29706569	-0.61633612	-0.117360298	0.184585167	-0.956299612	-0.158585052	-0.493781997	-0.402654734	0.45155379	-0.737543532	0.749799888	-0.234675149	0.4603142	0.170614413	-0.134128627	-0.522537133	1.038911137	-0.646712648	-0.04324064	0.269654697
O14841 1xPhospho [T151]	OPLAH	26873	5-oxoprolinase, ATP-hydrolysing	-0.753562797	0.188071372	2.019685408	0.416488538	1.172316287	-0.330343286	-0.554316648	-0.653389418	0.748473659	1.317196214	0.254319315	0.014995685	-0.241952859	-0.030810898	-0.062940703	-0.221763353	0.070652006	1.095566758	0.137944528	-0.078865966	0.282394368	-1.115307852	-0.027838152	0.398866585	-0.880416257	0.180102638	0.098609974	-0.034176028	-0.524601644	-0.551585972	0.086817564	0.412905851	0.733944215	0.263797796	0.151026922	1.227336713	1.958617135	0.156692594	-0.650829478	-0.469175743	0.296849352	-0.735916624	-0.375320401	0.10566788	-0.506081312
O14867 1xPhospho [S196]	BACH1	571	BTB domain and CNC homolog 1	0.389569596	-0.437202633	0.188828721	0.168790367	-0.047385654	0.056271425	0.190568076	-0.547191151	-0.030560036	-0.448824849	-0.017446208	-0.005719187	0.113295255	0.212160369	-0.015838334	0.348436563	0.040279066	0.055108142	0.205139466	0.11702147	-0.163524913	-0.566504114	-0.407459976	0.411821208	-0.155530038	-0.215961263	-0.06135469	-0.042336856	-0.077282872	-0.183657236	0.175078492	0.306861016	0.179088893	0.571174026	-0.168981567	0.044051735	-0.105277546	-0.326729337	0.266345154	-0.275571901	-0.071884681	-0.048680389	-0.217682056	0.315470079	-0.158523714
O14867 1xPhospho [S445]	BACH1	571	BTB domain and CNC homolog 1	0.306128583	0.031077363	0.304492797	0.363437262	-0.224835157	0.031198078	0.423040191	-0.215278313	0.14948615	-0.520768266	-0.327344976	0.076148682	0.087685914	0.050663677	0.080980405	0.202031999	0.256001507	0.229621053	0.108878897	-0.069575437	-0.060796114	-0.183971057	-0.417845032	0.421922466	-0.061312036	-0.104391769	0.265409867	0.317211763	-0.160931749	-0.489274734	0.088960959	-0.177902838	0.112919626	-0.179630096	-0.367174658	-0.297434353	0.206373743	0.026618761	-0.000997074	0.126230426	-0.140290457	-0.12116202	-0.176446852	-0.121758642	0.048720921
O14874 1xPhospho [S31]	BCKDK	10295	branched chain keto acid dehydrogenase kinase	-0.045587517	0.136792905	0.052825368	-0.198037175	1.344494925	0.681294055	-0.029313356	0.09718714	0.362530522	0.032531562	0.435375971	0.424667098	0.602848141	-0.192835702	0.391130534	0.278851436	0.12802939	0.435127544	1.067542838	0.44680998	0.773658998	0.597077584	0.966313969	-0.177908929	0.412030651	0.090726774	0.32700451	0.777965327	0.748557833	-0.143551098	1.039212394	1.133722324	0.889302478	0.821497095	0.640746731	0.903880494	1.241243514	1.270914458	2.051828355	-0.01553107	2.235139375	1.697871887	1.822796277	1.597610244	1.220715711
O14879 1xPhospho [S203]	IFIT3	3437	interferon induced protein with tetratricopeptide repeats 3	-0.975829697	-0.725271283	1.245624745	-0.263732297	1.270551869	-0.608629865	-0.425569405	-0.615803333	0.463162227	-0.375078069	-0.150239532	-0.478049048	-0.556645501	-0.242848069	-0.129457269	0.078470887	-0.152102004	-0.345367005	1.261977539	-0.854753255	NA	NA	-0.536764486	NA	NA	NA	NA	NA	NA	-0.64646946	0.857674002	1.633486858	0.703475705	-0.140488759	-0.441738142	-0.301422927	0.19422034	-0.204404934	-0.510315994	0.127938825	-0.808754539	-0.257656133	-0.853343018	-1.137271738	0.520697663
O14896-1 1xPhospho [S413]	IRF6	3664	interferon regulatory factor 6	0.011629073	0.217171208	0.680090961	0.119828859	-0.067341686	-0.038031338	-0.170164601	1.277599047	-0.141930659	-0.019540014	-0.2148131	-0.148809344	0.346877221	-0.207364092	-0.157939816	-0.2665467	0.041654543	-0.191922415	-0.133121262	-0.172732018	0.691001808	-0.063106475	0.076619038	-0.050210791	0.602399414	0.57432506	0.538738306	0.278713545	0.379373656	0.461306854	0.674660255	0.01557598	1.204190713	-0.132656935	0.258142631	-0.497138029	-0.027456607	-0.049876441	0.204050291	0.704444883	0.089602974	0.292406295	-0.275464888	-0.332893318	0.536508135
O14896-1 1xPhospho [S424]	IRF6	3664	interferon regulatory factor 6	-1.213723169	-0.135475068	1.576791449	-0.317389149	0.163234862	0.081059143	-0.251130665	1.6963685	-0.850767135	-0.644006636	-0.176837203	1.266458145	0.848964439	0.167649443	-0.947854649	-0.171897031	-0.616899353	-1.240176042	-1.167108583	-0.681364051	1.004703801	-0.825336004	-0.006741516	-0.304797641	1.142794468	0.477548016	0.99326103	0.024991161	0.742493588	0.406908546	0.289249232	-0.022868444	2.89811357	-0.101594227	0.104240916	-0.876331756	-0.389659687	-0.712330385	0.521665971	-0.165780964	-1.371120481	1.453537999	-1.229185355	-0.975666628	0.645338107
O14896-1 1xPhospho [S47]	IRF6	3664	interferon regulatory factor 6	0.117703761	0.49470066	-0.17259581	-0.090519061	0.454372118	-0.121459488	-0.065888801	0.272921855	0.504639864	-0.079800519	0.052380649	-0.697006733	-0.424090147	-0.010616688	0.582460735	-0.038010446	-0.325335511	-0.276225766	-0.363335526	0.406242453	0.068085003	-0.122049996	0.786139729	-0.230686037	0.306414476	0.266981815	0.085659369	0.352569835	0.427543888	0.140920828	0.954382185	0.583505257	0.757923052	0.930413571	0.017008368	0.036042286	-0.641473783	0.261728864	-0.330358366	0.106444592	-0.035769607	-0.038197184	-0.4478799	-0.157946074	0.056087757
O14908-1 1xPhospho [S232]	GIPC1	10755	GIPC PDZ domain containing family member 1	-0.040032837	-0.220015605	0.216752646	-0.129964605	-0.374417941	-0.6057152	0.788725224	0.438240031	-0.036335625	1.060791431	-0.052528816	0.362711254	-0.209769694	0.715053701	-0.122650964	-0.07984997	-0.294599245	-0.427229913	-0.438845066	-0.814324961	0.346236246	-0.194956839	-0.011870656	0.880655293	0.380972808	0.398321593	0.798002369	-0.454345438	-0.396580951	-0.079179036	0.709974082	0.061254852	0.346345013	-0.386500719	0.289928668	0.178687737	-0.157486245	0.078441653	0.069523104	-0.593477465	0.067733245	-0.061416377	-0.172067462	-0.83016018	-0.30761188
O14920-1 1xPhospho [S672]	IKBKB	3551	inhibitor of nuclear factor kappa B kinase subunit beta	-0.200740166	-0.470328871	0.11046662	0.749516125	-0.672027405	-0.083344782	-0.478255037	-0.371753168	-0.660710296	-0.009229677	-0.061443407	0.345972677	0.130862447	-0.193156624	0.16837051	-0.158271899	-0.221497938	-0.035555382	0.194592761	-0.35993427	0.231983366	0.127383179	0.142024155	-0.202013357	0.00111719	0.188203187	-0.285114128	-0.296392076	0.351239716	0.771823608	0.29979515	-0.210053851	0.153320021	0.020183363	0.237073684	0.669838811	0.277672802	0.523472505	0.022770772	-0.270547205	-0.491900152	-0.419201992	0.398221772	0.209063956	0.016725044
O14920-1 1xPhospho [S697]	IKBKB	3551	inhibitor of nuclear factor kappa B kinase subunit beta	-1.585643062	0.097383424	-0.8988349	0.443051179	-0.451804995	-1.364195779	0.716980808	-0.560591267	1.040347377	-0.115602604	0.15374948	-0.266840541	-0.246789586	0.258366984	-0.193212873	-0.292489961	0.032212717	-0.300678809	-0.122754487	-0.367433554	0.738993	-0.048489266	-0.516225138	0.051256189	-0.053931898	0.372116005	0.332518149	-0.008331139	-0.020339477	0.430232078	0.006590608	-0.153240685	0.292687949	-0.257001308	-0.064590797	-0.533662928	-0.847429098	0.27821907	-0.310165153	0.041687374	-0.553456256	-0.230350176	-0.703808802	-0.414861772	0.053898712
O14924 1xPhospho [S172]	RGS12	6002	regulator of G protein signaling 12	-0.287152659	-0.032330046	-0.304244797	-0.068415887	-0.474375147	0.70701087	-0.250147668	0.005147714	0.155552768	-0.442790511	-0.128957546	-0.009112912	-0.160504195	0.10131613	-0.128723579	-0.296931155	-0.315846301	-0.533211692	-0.18737788	0.072187072	0.653890316	-0.101296608	0.255984039	-0.105274743	-0.06567389	0.05611737	-0.12261027	-0.228639985	0.051722113	NA	NA	NA	NA	NA	NA	NA	-0.135373882	0.242203015	-0.090305591	0.179389081	-0.266781665	-0.017608343	-0.229252086	-0.037025036	-0.041207108
O14924 1xPhospho [S661]	RGS12	6002	regulator of G protein signaling 12	-0.022185655	0.196685769	-0.480113509	0.178769595	-0.132467673	0.987438537	-0.200881526	0.370742793	0.110356277	-0.026973146	-0.076279547	-0.621216566	-0.358688964	-0.215773086	-0.194951387	-0.441067087	-0.477072977	-0.834874812	-0.110227938	-0.002398278	1.052268753	0.258970289	-0.197137912	-0.085144581	-0.177466488	0.350814609	-0.349478041	-0.30608679	0.310516935	NA	NA	NA	NA	NA	NA	NA	0.045849577	0.345558159	-0.088524037	0.559374023	-0.14519603	0.775431851	0.171704423	-0.282092633	-0.080606715
O14924 1xPhospho [S850]	RGS12	6002	regulator of G protein signaling 12	0.120359334	-0.028781421	-0.345746903	-0.014619332	-0.329657937	0.420608185	-0.263042957	-0.254350396	-0.303912405	-0.267880525	-0.044643665	0.076252709	-0.142118168	0.078107628	0.13600258	-0.182756537	0.061490938	-0.121046907	0.117530407	0.197246737	0.363569721	0.042273	-0.054660405	-0.166113058	-0.01635747	0.003091472	-0.132504748	-0.327358282	0.025358473	0.502333161	0.125223137	-0.203750138	0.310407624	0.009172586	0.130544641	0.287379254	-0.058620875	0.133923083	-0.158342298	0.173179814	-0.181344187	-0.219887225	-0.254648652	-0.246298553	0.140825297
O14936-4 1xPhospho [S577]	CASK	8573	calcium/calmodulin dependent serine protein kinase	0.977074256	-0.182364003	-0.190114695	0.235819511	-0.230652957	0.558975021	-0.039218331	-0.003554807	0.535552711	-1.210101512	0.643482394	0.314123107	0.351859665	-0.477498516	-0.075262445	0.70928644	-0.274391065	-0.239359682	0.228392591	0.343117247	-0.373910755	0.042680833	-0.499978332	0.110038348	-0.138755173	0.030595502	-0.339938404	-0.020447475	0.008394413	-0.303286676	0.189961811	0.470227726	0.182323781	0.192171793	0.107055364	-0.110890257	0.159947971	0.251846385	0.732988242	0.325185414	0.118987104	0.377051341	0.120713407	0.500584328	-0.504289112
O14936 1xPhospho [S582]	CASK	8573	calcium/calmodulin dependent serine protein kinase	-0.411894536	0.434677882	-0.508888307	-0.194410075	0.388198892	1.028172404	-0.167781679	-0.453701777	-0.213675771	-1.108482926	-0.376687767	-1.139489863	-0.119381669	0.71065082	-0.265531043	-0.418447232	-0.047306287	0.165803643	-0.387149114	-0.965681697	0.418316551	0.261588341	0.262818741	-0.367108186	0.134857784	-0.69408205	0.071449859	0.997114113	-0.527098572	0.046249665	0.246266028	0.077504229	0.546761909	0.405479122	0.212004307	0.861060188	0.23887943	1.348143474	-0.831237993	-0.39622125	-0.547951115	-1.06537439	-0.225975912	-1.723591736	-0.488807161
O14950 1xPhospho [T135]	MYL12A	10627	myosin light chain 12A	0.07185113	0.082219303	-0.316696569	0.092316408	0.23790628	-0.218959037	0.405568076	0.129048417	0.334592415	0.264617132	0.372478472	-0.28927899	-0.081893197	-0.171012632	-0.09998434	0.274017497	0.261572139	0.131221568	0.03778629	-0.105106527	-0.285765335	-0.152015736	-0.431930326	0.563543046	0.087873278	-0.061651357	0.223025218	-0.134889082	-0.007447823	-0.581827939	0.507036952	0.410911291	0.26311984	0.002296793	0.16651725	-0.009814895	-0.23999554	-0.443808793	0.353144015	-0.609645474	0.059447047	0.296847769	-0.13890569	0.003542348	-0.184565404
O14974 1xPhospho [S299]	PPP1R12A	4659	protein phosphatase 1 regulatory subunit 12A	0.170794395	0.308068735	-0.59644463	0.200406144	-0.091402898	-0.276721596	0.498002115	-0.156075991	0.061563393	0.466988119	-0.248866933	-0.351571618	-0.189494823	-0.018221774	0.156992431	0.744551776	-0.393893462	-0.191094449	-0.062057856	0.580766566	0.049280861	0.016719611	0.360113042	-0.167746255	-0.023730375	-0.23135967	0.032345546	0.019292208	0.262111227	-0.173574467	0.142080927	-0.068312613	-0.345951645	0.172731409	-0.039990138	0.875795641	-0.01681349	0.605570827	0.657651394	0.462882259	0.043487602	0.831255476	0.497344656	0.425756028	0.856747024
O14974 1xPhospho [S409]	PPP1R12A	4659	protein phosphatase 1 regulatory subunit 12A	0.125123673	-0.218224275	-0.47172421	-0.073230132	0.158227725	-0.404225987	-0.031440137	0.074845797	0.471502029	-0.273142885	0.732465602	-0.487372249	-0.0309756	0.659378769	-0.071076866	1.010455325	-0.213985736	0.155849297	0.402927817	0.688409158	0.12977708	-0.128949944	-0.52288856	0.398793372	0.256350278	0.136710523	0.247110833	-0.138089562	-0.121686255	-0.073342096	-0.304733483	0.328204678	-0.087760292	-0.108490426	-0.093884798	0.295181218	-0.169991722	-0.007618385	0.714683649	-0.302099904	0.360106167	0.000579535	-0.287591406	0.419868319	0.450759591
O14974 1xPhospho [S422]	PPP1R12A	4659	protein phosphatase 1 regulatory subunit 12A	-0.831126548	-0.950842324	-0.914094034	-0.316914653	-0.110765433	-0.382214511	0.387467121	-0.614557912	-0.001957505	0.372640083	0.192182738	-0.449272533	-0.152078965	-0.054865555	0.388312369	0.740423525	-0.46233935	-0.211880105	-0.031464071	0.433725289	0.380191482	0.341247817	0.542681537	-0.550094171	0.325575228	-0.232950503	-0.711412131	0.052124007	-0.084544476	-0.441351713	0.084576172	0.163522935	-0.254161292	-0.041544165	0.036864647	1.023408003	0.152180653	-0.192790959	0.31492369	-0.121710861	-1.143120638	0.148809361	-0.314130512	-0.414000979	0.172192398
O14974 1xPhospho [S445]	PPP1R12A	4659	protein phosphatase 1 regulatory subunit 12A	-0.012828947	-0.307402609	0.031866228	-0.021726316	-0.050228447	-0.16319404	0.031629256	0.548438347	0.946874801	-0.578733674	0.3082556	0.100400991	1.072494304	0.14608517	-0.252440606	-0.328936555	-0.711291558	-1.952385498	-0.974187591	0.146168035	0.475062378	-0.112649921	0.225496872	0.166921343	-0.504629767	-0.081038667	-0.048939628	0.07410502	-0.058721863	-0.448308623	-0.339208257	-0.277952132	-1.278589983	0.279305034	-0.185692694	-0.409752269	0.21526503	0.446985714	0.205614755	0.404295815	0.049295085	-0.298314761	0.133670878	0.485498291	0.340290774
O14974 1xPhospho [S477]	PPP1R12A	4659	protein phosphatase 1 regulatory subunit 12A	-0.41758373	-0.278968807	-0.530935342	-0.209029908	-0.381493589	-0.644215853	0.154290101	-0.358761064	0.486549009	-0.367589573	-0.363038639	0.069086673	0.238516143	0.19668204	0.096385026	0.083870015	-0.3023242	-0.873061487	-0.215531051	0.580709611	-0.130922364	-0.289568274	0.279104205	0.635864569	-0.234989424	-0.528311377	0.37972067	0.085757174	-0.002254414	-0.255432478	-0.09963562	-0.136128028	-0.402085692	0.046905353	-0.587067103	-0.368993082	-0.05266039	-0.604163023	0.232375905	-0.240389215	-0.516393337	0.159165451	-0.773353205	-0.446672824	-0.146562002
O14974 1xPhospho [S479]	PPP1R12A	4659	protein phosphatase 1 regulatory subunit 12A	0.355497096	-0.06278827	-0.253106706	-0.098869744	-0.145896996	-0.519798315	0.106011999	0.101028299	0.509906282	-0.144745822	0.139402197	0.172861039	0.482098713	-0.084595211	0.121723174	0.3216874	-0.150297249	-1.058045596	-0.20770231	0.349005759	0.096246269	-0.526371087	-0.44609798	0.411506152	0.091051009	0.257473679	0.403716151	0.354812619	-0.034889966	-0.13435195	0.157160339	0.706825877	0.070924632	0.443304605	-0.280371723	0.479708336	-0.224876528	0.022447147	0.111792535	0.142047091	-0.202224018	0.314105028	-0.492268983	0.275243161	0.146894593
O14974 1xPhospho [S507]	PPP1R12A	4659	protein phosphatase 1 regulatory subunit 12A	-0.558749665	-0.210189632	-0.138309703	-0.278770972	-0.251504583	-0.647825789	0.344023689	0.657011457	1.123920342	-0.890834329	0.023915558	-0.073953521	0.959362577	0.750063454	-0.238421103	-0.010557862	-0.934474773	-1.199979372	-0.529606403	0.30090677	-0.082922703	-0.48494973	-0.053020629	0.659554792	-0.466209829	-0.203134582	0.588434929	-0.023323634	-0.141080857	-0.375610995	0.681997632	-0.122930122	-0.086565114	0.53943027	-0.274256727	-0.696759889	0.193153147	0.22419984	0.71262408	0.220481631	0.279954534	0.545535002	0.07473954	0.713473357	0.748071744
O14974 1xPhospho [S618]	PPP1R12A	4659	protein phosphatase 1 regulatory subunit 12A	0.42092137	-0.2166948	-0.631374086	-0.494879146	0.011514477	-0.472747404	-0.091877568	-0.125749493	0.706347616	-0.734128013	0.069059234	0.244307176	0.443534034	0.060568965	-0.356021312	-0.191713868	-0.659849493	-1.164993044	-0.01950415	0.783089722	1.248611711	-0.456005361	-0.900083811	0.540687446	0.23752162	1.058987063	0.549791789	-0.165192909	-0.364859899	0.185082226	-0.059426119	0.496571261	-0.272917853	-0.300624578	-0.301154703	-0.801094724	0.046775206	-0.319657494	-0.037002982	0.74188898	0.091187374	0.774022339	-0.915580313	0.529239115	0.364089548
O14974 1xPhospho [S668]	PPP1R12A	4659	protein phosphatase 1 regulatory subunit 12A	-0.333751338	-0.267002386	-0.319252956	-0.458521192	-0.119690354	-0.039961807	0.514697328	0.774833973	0.046009928	0.082244621	-0.425555583	-1.015275072	0.418365493	1.204393319	-0.476885142	-0.562848676	-1.004022852	-0.933474933	-1.00482021	1.18283405	0.164859726	-0.211841855	0.033789342	-0.097506097	-0.133044184	0.19807333	-0.258218227	-0.436350305	-0.412583622	0.030255013	-0.272450316	-0.400187298	-0.23858399	-0.146856732	0.298993131	-0.003068616	1.050722763	0.111104277	1.601930326	0.239504365	-0.18448696	-0.026664267	0.965314876	0.169020071	0.983603309
O14974 1xPhospho [S862]	PPP1R12A	4659	protein phosphatase 1 regulatory subunit 12A	0.297899894	-0.153317429	-0.400163223	0.537712703	0.12915993	-0.218466211	-0.192600293	-0.214498269	0.405801647	0.087894684	0.444912839	0.159405731	0.054991663	-0.413749936	0.374168038	0.740589491	0.111202258	-0.19221946	0.428860367	0.26235405	0.025560805	0.124952054	-0.706599652	0.043500556	0.221145942	0.432717447	-0.100531252	0.242773296	-0.119459652	-0.477848174	-0.199038927	0.435483491	-0.008089479	0.199178942	-0.167736713	0.449357812	-0.529530932	0.623802	0.443506385	0.216659642	-0.252529625	-0.236433847	-0.100068869	0.314116759	-0.084144897
O14974 1xPhospho [S871]	PPP1R12A	4659	protein phosphatase 1 regulatory subunit 12A	0.250395153	-0.151378078	0.034757005	0.373122	0.249860912	-0.122033611	0.577977488	-0.00822946	0.625854373	0.038935274	0.162965123	0.132733248	-0.134830683	0.000464477	-0.092997303	0.660890462	0.002500939	-0.200008589	0.044134054	0.283387362	-0.269504505	-0.172171013	-0.548957479	0.523239978	0.037883963	-0.021531938	0.107650948	0.024633764	-0.464490974	-0.538748216	-0.330419852	0.324123046	-0.233535488	0.440151003	-0.060753045	0.48951267	0.113044097	0.550996508	0.762142014	-0.247484977	0.008966045	-0.00324363	-0.42663433	0.589212372	0.189445164
O14974 1xPhospho [S903]	PPP1R12A	4659	protein phosphatase 1 regulatory subunit 12A	0.176319488	-0.185594151	0.29119688	-0.207728685	-0.135256941	0.350565436	0.048836844	0.40627069	0.425092677	-0.152091292	-0.250613993	-0.187316791	0.559974895	0.801694348	-0.57675628	0.057715498	-0.931948703	-0.74279487	-0.955393746	0.465544072	0.404416616	-0.246443237	0.079898776	0.416990886	-0.407366237	-0.062342206	0.261112522	0.387305383	-0.582642015	NA	NA	NA	NA	NA	NA	NA	0.424513842	0.332180311	0.187544206	0.418598852	0.06086382	-0.146914217	0.607813542	-0.596673928	-0.007486757
O14974 1xPhospho [S910]	PPP1R12A	4659	protein phosphatase 1 regulatory subunit 12A	-0.611817945	-0.501545346	-0.485075853	-0.928064248	-0.3955324	-0.298265228	-0.060165762	0.436511885	0.648805644	0.308899699	-0.053064356	-0.201704364	0.604179832	0.610637369	-0.435507646	-0.230614519	-1.218827481	-1.502566156	-1.144606703	0.192671029	0.78879343	0.412360076	0.67752891	0.655290927	-0.149799137	0.201699779	0.148669729	0.007405028	-0.592006083	-0.494622766	0.149238095	0.213375618	-0.229606767	0.361592923	-0.100779866	-0.242129934	0.045367386	1.14785689	0.251529374	-0.111039024	-0.408606463	0.532736741	0.66975518	-0.114743228	0.3271092
O14974 1xPhospho [S995]	PPP1R12A	4659	protein phosphatase 1 regulatory subunit 12A	0.483350395	-0.607037913	-0.257757866	-0.138159526	0.58900302	-0.786922474	0.479472216	-0.493297955	0.22715851	-0.73876296	0.083108226	-0.171330585	-0.075574627	0.057841278	0.284377189	0.264149417	-0.185920562	-0.428624399	-0.038163488	0.322242697	0.132804112	-0.281301614	0.024337643	0.391609146	-0.079940275	0.152374375	0.017674409	-0.20091714	-0.171100164	-0.527286385	0.068262269	0.759210006	-0.063460843	0.061409129	-0.309719094	0.310645779	0.034656796	0.116756506	0.514832832	0.020607069	0.478277555	0.587621296	-0.068606705	0.386831673	0.896844086
O14974 1xPhospho [T443]	PPP1R12A	4659	protein phosphatase 1 regulatory subunit 12A	-0.018469875	-0.198074874	0.101820212	-0.25522233	-0.133607674	0.059700807	0.071412666	0.423696049	0.584217303	-0.143713007	0.297157497	0.202598777	0.560793475	0.168990504	0.097499507	0.097212152	-0.284766581	-0.48963094	-0.31344697	0.084563353	0.114508338	0.018454816	-0.072713401	0.322275946	0.052851856	-0.066645489	0.307293457	0.071528784	-0.056617999	-0.430373992	-0.122978742	-0.335510257	-0.266469501	-0.037319962	0.003583126	-0.209754671	0.239720628	0.452064456	0.508539918	0.347539086	0.085671547	0.003384619	0.461087117	0.549817295	0.604874843
O14974 2xPhospho [S862; S871]	PPP1R12A	4659	protein phosphatase 1 regulatory subunit 12A	0.180295661	-0.029241368	-0.101670803	0.481069447	-0.140510243	-0.579618673	0.328230074	-0.098348231	0.889487397	0.080309129	0.019420349	0.343859968	0.467397861	-0.251516073	0.320625791	0.64067296	-0.030568183	-0.444645156	0.140849957	0.439925219	-0.241904686	-0.276994026	-0.293240984	0.389361209	0.185406353	0.315442105	0.40092068	0.31646388	-0.024537248	-0.35515237	0.071039635	0.387299079	-0.183636496	0.292906774	0.183181426	0.370898155	0.31560317	0.310731522	0.565934116	0.200608946	-0.110818869	0.21246636	-1.075401946	0.886875868	0.456697304
O14976 1xPhospho [S829]	GAK	2580	cyclin G associated kinase	-0.264613833	-0.304413475	-0.219240697	0.078332478	0.154952234	0.777754277	-0.146750095	-0.47551882	-0.300514573	0.202874851	0.387315182	0.032733257	-0.127654225	-0.176441651	-0.116063664	0.013982399	-0.206232032	-0.005900556	0.413589713	0.391171498	0.101031816	0.610338509	0.341765571	-0.102597865	-0.00386191	0.185904775	0.046866199	-0.051448604	0.479398822	NA	NA	NA	NA	NA	NA	NA	0.12918497	0.792935189	0.357774896	0.034269902	0.041816365	1.247411443	1.726349762	0.699365743	0.275844709
O14976 2xPhospho [S826; S829]	GAK	2580	cyclin G associated kinase	-0.227004367	-0.198343214	-0.0002992	0.356637845	0.07919659	0.664764018	-0.042228819	-0.529109974	-0.340264667	0.145594671	-0.194201149	0.109834517	-0.125305788	-0.266969342	-0.195494263	-0.26554604	-0.185103101	-0.198820198	0.132473025	0.284244336	-0.100408825	0.105631923	0.622971857	-0.122350385	0.031678963	-0.153346845	-0.223540285	-0.165778523	0.512355965	NA	NA	NA	NA	NA	NA	NA	0.542519341	0.80453949	0.110711637	-0.083803092	0.994216383	0.229423395	0.765880238	0.132026399	0.349925856
O14979-1 1xPhospho [S241]	HNRNPDL	9987	heterogeneous nuclear ribonucleoprotein D like	-0.005727237	0.348519404	-0.027130342	0.037837258	-0.014323208	-0.125183145	-0.325222972	0.024096	-0.058714223	0.766570698	-0.262372625	0.129815961	0.054470319	0.22130467	0.47021353	-0.00043852	0.292704877	0.102390028	0.248046467	-0.251020591	-0.197571426	0.583302782	-0.349484436	-0.176156997	-0.430318127	0.148729514	-0.02784154	-0.26269243	0.116757558	-0.235318998	-0.100347208	0.010929231	0.0172943	-0.005343929	-0.040135549	-0.095260399	-0.023719821	0.232183421	-0.011237011	0.552290678	0.514802867	0.008383185	0.373066839	-0.181086425	0.285868893
O14980 1xPhospho [S1055]	XPO1	7514	exportin 1	0.280855778	-0.088014814	0.022246049	0.052041292	0.148763149	-0.008989712	0.078613625	0.290151909	0.219137616	0.002813784	0.174514111	-0.011750935	0.061334116	0.339487922	0.079885625	-0.193825723	-0.246087421	-0.512951823	-0.198068662	-0.083062545	0.129240123	-0.092145271	-0.006433736	0.03862513	-0.059700709	0.061597407	-0.013953953	0.062899723	-0.074818033	0.13189482	0.145148187	-0.050622172	-0.312727904	-0.119216265	0.273066477	0.166189564	-0.339657556	-0.44738478	-0.002210745	0.486299958	-0.086073372	0.052920935	-0.305706367	0.036867848	-0.086017744
O14980 1xPhospho [S397]	XPO1	7514	exportin 1	0.059196548	0.096730869	-0.072880742	0.026357371	0.131256477	0.089669749	0.012099389	0.139571747	0.361083979	0.184555732	0.265391068	0.359363154	0.103840817	-0.074191701	-0.033167833	-0.129364265	0.011998734	0.226371239	0.095430107	0.090826944	0.041083336	0.140456901	-0.264490884	0.037640411	-0.014652448	0.134555407	-0.008818724	-0.029355405	0.008832111	0.434946193	-0.119005705	-0.28598382	-0.06802005	-0.109699226	0.293643617	-0.108215344	-0.166764058	-0.03425848	-0.197850237	-0.230326708	0.124498542	0.827552311	0.160898904	0.466232823	-0.147364793
O14994 1xPhospho [S484]	SYN3	8224	synapsin III	-0.619969403	-0.440755925	-0.291647415	-0.706128961	0.08151759	-0.026911492	-0.002309148	0.023957898	1.017372213	-0.025111407	1.222402788	-0.269165296	0.609113828	-0.35700594	-0.100623319	0.123795977	-0.820475717	0.729682119	0.105784164	0.469369574	-0.059724051	0.484197598	-0.745928153	0.763419311	0.215739997	0.374629798	0.534443265	-0.084560824	-0.740233581	NA	NA	NA	NA	NA	NA	NA	0.605657074	0.037280864	0.521459558	0.162865459	0.296505577	-0.095721678	-0.180777932	1.011539124	0.007078781
O15013 1xPhospho [S379]	ARHGEF10	9639	Rho guanine nucleotide exchange factor 10	-0.070710215	0.146318888	-0.122501623	0.141292556	-0.213225191	0.036507411	0.077574952	0.514625446	0.179151196	0.491779127	-0.410934792	-0.377011079	0.176822519	0.26253813	-0.289096866	0.115861443	-0.777625497	-0.451146878	-0.188922189	-0.003486379	0.882035062	-0.204550502	-0.217727497	0.807281901	-0.139944561	0.340673911	0.20743821	-0.218069194	-0.173276465	-0.35533905	0.901909751	-0.03044483	0.403915284	0.216899441	0.050517166	0.022115396	0.615182867	0.183884468	0.393030393	0.524693597	-0.421828039	-0.547975173	0.493632518	0.133657484	0.579906819
O15013 1xPhospho [S59]	ARHGEF10	9639	Rho guanine nucleotide exchange factor 10	-0.455212849	-0.19836205	-0.508493697	0.119735503	-0.079747445	-0.396072686	-0.044827959	0.437381439	0.685357734	0.068768996	0.169269508	-0.057928773	-0.480620922	-0.118002145	-0.210596664	0.095449489	-0.294277922	-0.258467617	0.172881823	0.046589518	1.125417683	0.312134727	-0.473966071	0.226994835	-0.07897345	0.191509889	-0.224125543	-0.409056688	0.395675746	-0.445310873	-0.091791857	-0.154588124	-0.188852337	-0.161367206	-0.261641171	-0.412700986	0.427515777	-0.339045063	0.394077881	-0.436056358	-0.564156312	0.016715927	-0.127805937	0.573148027	-0.353669752
O15014 1xPhospho [S1055]	ZNF609	23060	zinc finger protein 609	0.05919935	0.401857851	0.086710835	-0.293204601	-0.886093212	0.745727235	-0.595638349	-0.540721441	-0.404746351	0.552959383	-0.642824861	0.161400881	-0.012706906	0.04787612	-0.052049906	-0.126043938	0.073421705	0.138396744	-0.467956947	-0.127272614	0.015848996	0.912300824	1.351052267	-0.325793287	-0.010638391	0.41477038	-0.420386013	-0.626648535	-0.133496177	-0.865206407	0.439086971	-0.491597981	0.31190427	-0.216361103	-0.588859672	-0.500544101	0.22601896	0.478309967	-0.796654511	-0.580102968	-0.273196787	-0.224288058	1.2164313	-0.730753726	-0.078358518
O15014 1xPhospho [S1313]	ZNF609	23060	zinc finger protein 609	-0.510046536	0.031081522	0.047478609	0.097453979	-0.738194757	0.619551918	-0.564489387	-0.607239198	-0.218405921	0.224240436	-0.522360045	0.007269416	-0.212980999	0.287407177	-0.000259124	-0.109823717	-0.274459154	0.293239877	-1.114753051	-0.374601727	-0.212524241	0.668719577	1.681330036	-0.972806551	-0.439353695	-0.034891457	-0.511627341	-0.435190342	-0.2088829	0.185143946	-0.008325376	-0.848768784	-0.310561355	0.073894116	-0.214774595	-0.465072876	0.130338268	0.256559873	-0.441287206	-0.249166806	-0.48645036	-0.443696882	-0.296859934	-0.950223953	-0.036328704
O15014 1xPhospho [S467]	ZNF609	23060	zinc finger protein 609	0.05017099	-0.072708921	-0.172387247	-0.210752377	-0.666502092	0.179244159	0.429600131	-0.500605337	0.016212709	0.079526452	-0.556594186	-0.179358634	0.130289654	0.333218958	-0.001199367	-0.530721945	-0.165778427	-0.247765666	-0.687977514	-0.379650363	0.020802564	0.136885822	1.066672432	-0.063578115	-0.086317828	0.129174745	0.06008588	-0.169502122	-0.198903722	0.644855552	-0.300454387	-0.483789054	-0.451387411	-0.260238765	-0.282052339	-0.317771613	-0.130118478	0.010160664	-0.425715329	-0.076084027	-0.333389567	-0.52860392	0.163303841	-0.539559479	0.016229223
O15014 1xPhospho [S491]	ZNF609	23060	zinc finger protein 609	-0.272544238	-0.478644102	0.077514149	-0.590171012	-0.476869624	0.335585808	-0.947616516	-1.060621959	-0.751482809	-0.519783619	-0.503490031	0.172574654	0.020739973	0.249388008	0.057363221	0.276774923	-0.305050142	0.200548105	-0.045682815	-0.325234775	-0.196152485	0.231666451	1.116042262	-0.777038194	-0.235395923	0.211496158	-0.718566253	-0.172558562	0.197088304	-0.062687085	0.112638552	-0.235253822	0.236304323	0.229885127	-0.225464052	0.027655488	0.118340883	-0.06529717	-0.22867389	-0.295217482	-0.451612477	-0.515360809	-0.054924039	-0.694282912	-0.131823942
O15014 1xPhospho [S576]	ZNF609	23060	zinc finger protein 609	0.349069979	0.574726936	0.397225639	0.183643321	0.347135565	0.558133378	-0.212831156	0.235557488	0.332503294	0.123386763	-0.027480047	0.208286522	-0.009402115	0.434099821	0.260182043	0.493068852	0.074113843	0.275508793	-0.212008565	-0.007612162	0.467286586	1.230355213	1.648913245	-0.286751402	0.554438824	0.827167563	-0.022265401	0.071216409	0.389695779	0.478192081	1.107352691	-0.05987762	0.770231047	0.62201766	-0.176504876	-0.078648458	-0.181439459	0.086465095	0.036176336	-0.4189075	0.472800314	0.660047235	0.84213239	-0.189010983	0.017947093
O15014 1xPhospho [S804]	ZNF609	23060	zinc finger protein 609	-0.240987275	0.390938267	-0.003444141	0.085613729	-0.248646389	-0.290973154	-0.083741753	-0.264241452	0.081609044	0.204162088	-0.076225134	0.194559189	0.071483421	0.024576876	-0.144687458	-0.219013415	-0.003107763	0.183039483	-0.335466729	0.013946965	0.246074663	0.341546542	0.637581651	0.285519008	0.353657929	0.202158078	0.529356749	0.093731724	-0.030307142	1.516890092	0.32680014	-0.11003344	0.286932672	-0.027741496	0.459880801	-0.198932719	-0.129180876	0.121019745	0.060435854	0.245007701	-0.457369152	0.017046252	0.176102056	-0.26427052	0.239753574
O15014 2xPhospho [S576; S578]	ZNF609	23060	zinc finger protein 609	-0.059590838	0.179379735	0.130162517	-0.115627414	-0.438594976	0.613531732	-0.724552911	-0.695973851	-0.306460273	-0.111354772	-0.295937567	-0.177758094	-0.171775482	0.140395263	-0.073763051	0.038175404	0.153334156	0.155832411	0.020598219	-0.354909118	-0.080454234	0.321367716	1.000410602	-0.306577073	0.084249756	-0.148319313	-0.22425945	-0.111765944	0.021898948	0.047876676	0.08088405	-0.241508829	-0.213938279	0.129903719	-0.084606336	-0.469382137	0.363923173	0.409284266	-0.045836673	0.363422324	-0.110506222	0.30740619	0.533151891	-0.079083873	0.135257765
O15018 1xPhospho [S1270]	PDZD2	23037	PDZ domain containing 2	-0.307720159	-0.031807327	0.331855795	-0.310573158	-0.886279951	-1.155126948	0.528229085	-0.449199785	0.19022936	-1.197404771	0.229626712	0.789485533	0.447422777	1.106551921	-0.072959727	-0.027510345	-0.199273628	-0.34270081	-0.54991006	0.803216553	0.090712358	-0.516104266	-0.660457099	1.149614044	0.780187357	-0.087278336	0.2266149	-0.260572464	-0.648573415	0.229145034	0.045660529	0.327905557	0.731320202	0.307538934	0.106023292	1.417345338	-0.023649742	-0.957296498	0.905727601	-0.968127597	0.660234814	-0.476307491	-1.601842814	-0.079735546	0.684609239
O15018 1xPhospho [S491]	PDZD2	23037	PDZ domain containing 2	-0.608654887	-0.090174651	-0.210964129	-0.279167467	-0.670918423	-0.939149376	0.673312032	-0.221268383	0.032560677	-0.813603728	0.41178409	0.534182452	0.243753486	0.836378995	0.054275931	-0.184438742	0.178171077	-0.87277263	-0.520984913	0.647793698	-0.35886506	-0.446653737	-0.586647141	1.044508224	0.355916013	-0.194740967	0.184720171	-0.674114726	-0.595955975	NA	NA	NA	NA	NA	NA	NA	0.216745094	-0.710245155	-0.323016511	-0.398689505	-0.05612001	-0.765972203	-1.369515566	-0.76918126	0.17447088
O15018 1xPhospho [S920]	PDZD2	23037	PDZ domain containing 2	0.28053825	0.217633591	0.427382965	-0.16398641	0.428162166	0.183710166	0.098333876	-0.181477727	0.605616854	0.067427641	0.076515889	0.322781099	-0.049251245	0.194783834	-0.030906225	0.083889212	0.024093213	0.06863339	0.006670663	0.2273354	-0.144315129	0.264321983	0.020737609	0.365251725	0.62244513	-0.11313613	-0.073909387	-0.076798165	0.049147694	0.01823704	0.313921504	0.225993045	0.572627366	0.390061056	-0.111508755	0.084506885	0.218115033	0.484750948	-0.022310162	0.427281095	0.841671588	-0.445048072	0.390920614	0.979760186	0.729587827
O15020 1xPhospho [S1255]	SPTBN2	6712	spectrin beta, non-erythrocytic 2	-0.485673008	-1.697654018	0.476359624	-0.107542579	-0.859644268	-0.318787735	-0.291929417	-0.55475267	-0.472228596	1.946721727	-0.097151822	0.056989719	0.614136249	0.271942559	-0.249909559	-0.580649731	-0.297627844	0.814220813	-0.551409941	-0.485146774	0.148668438	-0.957137028	0.17535136	-0.133509019	0.218487939	-0.554735038	0.695432156	-0.584054055	-0.71578921	-0.501009046	-0.194787877	0.567164087	-0.093049946	0.089314749	-1.142991483	-0.182342315	0.972565458	-0.525695154	-0.259315361	0.372961454	-0.495382316	-0.860281576	-0.44361782	0.146801461	-0.216217158
O15020 1xPhospho [S2384]	SPTBN2	6712	spectrin beta, non-erythrocytic 2	-1.62388676	-1.520269278	1.153674778	-1.145183723	-1.296548415	-1.071635832	-0.551157711	-0.766312269	-0.457005997	2.740182582	-1.328083004	-0.955626175	0.713600258	1.122786557	-1.466741704	-1.726702489	-2.362415439	-1.464514725	-2.238204334	-0.400295146	NA	NA	1.354936597	NA	NA	NA	NA	NA	NA	-3.012447316	-0.558689308	-1.524211113	0.830591439	-1.225842839	-1.023799063	-1.821658328	2.686332108	-1.015399453	-0.223156639	1.540835693	-2.153942558	-1.790558466	0.199655182	-1.672070199	-0.12974527
O15020 1xPhospho [S772]	SPTBN2	6712	spectrin beta, non-erythrocytic 2	0.063187345	0.204705051	-0.011816257	0.113424575	-0.141305244	-0.326661112	-0.297556099	-0.258691694	-0.148704624	0.779714115	NA	NA	NA	NA	NA	-0.342392316	NA	NA	NA	NA	0.280364392	0.116435936	0.739583492	-0.248484784	0.67305146	-0.015967722	0.021673149	0.040659919	-0.214694758	0.260508452	-0.073699272	-0.466543585	0.294364315	0.109126552	0.042451912	-0.200955132	0.039291626	-0.078307066	-0.524788408	0.072225701	-0.317146127	-0.579017242	-0.122865196	0.130629791	-0.539551353
O15021-3 1xPhospho [S1181]	MAST4	375449	microtubule associated serine/threonine kinase family member 4	-0.214426555	-0.140319384	-0.086753132	-0.024185133	0.364700169	0.128299632	0.096142863	0.31335002	0.210057222	0.29732226	0.056346093	-0.096738979	-0.135963381	-0.144983591	0.179151769	0.073284959	-0.254921185	-0.602535964	-0.018031905	-0.111869299	0.016352406	-0.302401646	-0.078435764	0.320872797	-0.194134512	0.286265952	0.285196165	-0.131482626	-0.262981499	NA	NA	NA	NA	NA	NA	NA	0.505791188	0.706219327	0.128602937	1.005381033	-0.264671172	-0.206902979	0.383321685	0.052439563	0.257294252
O15021-3 1xPhospho [S1230]	MAST4	375449	microtubule associated serine/threonine kinase family member 4	0.026321057	-0.312927506	-0.165820847	-0.013167309	0.031630775	-0.155471097	-0.124500882	0.185870982	-0.213516443	0.020915506	NA	NA	NA	NA	NA	0.038714108	NA	NA	NA	NA	0.318120345	0.14068179	0.083677842	0.155115801	0.115361448	0.310891883	-0.249237734	0.096195131	-0.161560389	-0.078859101	0.425340194	0.16104602	0.14645941	0.006201382	0.22410953	-0.051696436	0.217837417	0.203318486	-0.15384188	0.06384863	-0.345509758	-0.979711736	0.011110657	0.190075137	0.053014766
O15021-3 1xPhospho [S1278]	MAST4	375449	microtubule associated serine/threonine kinase family member 4	0.380252277	-0.269299896	0.014752515	0.3364134	-0.343777349	-0.302016788	0.237901353	0.373116609	0.71531353	0.594360816	0.699617895	0.135355874	0.128868545	0.03515411	0.227288223	-0.016294027	-0.740077233	-0.408113264	-0.307943865	0.239432144	0.527599588	-0.277927587	0.209516	0.370451888	-0.142618485	0.781043657	0.842552772	-0.101736982	0.129458478	0.630335304	0.722489747	0.540992057	0.435651915	0.531247686	0.59959857	0.656122681	1.08191204	0.526599001	0.283608432	1.484866047	1.881300963	-0.387086873	0.069793623	0.098983223	0.482570591
O15021-3 1xPhospho [S1334]	MAST4	375449	microtubule associated serine/threonine kinase family member 4	-0.234111254	-0.334455742	-0.393845744	-0.066099179	-0.107479081	-0.265695049	0.107461892	0.25234526	0.418861403	0.492205061	0.507398674	0.197583264	0.211723801	0.004998808	0.266493317	-0.166456812	0.06741509	-0.294826083	0.188484984	0.451429611	0.281817737	-0.237416856	-0.858519637	0.324795303	-0.203352345	1.040040522	0.82673994	-0.046216915	-0.082573785	0.323148104	-0.315654416	0.02865058	-0.550900072	-0.046186105	0.497262235	-0.230494729	0.855788077	0.227446865	0.243206479	1.017018101	-0.165648383	0.086947496	-0.176961014	-0.020150804	0.195768152
O15021-3 1xPhospho [S2253]	MAST4	375449	microtubule associated serine/threonine kinase family member 4	0.793379733	-0.160386586	0.145191155	0.120107988	-0.041288039	0.489820942	-0.215068711	0.352509422	0.14510392	0.051341039	0.347356034	0.103063104	-0.123795689	0.151617507	-0.207355075	-0.392746163	-0.886641644	-0.488596094	-0.349911857	0.316077164	-0.053451755	-0.248218527	-0.156852628	-0.187179068	-0.457540591	0.16430608	-0.224290895	-0.498345189	-0.320023472	NA	NA	NA	NA	NA	NA	NA	1.087749561	1.551761327	0.639419502	1.505506262	0.840721508	-0.314052429	0.91131941	1.102453444	0.560872824
O15021-3 1xPhospho [S2331]	MAST4	375449	microtubule associated serine/threonine kinase family member 4	0.273082411	-0.247556475	-0.005782383	-0.300087139	-0.111716836	0.476995371	-0.36224347	0.150180933	0.230360023	0.546356032	1.386813887	0.328403065	-0.509304723	0.013242389	-0.468955169	-0.102542373	-0.815719976	-0.76445113	-0.487437813	0.310270199	0.181949668	0.098649269	0.029375661	0.427432446	-0.284735011	0.994632329	0.776053293	0.107753521	0.12625212	0.274356518	0.597069153	0.539283803	0.68037809	0.232502977	0.412955146	0.561248803	1.036970779	1.211936661	0.087042326	1.242001847	0.439178147	-0.692536324	0.791550472	0.064781591	-0.032638551
O15021-4 1xPhospho [S137]	MAST4	375449	microtubule associated serine/threonine kinase family member 4	-0.224336168	-0.956586194	-0.717521939	0.832513544	0.226268912	0.7887224	0.323793427	-0.498229476	-0.431188986	1.035036346	0.827305904	-0.684209857	0.861674265	-0.097983679	-0.384135741	-0.583275248	-0.512031323	-0.791665162	-0.30653051	-0.260673554	NA	NA	-0.100794938	NA	NA	NA	NA	NA	NA	0.364719276	0.626374901	0.020522833	-0.337761824	-0.469946885	0.702084322	-0.59609763	0.232882906	1.014730213	-0.916935336	1.6387852	-0.368962264	-0.429057446	0.393047319	-0.124163564	0.950482531
O15021-4 1xPhospho [S156]	MAST4	375449	microtubule associated serine/threonine kinase family member 4	0.073469122	-0.27330948	-0.073576027	0.639833795	0.328824272	0.346900074	0.420291056	0.196228177	-0.019541273	0.484585367	0.195576526	-0.326783081	0.667123129	-0.069816149	-0.142399633	-0.186936462	0.029341909	-0.095731522	-0.152907321	-0.073588001	-0.270277207	0.186604197	0.312558926	-0.315605629	-0.041806445	1.098031427	-0.194989132	-0.199081027	-0.034719778	0.15810742	1.179934912	1.131542338	1.15441563	0.044330906	0.37956511	0.445266764	-0.211050529	0.243476975	-0.221444527	0.731775821	0.492431806	-0.2101396	0.503011434	0.043112978	0.346099354
O15021-4 1xPhospho [S166]	MAST4	375449	microtubule associated serine/threonine kinase family member 4	-0.170766587	0.003002488	-0.23309198	0.141516137	0.121872605	0.208937313	0.083348823	-0.16721137	-0.367541534	0.685003647	0.080087463	-0.491878973	0.139535005	-0.28074144	-0.106866503	-0.095900897	-0.369571238	0.660334068	1.1656381	0.060412126	0.026817504	0.002080653	-0.001404631	-0.400061163	-0.201951839	0.531961428	-0.554270789	-0.247730975	-0.075852531	NA	NA	NA	NA	NA	NA	NA	0.179955808	0.565390033	-0.291976516	1.045648806	-0.332036392	-1.106820814	0.053725684	0.152439156	0.908952084
O15021-4 1xPhospho [S206]	MAST4	375449	microtubule associated serine/threonine kinase family member 4	-0.193637945	-0.488236458	-0.687568716	0.753696988	0.692497523	0.591158858	0.360076252	-0.314324888	-0.5438267	0.990236799	0.276391656	-0.391717207	0.716915506	-0.35030961	0.082438772	-0.455012925	-0.440464169	-0.48335143	-0.190072003	-0.08808664	-0.640254562	-0.150676787	-0.312094871	-0.288356846	-0.619534387	0.789910731	-0.338024543	-0.428403185	-0.391771034	NA	NA	NA	NA	NA	NA	NA	-0.060361896	1.024519557	-0.293281413	1.373528137	-0.237548034	-0.772172617	0.551311127	-0.091521719	1.534843338
O15027-5 1xPhospho [S1127]	SEC16A	9919	SEC16 homolog A, endoplasmic reticulum export factor	-0.604682588	-0.122028887	-0.279539475	0.224873301	0.569352034	-0.486099248	0.665679256	0.804775074	-0.003798885	0.796479465	-0.049728216	-0.365823635	-0.203750364	0.588811204	-0.200986652	-0.274604228	-0.481443926	0.318737846	-1.366487262	-0.612885451	0.814580421	0.363413549	-0.110992331	0.607946292	-0.034043888	0.375823755	0.334129293	-0.282705773	-0.4121536	-0.426173781	-0.277700872	-0.310057684	0.711983075	-0.155760985	0.385407175	-0.680281092	-0.448535027	-0.012535002	-1.000351912	0.164600114	-0.762795954	-0.014397207	-0.989774046	-0.937789616	0.024586794
O15027-5 1xPhospho [S1149]	SEC16A	9919	SEC16 homolog A, endoplasmic reticulum export factor	-0.510572993	-0.338849688	-0.681567931	-0.459728081	-0.099113559	-0.549936724	0.618437319	-0.270738646	-0.043629456	0.324110475	-0.370530837	-0.043789257	-0.012532244	0.10320908	0.146083512	-0.004506067	-0.246644249	-0.328810907	-0.276621096	-0.148101941	0.570165901	-0.074286876	-0.234921619	0.609202096	0.247514482	0.396750233	0.162245891	-0.408018608	-0.10464241	-0.693705311	-0.271993201	-0.127621999	0.896925311	-0.177118789	0.194052902	-0.476615852	-0.580805663	-0.198198471	-0.484648465	0.130191306	-0.138014866	0.049233609	0.246442522	-0.557277812	0.089451564
O15027-5 1xPhospho [S1786]	SEC16A	9919	SEC16 homolog A, endoplasmic reticulum export factor	-0.705500844	-0.326459319	-0.149126801	0.062103586	0.387210856	-0.345929669	0.562733636	-0.099097697	0.170127804	-0.015050458	0.228336968	0.020649339	-0.065541448	0.529227526	-0.196821391	0.004130428	-0.473164798	0.147309939	-0.920354072	-0.097372996	0.21834343	0.192949477	-0.391746766	0.572706202	-0.193144709	0.238878882	0.494773278	-0.443953548	-0.217772355	0.275836907	0.189255152	0.074536867	0.799781497	-0.158448274	0.279652486	-0.059652389	-0.953516357	-0.581603271	-0.607700432	-0.013481217	-0.385281037	0.559344685	-0.388236202	-1.247547984	0.15467222
O15027-5 1xPhospho [S1859]	SEC16A	9919	SEC16 homolog A, endoplasmic reticulum export factor	-0.371170846	0.136555172	-0.131724441	0.253817299	0.121013338	-0.262375875	0.393889926	-0.102820783	0.293168834	1.036293067	-0.784651288	-0.078503304	-0.744323305	-0.250025671	-0.506155149	-0.631553354	-0.418517542	-0.302142979	-0.929430935	-0.146018341	1.137124526	0.496591363	-0.554319745	0.702723918	0.47500804	0.252834928	0.66145117	-0.297869661	-0.460690335	NA	NA	NA	NA	NA	NA	NA	-0.131834202	0.416340759	-0.681374299	0.175924383	-0.340402559	1.054871043	0.546861106	-0.549142403	0.053296908
O15027-5 1xPhospho [S1905]	SEC16A	9919	SEC16 homolog A, endoplasmic reticulum export factor	-0.376158817	0.067495468	-0.01101555	0.205192065	0.399576157	-0.318340101	0.401144209	-0.014043186	0.11643314	0.860524158	-0.012977277	0.02240652	0.136813188	0.206924768	-0.005684831	-0.203905965	-0.525923375	0.458474739	-1.006578947	-0.187244131	0.192373931	0.925009349	-0.282861241	0.44567097	-0.26142188	-0.07573343	0.123375743	-0.617864066	0.159112202	0.100358852	-0.203652915	0.226137851	0.756893252	-0.13417443	0.602682269	-0.169685719	-0.494361475	-0.366110382	-0.741079264	-0.168019175	-0.326088538	0.965051614	0.071293629	-0.614523499	0.230472867
O15027-5 1xPhospho [S2115]	SEC16A	9919	SEC16 homolog A, endoplasmic reticulum export factor	0.21851769	-0.029762551	-0.366455967	0.548335384	-0.523088732	-0.659600312	0.52938885	-0.290201697	-0.091246577	-0.837403746	0.312028719	0.223481799	-0.095262273	0.087863498	-0.225620406	0.321325457	-0.387442463	-0.596858	-0.17975708	-0.469742081	-0.560801343	-0.060916529	-0.745993479	1.191992057	0.130267248	0.188994963	0.251104541	-0.476797505	0.243280761	0.249158384	0.394099524	0.4004408	1.398407906	0.486349952	0.913470278	0.30299181	-0.204139467	-1.723638876	-0.997708188	-1.128730032	-0.598581656	-1.267311923	-0.023842708	-1.092966581	-0.756862943
O15027-5 1xPhospho [S391]	SEC16A	9919	SEC16 homolog A, endoplasmic reticulum export factor	-0.29285772	0.118115168	-0.309501284	0.091929711	0.202306618	-0.290137938	0.648655223	-0.01539936	-0.304923213	0.606827133	-0.479929679	-0.39099491	-0.31103436	-0.213146695	0.096444717	0.310955889	-0.076445109	1.268867801	-0.253390709	-0.344509079	0.260280382	0.420590659	-0.062939299	0.365534612	0.106515733	0.175550576	-0.208560051	-0.522690575	0.205935306	-0.944731821	-0.041076791	-0.121149377	0.345550423	-0.106919422	0.227909736	-0.339974468	-0.490859217	-0.268456047	-0.289238931	-0.391611336	-0.18029491	-0.419079634	0.479782329	0.013385236	0.161118313
O15027-5 1xPhospho [S411]	SEC16A	9919	SEC16 homolog A, endoplasmic reticulum export factor	-0.525074118	-0.317698577	0.014336591	0.360033612	0.604360885	-0.259555998	0.509576528	0.111762242	-0.0788775	0.486126786	0.053925388	-0.052427655	-0.320815389	0.290609872	-0.277519207	0.146227594	-0.49633607	0.059375335	-0.786621223	-0.118087952	0.486046353	0.305440919	0.056425478	0.394405436	0.017974628	0.72895945	0.366968223	-0.299319109	0.002404822	-0.330988441	0.142916932	-0.009121727	1.42648017	-0.021493813	0.095952413	-0.743103674	-0.594787199	0.288114822	-0.735787403	0.318052025	-0.404450961	-0.347672294	0.375450572	-0.936979241	0.549451962
O15027-5 1xPhospho [S417]	SEC16A	9919	SEC16 homolog A, endoplasmic reticulum export factor	-0.138319214	-0.688602573	-0.481696696	0.605295018	0.389077314	-0.120018423	0.584770188	-0.070750436	-0.48149956	0.49593564	0.210001521	-0.521542607	-0.258534946	-0.06312337	-0.291359596	0.000145917	0.153146088	0.931597807	0.041104997	-0.002903274	0.353782136	-0.128988603	0.018895838	0.136206963	-0.127934946	0.315793948	0.168305026	-0.609893842	-0.285712776	-0.919390731	-0.233082937	-0.162291043	0.932573682	0.241857308	-0.107199059	-0.523604462	-0.358515763	0.098855268	-0.784302648	-0.158347501	-0.191008877	-0.455439617	0.403677096	-0.40539774	0.403595734
O15027-5 1xPhospho [S891]	SEC16A	9919	SEC16 homolog A, endoplasmic reticulum export factor	-0.283650859	-0.07290416	-0.106913275	0.077772458	0.333480175	0.037103924	0.187280741	0.134002195	-0.231526335	0.764530196	-0.146982866	-0.304665282	-0.120139119	0.018907567	-0.057991493	-0.113739657	-0.094450076	0.781318762	-0.216783612	-0.474040472	0.264626022	-0.039017236	0.030272064	0.282914311	-0.01254116	-0.15832535	-0.228044994	-0.443525678	-0.02619891	-0.064266168	-0.456641242	-0.164169471	0.421496813	-0.064845743	0.029028871	-0.262177498	-0.289243249	-0.035733377	-0.512856425	-0.21060388	-0.094499907	0.410504208	0.462206924	-0.369629011	-0.361595326
O15027-5 1xPhospho [T1876]	SEC16A	9919	SEC16 homolog A, endoplasmic reticulum export factor	-0.430868068	-0.045355642	-0.032810137	0.176564527	0.472493324	-0.434597254	0.707211121	0.195537803	0.300170562	-0.049894751	0.026598103	-0.171904191	-0.217663399	0.932663469	-0.46090169	-0.040563389	-0.49745928	1.000026515	-1.249054934	-0.312885631	0.190595297	-0.132703944	-0.425078629	1.151721689	-0.057010755	0.336527412	0.649124986	-0.416972632	-0.383241513	-0.587115493	-0.119282253	0.174717111	1.680255805	-0.244555388	-0.363491086	-1.187935116	-0.819652867	-0.564675931	-0.352358719	-0.075739121	0.282759373	-0.267822361	-0.007020428	-0.821524012	0.168625167
O15027-5 2xPhospho [S1169; S1172]	SEC16A	9919	SEC16 homolog A, endoplasmic reticulum export factor	-0.272046709	0.115599421	0.523419088	-1.344900265	0.545427074	0.177649116	0.065498809	0.381760813	0.194895107	-0.575865372	0.525438435	0.494081795	-0.321450591	0.497066198	0.462981182	0.633635413	0.446148501	1.323430268	-0.934267035	0.130355774	0.975396273	2.028773728	0.764423819	0.906170609	0.021655075	1.36506298	0.515224814	-0.214518068	0.38434388	NA	NA	NA	NA	NA	NA	NA	1.353858197	2.306145846	1.397826145	1.60094365	1.663975284	2.064644581	2.123730428	1.227137183	2.076322494
O15042 1xPhospho [S485]	U2SURP	23350	U2 snRNP associated SURP domain containing	-0.574234852	0.289640456	-0.28547532	-0.264249032	0.64873978	-0.409943217	-0.85579571	-0.243713248	-0.484730866	-0.01756858	0.687785034	-0.667216645	0.16633412	-0.129687382	-0.082157033	-0.23602462	-0.224809508	0.743306426	0.232030083	-0.491601796	0.466819595	-0.602569428	0.807476782	-0.171821229	0.405570976	-0.797229237	-0.336312598	-0.519217572	-0.294906923	-0.574343668	-0.618381859	-0.091067425	-0.111768772	-0.197502986	-0.313679116	-0.197840434	0.627336464	-1.181593126	-0.845291828	-0.384931529	-0.667334687	-0.093718302	0.262479594	-0.291040319	-0.062091524
O15042 1xPhospho [S49]	U2SURP	23350	U2 snRNP associated SURP domain containing	0.751379859	-1.079328176	1.143846422	-1.320619301	-0.013672306	1.062579893	-0.604818227	0.325045882	-0.170422671	-2.161703092	0.521918773	0.263139606	0.433189118	-0.11037714	0.318348977	0.298603921	0.256468793	0.562912709	0.322802492	-0.088399579	0.733568644	0.656133486	1.177254255	-2.054648491	0.067547332	-0.065484812	-2.244770195	0.308136915	0.386352631	NA	NA	NA	NA	NA	NA	NA	0.823745564	0.331421038	0.102453635	0.529900168	0.472728264	-0.440996064	0.129763844	-0.148560901	0.323362587
O15042 1xPhospho [S67]	U2SURP	23350	U2 snRNP associated SURP domain containing	-0.030610171	0.761809257	1.874761623	0.053416592	1.235564974	0.426260553	-0.031336807	1.413265914	0.347943013	-0.575851809	0.826227561	0.75772666	0.152411397	0.721176117	-0.467204795	0.103351807	-0.445063169	0.486605609	-0.757666212	-0.457541775	1.17381771	-0.075893054	0.628788277	0.415137792	0.274980012	1.059790099	0.678757573	0.323604945	-0.59275185	-0.112292359	0.847945324	0.281022546	0.995328078	1.386334457	-0.297180985	-0.263025469	0.617650401	0.33407323	1.263056044	1.620558271	2.025776536	-0.09832587	1.544848264	1.005098909	0.696957354
O15042 1xPhospho [T919]	U2SURP	23350	U2 snRNP associated SURP domain containing	-0.050659835	0.003363037	0.210309721	-0.369038385	0.181946125	0.630234311	-0.64459458	-0.042052971	-0.305324457	-0.429967452	0.092485777	0.12819993	0.19176137	0.357653894	0.215362998	0.337727854	-0.033835535	0.390681186	0.474795447	0.200877399	0.384277786	0.581864044	0.665694344	0.053280335	-0.02818376	-0.125695184	0.028523886	0.023124857	0.526015705	-0.130227059	-0.015916932	0.302851253	0.528753336	-0.047118004	-0.555873641	0.125792321	0.463162942	-0.161860026	0.024204633	0.18476011	-0.268104972	-0.681987224	-1.356409885	-0.544310671	0.084335371
O15042 2xPhospho [S946; S948]	U2SURP	23350	U2 snRNP associated SURP domain containing	0.030221742	-0.134908531	0.485570973	-1.552414657	-0.473977544	0.603588764	-1.05799536	0.184422783	-0.615947993	-1.495648677	0.028083049	-0.145409631	-0.328335806	0.540543727	0.622093869	0.300772043	0.229115674	0.473494322	0.127327665	0.359503254	0.173292331	0.975991027	0.107571356	-0.68846234	-0.41558501	-0.082585809	-0.40135324	0.184504939	0.450081617	-0.167636039	-1.53443326	-0.645690175	-0.714063856	-0.498225708	-1.657812887	0.004382346	0.417372078	0.403435736	0.307088642	0.791273249	-0.788116908	0.080099826	-0.901434366	0.314861936	0.134084162
O15047 1xPhospho [S508]	SETD1A	9739	SET domain containing 1A, histone lysine methyltransferase	0.149543467	0.278935792	0.04808876	0.077794673	-0.066635479	-0.037203589	-0.017006737	-0.146773238	0.006654476	0.145136413	0.057130596	0.350681501	0.038290926	0.073335091	-0.081824193	-0.132247111	0.198325745	-0.056118147	0.002470035	0.335529527	-0.053880419	0.063087563	0.027187221	-0.120289227	0.122501333	-0.102580043	-0.043076253	0.078150599	0.096184367	0.266816736	-0.035945636	-0.356247174	-0.198892582	-0.152901843	0.047398248	-0.04105693	0.020172366	0.150463523	-0.337541592	-0.048510435	0.036742893	0.31238409	-0.45005221	0.036244982	-0.342681882
O15047 1xPhospho [S915]	SETD1A	9739	SET domain containing 1A, histone lysine methyltransferase	0.538608887	0.375221004	0.360942628	0.148884127	0.008518715	0.45401199	-0.17249411	-0.163454711	-0.06751196	-0.176172983	NA	NA	NA	NA	NA	0.262762727	NA	NA	NA	NA	0.275169361	-0.008216045	-0.440002444	-0.594103356	-0.007350417	-0.061571093	0.070293359	0.442359246	0.694951521	0.007493914	-0.122945305	0.098406266	-0.254116955	0.260880851	-0.306250411	0.214912959	0.336279739	0.091896176	0.338680785	0.569157679	0.529432762	0.591554395	0.041924088	0.286181312	0.236693713
O15049 1xPhospho [S536]	N4BP3	23138	NEDD4 binding protein 3	0.132236181	0.586119679	0.40520357	0.659139515	0.339898914	0.316106361	0.58673749	0.276382117	0.448822283	0.399404851	0.225749599	0.344679108	0.265495057	0.122786557	-0.047851879	-0.086152507	0.208004504	0.006962544	0.384919162	0.244062764	NA	NA	0.262509633	NA	NA	NA	NA	NA	NA	0.508837964	0.833176267	-0.02756996	0.23772317	-0.247694627	0.286196972	-0.411744337	-0.693709156	-0.15113605	0.053893008	-0.626758745	-0.409584444	0.695402273	0.023084867	0.651788476	0.213915222
O15055-1 1xPhospho [S77]	PER2	8864	period circadian regulator 2	-0.33285116	-0.607760508	-0.913737829	-0.121341601	-0.050947681	-0.333107906	-0.256978468	-0.687783284	-0.585093742	0.405879805	0.311978292	-0.137988887	-0.387078613	0.636894661	0.081701722	0.239389821	0.066800768	0.078904283	-0.128222007	1.129770532	-0.078354215	1.013124898	0.27807868	-0.075262753	0.367885396	-0.113512821	-0.068817058	-0.133979557	-0.536480958	NA	NA	NA	NA	NA	NA	NA	0.450465378	-0.277529631	0.307221596	-0.029820464	-0.620191469	0.447766574	-0.316541836	0.308691546	-0.388875486
O15055-1 1xPhospho [S977]	PER2	8864	period circadian regulator 2	0.357930127	-0.144126986	-0.341603832	-0.00592823	0.099122397	-0.02962882	-0.172632314	-0.029797527	-0.321839618	0.143047292	0.141525593	-0.074739853	-0.493017134	0.289789718	-0.097357378	0.060276271	0.145257539	0.695221976	0.121074675	0.309456518	-0.003217836	0.129545305	-0.304238236	-0.292201647	-0.046557893	-0.06302341	-0.239935329	-0.160197201	-0.088659061	0.240362368	-0.320784972	-0.418954286	-0.33328354	-0.332020987	0.25639285	0.385879105	0.240311081	-0.053991475	0.202970891	-0.131592177	-0.24897493	-1.602360647	0.355543841	0.23376219	0.329123878
O15056 1xPhospho [S1191]	SYNJ2	8871	synaptojanin 2	0.34931703	-0.061789565	-0.108145575	-0.426624278	-0.209100494	1.244981397	0.024451026	-0.08383768	-0.111337969	-0.084045965	NA	NA	NA	NA	NA	-0.266440114	NA	NA	NA	NA	0.244403312	0.670167908	0.504218466	0.053310448	-0.141030468	-0.373666595	-0.112944983	0.189261313	-0.07505123	0.438897563	0.044403891	0.019977494	-0.202193874	0.258636547	0.357663326	0.204998301	0.233068569	0.615356979	-0.090686742	0.118177041	0.595245474	0.494036242	1.219511064	0.58487732	0.117723272
O15063 1xPhospho [S723]	GARRE1	9710	granule associated Rac and RHOG effector 1	0.314989972	0.016800213	0.091396569	0.432278809	-0.180951516	-0.115516171	0.778396335	0.109206051	0.141473069	0.202798823	0.228925569	-0.292101454	-0.17427068	-0.163773375	0.02092354	0.192021129	-0.205783204	0.201827604	-0.067238972	-0.055386248	-0.286686048	0.13558371	0.074179164	0.207373083	-0.080471202	0.12945287	0.453289888	-0.111534322	0.051895724	0.469377956	0.125381167	0.175160185	-0.301485351	-0.001904878	0.781847927	0.4928476	0.258147197	-0.150087961	0.197361259	-0.448597593	-0.265668334	-0.131204707	-0.209389088	0.247592537	0.140564591
O15068 1xPhospho [S553]	MCF2L	23263	MCF.2 cell line derived transforming sequence like	0.26382671	0.476392541	0.519290686	-0.490353639	-0.396277375	-0.038612976	0.8063074	-0.388265375	-0.056266731	-0.511881371	0.735262073	0.259916037	-1.082674776	0.236712201	1.185258012	0.990860012	-0.048188952	0.865582426	-0.572969087	-0.420483802	-0.220300374	0.892415133	-0.071962064	-0.148696213	-0.232307331	-0.24910044	0.019075468	-0.034560827	-0.031452318	NA	NA	NA	NA	NA	NA	NA	0.003373432	0.441252878	-0.008453031	0.567252874	0.035274245	0.377143846	0.974506557	0.369165405	0.179116789
O15068 1xPhospho [S589]	MCF2L	23263	MCF.2 cell line derived transforming sequence like	0.396625005	-0.118581204	0.117525229	0.101910158	-0.021364903	0.226045709	0.416831138	-0.386592127	-0.418665002	0.196852254	0.54623668	-0.420386893	-0.659039644	0.090163888	0.454457539	-0.202132466	-0.640393017	-0.369702351	-0.668842454	-0.862612848	0.170069368	0.389283023	0.782136608	-0.296505342	0.074319724	-0.11709611	-0.180793605	-0.330430329	-0.06179062	0.100130882	0.463620783	-0.124602188	-0.51846548	0.144820529	0.374717292	-0.102283729	0.35470165	0.315054416	-0.399790419	0.288982917	0.146597637	-0.965132724	0.858963795	-0.546534473	0.439823127
O15068 1xPhospho [S609]	MCF2L	23263	MCF.2 cell line derived transforming sequence like	-0.089833674	-0.150654379	0.350012668	0.272838119	0.047977761	0.271886247	0.633073444	-0.261753011	-0.270685042	-0.314781135	0.411847505	-0.085391878	-0.13862903	0.021678561	0.634390721	-0.377374171	-0.408152065	-0.69506779	-0.2813503	-0.489803344	0.075159582	0.583481784	0.491336898	-0.313903717	0.018719851	0.168171656	-0.364249857	-0.206256695	0.00739985	NA	NA	NA	NA	NA	NA	NA	-0.07481079	0.574128366	-0.413739139	1.082720548	0.680364375	-0.310775846	1.023897974	-0.644651283	0.720242075
O15068 1xPhospho [S620]	MCF2L	23263	MCF.2 cell line derived transforming sequence like	-0.262057303	-0.424931666	-0.503537925	-0.004344917	-0.179864204	-0.152517779	0.527108545	-0.714875515	-0.140332096	-0.198731602	0.192910462	-0.004434184	-0.246910684	0.096843041	0.794445941	0.178471142	0.079509516	0.443104918	-0.027582759	0.048740198	-0.315277605	0.33327312	-0.081682163	-0.03539399	-0.252872364	-0.045448173	-0.187469483	-0.13528691	0.478516289	-0.589976971	-0.127386132	-0.010129854	-0.170516045	0.001241907	0.04588161	-0.230716579	0.098423303	0.597147653	0.210217707	0.130184853	0.445669118	0.728016637	1.443029272	-0.184318019	0.46267924
O15068 2xPhospho [S965; S975]	MCF2L	23263	MCF.2 cell line derived transforming sequence like	0.440867453	-0.063747345	0.21942974	0.11061901	-0.028422086	0.286473585	-0.003386716	0.001202282	0.441117618	0.501329752	0.104509082	0.033567312	-0.149073277	-0.141641961	0.093234193	-0.294764222	-0.077210594	-0.035800958	-0.016138391	-0.2645808	-0.117225757	0.305973273	-0.319546826	0.067860934	-0.090781013	-0.018374547	-0.108296275	-0.340559836	-0.095018493	0.359793261	-0.53867747	-0.37543306	-0.530118536	-0.385879984	0.424588651	0.509893488	-0.506250525	0.206669893	0.353764182	-0.80134328	-0.07560843	0.545851573	0.689358765	0.723729045	-0.01307315
O15084-1 1xPhospho [S1044]	ANKRD28	23243	ankyrin repeat domain 28	-0.114311065	-0.195562561	-0.034722788	0.484290893	-0.018274131	0.121424167	0.249326413	0.55507324	0.675588022	0.795911552	-0.962868346	0.115594572	0.327453101	-0.788506062	-0.267145498	-0.611058929	-0.573233553	-0.21994355	0.290331043	0.397594672	0.736895304	-0.457858648	0.05935043	0.048690126	0.327390684	0.870205947	0.678865369	-0.033015057	-0.029659498	0.775934931	0.118690741	0.410014126	0.478821474	-0.319144937	0.970077138	0.121266484	1.730788673	0.820059921	0.876623156	2.365649922	0.58532668	-0.493527389	1.009068289	1.160129695	1.996208882
O15085-1 1xPhospho [S1155]	ARHGEF11	9826	Rho guanine nucleotide exchange factor 11	-0.066868588	-0.039034387	-0.089682117	0.025761838	0.06553002	-0.138087066	-0.035913352	0.197589894	-0.014718286	0.17266771	0.128593917	0.032070902	0.075625793	0.26534389	0.15885512	0.342791345	0.238041947	0.092602583	0.006231954	0.13582424	-0.060678271	0.122261342	-0.306076179	0.418090989	-0.02905591	0.165593991	0.031368414	-0.00255541	0.094105558	-0.197192494	-0.106988014	-0.047098408	0.161125852	0.183416092	0.009800731	0.05459275	0.037766426	0.372855945	0.052404926	0.282695473	0.127890781	0.011724612	-0.194795154	0.420908833	0.192527583
O15085-1 1xPhospho [S1295]	ARHGEF11	9826	Rho guanine nucleotide exchange factor 11	-0.342875106	-0.148852954	-0.094263317	-0.161715768	-0.039209867	-0.115316024	0.138749685	0.316570538	-0.194046868	0.084716297	0.152593285	-0.06149777	0.002041284	0.468245143	-0.15025424	0.010806095	-0.195451268	-0.242515702	-0.415307844	-0.013610727	0.508342572	0.282546583	0.023892271	-0.099932329	-0.182475187	0.374079143	-0.252281586	0.005636912	-0.170993975	0.258925645	0.103175699	0.154121194	0.337711989	0.764486946	0.153180003	0.483214697	0.132281531	0.197064514	-0.103295282	0.198673425	-0.088742232	-0.118045478	-0.289983033	0.346753292	0.462796406
O15085-1 1xPhospho [S1413]	ARHGEF11	9826	Rho guanine nucleotide exchange factor 11	-0.248035358	0.03188346	-0.225547488	-0.210218251	0.055193607	-0.02436088	0.298208842	0.096295804	-0.162074282	0.115076303	0.188539062	0.170039526	0.040801147	0.679374119	0.052844602	-0.275956998	0.033466795	-0.171655073	0.165980427	0.540412336	0.096829839	-0.556752745	-0.196031322	0.342329522	0.137987882	0.220998777	-0.0275762	0.012060295	-0.276312977	0.270787027	-0.665248866	-1.258026056	0.294482264	-0.19988585	0.02559596	-0.229259077	-1.641632384	-0.695009686	-1.203821192	-0.661223143	-1.020145198	-0.871678408	-0.964046866	-0.063427975	-0.486278796
O15085-1 1xPhospho [S1480]	ARHGEF11	9826	Rho guanine nucleotide exchange factor 11	-0.357694417	0.273009884	-0.472142192	0.189200392	0.066479879	-0.49983037	0.234193617	0.136443176	0.322713338	0.450635313	0.159939297	-0.118375625	0.280589196	0.373412838	0.187463163	-0.008727247	0.461065102	-0.118795698	0.042581526	0.070556208	-0.229176964	-0.157450258	-0.126207833	0.43187273	-0.156219762	0.091421582	0.206948431	-0.160477997	-0.045612797	0.475355631	-0.06461246	0.130339309	0.227176341	0.222345155	0.552720641	0.568696273	0.031059	-0.046024975	-0.097589351	-0.274950083	-0.235555711	0.394427062	-0.89238457	0.0466744	0.459290786
O15085-1 1xPhospho [S255]	ARHGEF11	9826	Rho guanine nucleotide exchange factor 11	0.342592269	0.290963207	-0.162267092	0.24738188	0.055602246	-0.124189228	-0.099046736	0.471855453	-0.087004607	-0.11663909	0.454354573	0.063017127	-0.168119323	0.517974933	0.30455637	0.419189585	0.295834077	0.070560826	0.1988496	0.317129368	0.309976499	0.043687844	-0.517998969	0.099357552	-0.12470774	0.34954149	-0.446442251	-0.1871449	-0.199678994	0.045960971	-0.331834401	0.028804386	0.168006091	0.058193819	0.317646127	0.34742748	0.114428846	0.035371449	-0.036399267	-0.289972154	-0.362863362	-1.282878778	-0.649602053	0.060061498	0.001661842
O15085-1 1xPhospho [S35]	ARHGEF11	9826	Rho guanine nucleotide exchange factor 11	0.190440196	0.141827376	-0.216821785	-0.085972617	-0.160162569	0.147373502	-0.189850385	0.334759285	0.431114679	1.628547354	-0.102537215	-0.224227335	0.177342947	-0.124853178	-0.455714258	0.070682987	-0.286228314	-0.075004468	-0.127115941	-0.067577021	0.030918006	-0.209234781	-0.234954223	0.200571438	0.022692414	-0.052672188	-0.098943218	-0.232322049	-0.212044316	-0.013914623	-0.070809989	-0.219769829	-0.516024188	-0.281794243	0.01725287	-0.25483394	0.089750247	0.263684974	0.424927186	0.058047285	0.275915204	0.633789875	0.384425966	0.313655065	0.15885922
O15085-1 1xPhospho [S635]	ARHGEF11	9826	Rho guanine nucleotide exchange factor 11	-0.04003747	0.123228684	0.166262231	-0.30899379	-0.250657284	-0.147955157	-0.114551129	0.115511193	-0.118246579	-0.509132264	0.236698013	-0.170321568	0.031538369	0.193230905	0.006629824	-0.040930339	-0.04838318	-0.335667028	-0.181039575	0.035422189	0.350286952	-0.052615327	0.000535402	-0.376175119	-0.232297803	0.063436162	-0.384529693	0.07446873	0.038900133	0.28722178	-0.399376756	0.357279517	-0.196560524	0.551242691	0.543689139	0.360481821	0.114045049	-0.125620222	-0.110750796	0.435010368	0.148426852	0.038433679	0.438688767	-0.148849666	0.225231965
O15085-1 2xPhospho [S663; T668]	ARHGEF11	9826	Rho guanine nucleotide exchange factor 11	-0.294447031	-0.038412281	-0.335663144	0.049619832	-0.116612489	-0.449547661	0.113493841	-0.410117064	-0.181633334	0.132004164	-0.188586758	-0.065488277	-0.262566281	0.491710606	0.217784362	-0.008913561	0.248056994	0.119934604	0.164916022	0.337620657	0.054111572	0.14092214	-0.147776689	0.178382969	-0.093524294	-0.061070004	-0.330369218	0.017892894	-0.107118471	0.118151436	-0.036185863	-0.054755795	-0.011734664	-0.079510012	0.092806566	-0.081294914	-0.711048886	-0.308845172	-0.04817371	-0.153262734	-0.350276941	0.259974008	0.101177455	-0.233838155	-0.241690131
O15117-3 1xPhospho [S467]	FYB1	2533	FYN binding protein 1	0.266251141	0.148365392	0.067038695	-0.076742398	0.526046386	-0.701200622	-0.629966624	-0.829992907	-0.800073064	-0.231555817	-0.176490588	0.069009433	0.680087211	-0.328320197	0.943516049	0.520283784	1.065813461	-0.267764187	0.706260589	-0.259486639	-0.937172973	-0.727517584	-0.760466159	0.076791478	-0.200010756	0.038757308	-0.0458623	0.737858397	0.545414344	-0.578733957	0.265302296	0.799678434	0.730895346	1.186116163	-0.793607241	0.256738938	-0.616299496	-0.894946109	-0.211085554	-1.136505644	-0.210804763	-0.121104408	-0.700925353	-0.344955997	0.452106703
O15117-3 1xPhospho [S56]	FYB1	2533	FYN binding protein 1	0.183800207	0.305766606	-0.036359343	-0.337984349	0.129356928	-0.086453069	-0.007900005	-0.463499705	-0.098442516	-0.107122211	0.082721328	-0.102446226	0.439249061	0.33129101	0.104219105	-0.019306597	0.590584318	-0.16091313	-0.143067094	0.270588624	-0.453588066	-0.503279119	-0.609502618	0.764370358	0.014455766	-0.058471508	0.622040135	-0.024668257	-0.172993725	-0.073704354	-0.730882174	-0.196035204	-0.544252938	0.327735947	-0.138013924	-0.131334428	-0.073678163	0.117532593	-0.274742065	-0.256100698	-0.156953815	-0.428445448	-0.444949186	-0.27002626	0.242005105
O15117-3 1xPhospho [S568]	FYB1	2533	FYN binding protein 1	0.483504415	-0.047027324	-0.103728932	-0.321592192	0.533504447	-0.81424419	-0.383155709	-1.142742156	-0.892717726	-0.334369941	-0.227869238	-0.442503946	0.447377668	-0.252936978	0.643571232	0.125982406	0.817497795	-0.496684797	0.228817831	-0.430530099	-0.82269433	-0.641176089	-0.957467164	0.231271535	0.05170429	0.015771206	-0.009755123	0.897700337	0.662584109	-0.104483871	0.259600818	0.569704005	0.406235857	0.630166361	-0.872399489	-0.280027215	-0.756735253	-0.791737857	-0.455964063	-1.048970339	-0.532916801	-0.585826447	-0.977244538	-0.895996636	-0.183793991
O15117-3 1xPhospho [S583]	FYB1	2533	FYN binding protein 1	0.6563313	-0.187265227	0.010057009	-0.065110608	0.081831515	-0.208844291	-0.153153885	-0.28486333	-0.05021414	-0.215127181	0.063880977	-0.164775352	0.134526431	-0.19067443	0.237885782	-0.23812709	0.448487148	-0.283497113	-0.322263436	-0.363314545	0.011960455	0.025575047	-0.507479089	0.123070134	-0.128207603	0.150406799	0.121590915	0.843086527	0.303683662	0.016695481	-0.223635192	-0.098376157	-0.372455436	0.384490552	0.077366501	0.175551528	-0.031377476	0.206055849	-0.076235586	-0.003297255	-0.069770278	0.482354437	0.3883094	0.182439857	0.071853381
O15117-3 1xPhospho [S683]	FYB1	2533	FYN binding protein 1	1.000756007	-0.230585874	-0.126530517	0.19829863	-0.030074168	-0.361277308	0.078362536	-0.389174459	-0.223217081	-0.622008456	-0.246953629	0.111763941	1.223251702	0.008806609	0.522992879	-0.024012991	0.634191585	-0.422864346	0.263049952	-0.155933382	-0.275330832	-0.301038247	-0.082059423	0.05692203	-0.014844657	0.329499065	-0.259572432	0.192570326	0.638300194	0.912240076	0.778082255	0.378821649	0.300100013	0.950619346	0.947034854	0.869490484	0.042442026	0.2336486	0.516385376	0.197161312	0.584556712	0.464094146	0.592086143	0.686862636	0.993402153
O15119 1xPhospho [S409]	TBX3	6926	T-box transcription factor 3	0.967091065	0.801342682	0.882551967	0.079936406	0.531504373	0.935966451	-0.295243384	1.251734099	-0.361720009	0.46730112	0.02803825	0.601718845	-0.450246753	-0.910467682	-1.370005412	0.035957791	-0.245818456	2.410458662	0.539805035	-1.177132858	NA	NA	-0.142285359	NA	NA	NA	NA	NA	NA	-0.132024385	-0.67423363	-1.456578851	1.427117034	-1.086377833	-1.0014094	-0.850570793	0.246834735	0.993635095	0.481197847	1.932258493	-1.25272196	1.487091059	-1.535908013	-0.784534243	-0.733075644
O15119 1xPhospho [S432]	TBX3	6926	T-box transcription factor 3	-0.408551737	-0.671115146	-0.034788438	0.056745259	-0.084271689	0.895024682	-0.452652643	-0.158419392	-0.710383106	-0.198463079	0.30891841	0.256839407	0.06480226	-0.516849166	-0.276183742	-0.00737953	0.056771814	-0.003013308	0.323246528	-0.014740063	0.858563115	-0.232330609	-0.150879512	-1.5310621	-0.821141389	-0.774992264	-1.357538722	0.100768175	0.751329221	NA	NA	NA	NA	NA	NA	NA	-0.19850447	-0.146072483	-0.992825967	0.012243596	-0.496530776	-0.202292846	-1.163416771	-0.880357326	-1.108884045
O15119 1xPhospho [S456]	TBX3	6926	T-box transcription factor 3	1.242588016	1.822582821	1.042140342	0.491625784	0.446071009	1.277966815	-0.078323021	1.795509316	-0.446725972	0.040151762	-0.048700839	0.296653568	-0.253749682	-0.855236904	-0.905652336	-0.464945176	0.159247765	2.18919944	0.378306683	-0.786086305	0.247847686	-0.927346825	-0.851771382	-1.622976842	-1.458113095	0.123938672	-1.261557598	-0.262406731	0.45494393	1.697176058	0.18226653	-0.674794605	0.080316353	-0.497124402	0.508694074	-0.665407857	0.716050457	1.990519852	0.530170028	2.881918855	3.18376755	1.96208756	2.743564729	0.083683177	0.585735575
O15119 1xPhospho [S707]	TBX3	6926	T-box transcription factor 3	-0.099728412	0.478336192	0.121159818	0.012372432	0.044882425	0.866164293	-0.531135161	0.566973692	-0.457368892	0.346339606	0.316616577	0.307548528	-0.260445613	-0.824955915	-0.481180381	0.005223557	0.064861364	0.636502893	0.187268632	-0.017397518	0.91720943	0.193816519	-0.765275239	-1.14078705	-0.779088103	-1.188265752	-0.852185138	0.159468489	0.85813024	0.734838226	-0.967493954	-0.740532552	-0.589115104	-0.928604157	-0.263706738	-0.518669961	0.290666033	0.198240428	-0.179727329	0.800149979	0.056059426	0.446466389	-0.374164875	-0.640292358	-0.641560244
O15119 2xPhospho [S371; S375]	TBX3	6926	T-box transcription factor 3	0.604740154	0.483066788	0.796443066	0.142020897	0.397369644	1.194043981	-1.277740438	0.753862327	-0.649051102	-0.240240973	0.604874464	0.806295703	0.178852374	-0.896993721	-0.149472433	0.762695613	-0.090798852	0.764512216	0.800589008	-0.146824241	1.385825296	0.261846637	-0.390889352	-1.669150013	-0.73279074	0.215895325	-1.379699775	0.137992642	1.610844228	0.649957814	-0.332945206	-0.189571574	0.544486875	-0.800394863	-0.04503342	-0.425900484	0.821282741	0.659318057	0.491925815	1.107321918	0.990594124	1.00360593	-0.050410018	0.057363333	-0.490946175
O15126-1 1xPhospho [T45]	SCAMP1	9522	secretory carrier membrane protein 1	-0.200516004	-0.105372399	-0.274434224	0.094268368	0.189302754	-0.181156838	0.106105013	-0.005497526	0.306398153	0.406043568	-0.135732929	-0.007321329	-0.212256617	0.246305383	-0.120245053	0.200463555	-0.090134006	0.11988082	-0.193814141	0.165365828	0.308066096	-0.112986421	0.060884022	0.453896114	-0.122947823	0.691716212	0.550806148	-0.075874743	-0.560534132	-0.358653422	-0.007116562	-0.021069231	0.118381453	0.028067757	-0.124186533	-0.145238868	-0.052113206	-0.125282654	0.456857675	0.099650641	0.26338853	0.511417496	0.02039402	0.49905473	0.063526737
O15127 1xPhospho [S320]	SCAMP2	10066	secretory carrier membrane protein 2	0.118739647	-0.248575199	-0.276508981	0.032143253	0.071063015	0.640999141	-0.174876215	-0.201464622	-0.26919427	-0.065347064	-0.082526395	0.160767913	-0.261039215	0.124663844	0.062734089	-0.04462675	0.17165498	0.072311255	-0.101151582	0.004907993	0.306382195	0.008437311	0.472827486	-0.389288998	0.039628333	0.167840163	0.200810884	-0.213861233	-0.37362872	-0.51138202	-0.190773844	-0.251397736	-0.343878893	-0.052721701	-0.034287518	-0.424666613	-0.053909326	0.719503386	-0.394222899	-0.164086587	0.602854138	0.170969332	0.866679654	-0.318697288	-0.14093827
O15143 1xPhospho [S310]	ARPC1B	10095	actin related protein 2/3 complex subunit 1B	0.640311747	1.395633965	0.537612479	0.627082362	0.684475748	-0.395768353	0.515360537	-0.050149561	1.821553869	0.069412628	0.125937256	1.113822392	0.870696429	0.495429164	0.549475022	0.193221244	0.350537626	0.000545161	0.856077285	0.32871615	0.671808581	0.405321838	-0.004325205	0.811179869	0.812653909	0.397157601	0.765405555	-0.273269677	0.421155165	0.013749127	1.02373462	1.203671174	1.164557666	0.228085579	0.422449345	0.277022028	-0.149071872	-0.634621432	0.537484111	-0.252846978	1.581083464	2.146718591	0.112597711	0.764783746	0.397158922
O15143 1xPhospho [S361]	ARPC1B	10095	actin related protein 2/3 complex subunit 1B	0.212842106	0.298644239	0.158162115	0.173115954	0.289298671	-0.446070902	0.194152216	0.057443397	0.307634808	-0.08881521	0.216451656	-0.02810462	-0.117888921	0.268388091	-0.120895736	0.334920851	0.143316616	0.136326514	-0.103093493	-0.12415005	-0.301596854	-0.31114455	0.243440474	0.730090049	-0.111560036	-0.027341884	0.165302631	0.002161827	-0.063390483	NA	NA	NA	NA	NA	NA	NA	-0.054076984	0.357124857	0.130671253	-0.131998882	0.106542444	-0.173142591	-0.198054456	0.072514045	0.176730923
O15151 1xPhospho [S342]	MDM4	4194	MDM4 regulator of p53	-0.007098026	0.417540283	0.563063831	-0.242801324	0.924777092	-0.020982906	-0.568952476	0.450038927	-0.2134477	0.922782782	0.141378225	0.369691194	0.548702532	0.128712356	0.452656429	0.202194831	0.061586204	-0.207687123	-0.091320772	-0.519452896	0.620034657	-0.010206744	0.380080848	-0.221976066	0.203506722	0.525363199	-0.144869213	0.263515559	0.028420442	-0.22300884	-0.117184686	0.685695472	-0.103780361	-0.169832237	0.166088662	-0.18965926	-0.065803032	0.586888197	-0.131504203	0.428468987	0.493249916	0.409412179	0.393055112	0.069303057	0.817285514
O15155 1xPhospho [S50]	BET1	10282	Bet1 golgi vesicular membrane trafficking protein	0.004399804	-0.120942649	-0.490726141	-0.051126716	-0.945744007	0.246747589	0.375406748	0.136504533	0.311056879	0.199213899	-0.214388224	0.891067742	0.230628087	0.845543173	-0.211579166	-0.464051962	-0.144144431	-0.543350108	-0.156707592	-0.263014122	0.21606314	0.207731323	-0.148725505	0.52270635	0.275333827	1.088955474	0.038560349	-0.186954884	-0.118768019	0.45883984	1.255732425	0.93065065	0.959262244	-0.245255151	-0.101444597	0.043249627	0.431282149	-0.168153377	-0.390970848	0.616045156	0.68000624	0.900747423	-0.376034269	-0.176502702	0.925847108
O15156 1xPhospho [S487]	ZBTB7B	51043	zinc finger and BTB domain containing 7B	0.013945632	0.2935301	0.216085871	0.278697212	0.00883307	0.008275084	-0.083808747	0.527981794	0.110013529	0.277457466	0.306847343	0.760317223	0.144783936	-0.021210817	0.365373216	0.002778288	0.274242118	0.087376358	-0.022574157	0.212628901	-0.134714436	0.18670272	-0.344886935	0.238592536	-0.133159693	0.321408153	0.127147157	-0.009895529	0.128369718	-0.353236235	-0.469392897	-0.290414683	-0.562680227	0.260887362	-0.34987923	-0.497688023	0.562819868	-0.083539383	0.229071995	0.590010595	0.450726774	0.35792126	0.744284976	-0.014893867	0.666050725
O15164 1xPhospho [S687]	TRIM24	8805	tripartite motif containing 24	-0.117975293	-0.174488345	-0.066212501	0.291415992	-0.258093823	0.765326053	0.215347008	0.135219243	-0.256251478	0.062930169	0.241311708	-0.181399218	0.461699096	0.471668493	-0.051584024	-0.117513666	-0.583581893	-0.420412299	-0.451202108	-0.503070611	0.599700015	0.261478939	0.657350722	-0.446341619	0.141046385	-0.174141809	0.131241321	0.213551157	-0.132061835	0.524337059	0.762854085	-0.133609193	0.086419229	-0.092252581	-0.310469162	0.016354979	-0.378214528	-0.06597709	0.161572733	-0.221602343	-0.105014756	-0.320384678	0.185095081	0.324334855	0.08391075
O15164 1xPhospho [S811]	TRIM24	8805	tripartite motif containing 24	-0.521585326	-0.57799111	-0.460968851	-0.267859156	-0.503397392	0.327043376	-0.105204672	-0.212803244	-0.424540887	0.350851264	0.334800587	-0.405844677	-0.278066009	0.169723823	-0.306551545	0.039609693	-0.259834645	-0.221467339	-0.576156603	-0.675079945	0.312233801	0.015821325	0.329788447	-0.329707743	0.4262597	0.135872403	0.186333656	-0.315685763	0.037316331	-0.33366046	0.075683097	-0.015287069	-0.196430363	-0.197517956	-0.551181747	-0.167911486	0.166935025	0.228953762	-0.177161617	-0.393151322	-0.070554941	-0.402632892	-0.450327612	-0.501687206	-0.162105381
O15164 2xPhospho [S1025; S1028]	TRIM24	8805	tripartite motif containing 24	-0.282443586	-0.245019751	-0.463180727	-0.070308959	-0.516194838	0.295241387	-0.098770342	-0.118297287	-0.405694086	0.590702464	0.282198023	-0.356394675	-0.27717818	0.293172943	-0.065280039	0.208738816	0.291754705	0.203333785	0.058428552	-0.218052057	0.459896213	-0.030853757	-0.137898702	-0.553474795	0.286406405	-0.077070798	-0.267480884	-0.335503533	0.170844937	-0.72172182	-1.129338257	0.02433651	-0.704776098	-0.410712911	-0.859061423	0.069111938	0.195789614	0.27564166	-0.123724651	-0.241512996	0.201139917	0.318978512	-0.041810899	-0.031760579	0.002888376
O15169 1xPhospho [S486]	AXIN1	8312	axin 1	-0.436032584	-0.617839327	-0.114387927	-0.058457746	-0.037690959	0.957839175	0.07149951	0.248464295	-0.511152834	-0.363137675	-0.089917201	-0.205892725	-0.161719172	0.137570056	-0.173439843	0.197090395	-0.606102107	0.277233205	-0.303760279	0.271576178	0.305433754	0.384654781	0.978606372	0.111496903	0.240990924	0.427136637	0.963002687	0.182395047	-0.259889079	-0.256107443	2.536217239	0.591378481	1.215424827	0.366275055	-0.054779074	0.318420936	0.131381045	0.321364143	-0.342490808	0.157809392	-0.353354251	-1.090249059	0.521539602	-0.079735546	0.033386292
O15169 1xPhospho [S77]	AXIN1	8312	axin 1	0.075277341	0.473248307	0.594351605	-0.021711069	0.279454269	0.711637069	0.176156569	0.338791589	-0.019709307	-0.105855113	-0.395154129	-0.12616717	-0.373572073	-0.41904695	0.306741095	-0.098622227	0.449617723	-0.412781764	-0.397194255	-0.092683361	-0.174246288	-0.154523085	0.072382495	0.40446874	0.237016257	0.045299385	2.04506899	-0.034195755	-0.20395553	0.197413864	0.661344408	0.34721012	0.475641909	0.503726649	0.543616434	0.784790044	0.354279771	0.227820478	0.558148096	0.28596828	0.084524627	0.02288713	-0.007189371	0.076656257	0.378484456
O15173 1xPhospho [S104]	PGRMC2	10424	progesterone receptor membrane component 2	-0.239061646	-0.981798949	-0.522192961	-0.299192088	-0.624716359	0.689688039	1.708324012	-0.455727494	0.10799354	-0.7406428	0.168585003	-0.495444346	0.205339154	-0.221751523	-1.627276196	-1.039216279	-1.29244707	0.185652728	-0.886608283	0.361011477	-0.808964937	-0.87005795	-0.128586571	1.622504961	-0.71511687	-0.364506122	0.562519525	0.796231133	-0.943971916	-0.733233985	0.142144181	0.120932891	-0.783843267	-0.302774744	0.620139487	-0.871807283	-1.141159573	0.251441302	0.266466157	-1.409706848	-0.431563187	-1.321822451	-0.858317738	0.841752471	-1.899082526
O15173 1xPhospho [S90]	PGRMC2	10424	progesterone receptor membrane component 2	0.065899697	0.008323939	-0.32310866	0.036048636	-0.094910886	-0.122217228	0.318425706	-0.424919097	0.451864258	0.167633658	0.171697492	-0.292981311	0.078862496	0.504255176	-0.079323657	-0.121337004	0.423644577	0.026524741	0.42645749	0.328380559	-0.331418189	-0.421846427	0.048314549	0.988999252	-0.410940744	0.441884786	-0.015854959	-0.118329363	-0.342414533	-0.420745728	0.45747202	0.20984405	0.273550553	0.448444688	-0.096898367	0.214957114	0.073024316	0.367199597	-0.029792293	0.057378508	-0.337703484	-0.181474374	0.748170611	-0.06105913	-0.305319095
O15173 1xPhospho [T211]	PGRMC2	10424	progesterone receptor membrane component 2	0.021866741	-0.293889738	-0.293488481	-0.158459908	0.134890207	0.345316068	0.285858544	-0.406246273	-0.282878832	0.054109901	-0.11369084	-0.036306278	0.053036483	0.423463847	-0.068698857	-0.190227706	0.230336571	-0.042705876	0.182874714	0.684602716	-0.813089428	-0.410791604	-0.475358067	0.424589935	-0.540635832	0.486705795	-0.291983962	0.111562249	-0.164129721	-0.501608423	-0.951563893	-0.190574436	-0.591806515	0.207181276	0.044404256	0.092319521	-0.301301754	0.885060154	0.261981485	0.283640898	-0.0821495	0.206491819	-0.030352604	0.049583971	-0.488114584
O15173 2xPhospho [S208; T211]	PGRMC2	10424	progesterone receptor membrane component 2	-0.148964731	-0.212492635	-0.447899293	-0.226362112	-0.12694528	-0.010270646	0.67845265	-0.209903719	-0.062274551	0.163860925	0.313355449	-0.10783387	-0.566243409	0.991866439	-0.378026062	-0.172606921	0.24461222	0.084872318	0.295580081	0.212690308	-0.727383722	-0.147663388	0.052543848	0.240406685	-0.731526102	0.193404556	-0.207041825	0.224521704	0.094790101	-0.561297749	-0.544412809	-0.271953148	-0.482549877	0.175907976	0.296914162	-0.037333869	-0.321660024	1.023460804	0.595644486	-0.273081393	-0.039023737	0.427370421	0.156839456	0.155076901	-0.255719943
O15211 1xPhospho [S409]	RGL2	5863	ral guanine nucleotide dissociation stimulator like 2	-0.158992221	0.107109113	-0.347308799	0.523440483	-0.100763422	-0.313748303	1.349863358	-0.334467213	0.504100692	-0.031889521	-0.035607813	0.400011414	-0.329584174	0.200273808	-0.004461555	-0.255700031	-0.466115534	-0.674057111	-0.794941896	0.901166581	-0.189008432	0.297734655	-0.368310011	0.138699827	0.485394769	0.169644992	0.540578105	0.204840936	0.030214738	0.181525815	0.203224807	0.44246894	-0.446901616	-0.3926989	-0.221230163	0.237865908	-0.45348044	0.273126195	0.16915872	0.097917813	0.050497361	0.531637512	-0.522611389	-0.063719267	0.150385559
O15231-3 1xPhospho [S64]	ZNF185	7739	zinc finger protein 185 with LIM domain	0.24251449	-1.33614568	-0.951969861	-0.091951933	-1.645774995	-0.206574361	0.483177448	-0.526930188	-0.012164239	-0.443808543	1.684637121	-0.845848793	-0.191558042	0.650747869	-0.520148817	-0.969218981	-1.081445926	-0.993701056	-0.463313546	-0.564411399	-0.834063022	-0.811649459	1.223441479	-0.856944763	-0.155998857	-1.038438673	-0.927841922	0.070541972	-0.650078632	-0.320552647	-0.222919492	-0.770448695	-1.136905342	-0.77765034	-0.091934743	-0.85823007	0.56453045	0.016133173	-0.456943461	0.229715068	-1.148022574	-1.114781869	-0.44265445	-0.590030853	-0.71788186
O15234 1xPhospho [S10]	CASC3	22794	CASC3 exon junction complex subunit	-0.982493178	-0.989183932	-1.09575905	-0.568949621	-0.925465033	-0.435914994	-0.875729489	-0.150263773	-1.111060708	0.681296117	-0.747123668	-0.504619473	-0.882420165	0.465486295	-0.649159484	0.113635871	-0.834419534	-0.553518669	-0.315167907	-0.316295606	0.116034756	-1.673542437	-1.076388162	-0.685613668	-1.741219337	-0.672900048	-1.182443702	-1.707395034	-0.346329616	NA	NA	NA	NA	NA	NA	NA	-1.226142606	-0.174815047	0.504554417	0.188441194	-0.910674387	0.007924862	0.174290671	-0.118729678	0.446996406
O15234 1xPhospho [S125]	CASC3	22794	CASC3 exon junction complex subunit	-0.251551523	0.046154338	0.027112249	-0.08867472	-0.028581877	-0.019713883	0.001271659	0.188151275	-0.363228922	0.344101205	-0.379774982	0.164935349	-0.377496044	0.343827602	-0.198115687	0.313368382	0.095802889	0.337911942	0.582809191	-0.050396224	-0.035991683	0.230079663	0.200809414	-0.288354827	-0.112749509	-0.304548972	-0.354797604	-0.050321638	0.253996698	-0.118392931	0.072315014	-0.021273608	0.325865389	0.05858059	-0.122216432	0.314172084	-0.169586874	-0.17401428	-0.057011667	-0.246355665	-0.242942924	-0.189426695	-0.738295859	0.049461599	-0.075687634
O15234 1xPhospho [S148]	CASC3	22794	CASC3 exon junction complex subunit	0.066144604	-0.133910372	0.211706085	0.028141711	0.081919187	0.226944164	-0.095044806	0.386364418	-0.327289164	0.313385351	-0.389682903	0.100348319	-0.415414233	0.28425507	-0.147619759	0.383719141	-0.038587996	0.123062387	0.394879148	-0.004514483	0.195846872	0.340790915	0.413199369	-0.259666569	-0.121560047	-0.024217314	-0.357421801	0.120021005	0.433446535	-0.295051002	0.30079674	-0.025332077	0.8123023	0.260888807	-0.059502171	-0.013982111	0.003478676	0.441444764	0.451089195	0.215261801	0.0574055	0.255619823	-0.037514654	0.126832513	0.293276684
O15234 1xPhospho [S265]	CASC3	22794	CASC3 exon junction complex subunit	-0.496460481	-0.608191176	-0.213929997	-0.252593169	-0.223004564	0.22753427	-0.207374233	0.277242491	-0.275050386	0.478896244	-0.594995513	-0.29012193	-0.508629879	0.230649305	-0.596670024	0.203324874	-0.2483614	-0.258438081	-0.104309754	-0.328329055	0.376558456	-0.144819378	0.16140317	-0.702255133	-0.510151041	0.035875019	-0.632257005	-0.419936194	0.074577636	-0.173919861	-0.128851662	-0.379246035	0.237347662	-0.069338467	-0.221692258	-0.192048871	-0.256850005	0.11372159	0.2805448	-0.162410594	-0.600837476	-0.252368812	-0.16247449	-0.49430526	0.202076369
O15234 1xPhospho [S363]	CASC3	22794	CASC3 exon junction complex subunit	-0.354216489	-0.131145557	-0.154080019	0.091387038	-0.231881124	0.066547485	-0.118282609	0.277189451	-0.411148189	1.147326636	-0.52648483	-0.138992423	-0.738248192	0.945324623	-0.342328761	0.68685969	-0.154887696	-0.344025895	-0.198962856	0.03833965	0.313041095	-0.111922816	0.1103215	0.028743751	-0.415872895	0.365542491	0.036631182	-0.238566505	0.401672713	-0.053389612	0.013545256	-0.335721559	0.820336188	-0.241696191	-0.210221265	-0.337096543	-0.545145925	-0.057887914	0.479231482	-0.320634799	-0.996411103	0.979688486	-0.099078943	-0.508088554	0.166273984
O15234 1xPhospho [S45]	CASC3	22794	CASC3 exon junction complex subunit	-0.330867977	-0.524424765	-0.03581809	-0.121704941	-0.141583773	0.1321393	-0.568244372	-0.062631693	-1.055198319	0.089299779	-0.143896982	0.197572471	-0.294829292	0.560823729	-0.011388415	0.613447914	-0.306468821	-0.304626947	0.287802311	-0.068152175	0.460106523	0.259661123	0.563363473	-0.419698579	-0.126699761	0.237114104	-0.557913449	0.050913527	0.613205869	0.284376036	0.554666231	-0.125544488	1.205396119	0.176231389	0.091522354	0.305313895	-0.540775774	0.104838827	0.178300194	-0.064870157	-0.722645662	0.244203938	0.82108643	-0.250765765	-0.099069755
O15234 1xPhospho [S66]	CASC3	22794	CASC3 exon junction complex subunit	-1.878935289	-0.8639159	-0.493414121	-1.936945972	-1.90003022	-1.465043888	-1.247181113	-0.823487854	-1.769536121	-1.072424022	-1.54988409	-0.450109533	-1.549139388	2.036233732	1.229489597	0.061772039	-0.527581675	-1.22018624	-1.258232515	-0.519482288	-0.640142828	2.715735422	-0.476794985	0.115123355	-0.968524901	1.039486973	1.310878468	-0.872308901	-0.652223025	0.362515993	-0.393172574	-0.936844154	2.596697066	-0.570524409	-0.185209866	-0.088951771	-0.943513248	0.010619522	-0.038719613	1.839237602	-0.756356237	3.5706801	-1.520162505	0.361363705	-0.358832976
O15258 1xPhospho [S95]	RER1	11079	retention in endoplasmic reticulum sorting receptor 1	-0.680971241	-0.435487576	-0.46073203	-0.220813185	0.208409718	-0.26422232	0.664324919	-0.284147487	-0.017459549	-0.061386479	-0.213395524	-0.608030598	0.355925162	0.527109926	-0.074787952	-0.025412876	0.256638178	-0.195806586	-0.234776146	-0.015523268	-0.434331267	0.079969991	-0.190447231	0.617610653	0.43290373	0.026438753	0.840832977	-0.006492797	-0.642976609	-0.45376584	-0.105545376	-0.218657874	0.42322326	0.002502465	-0.363121934	-0.453317963	0.054375099	0.57070997	0.31287649	-0.367627869	-0.362528412	0.376862941	-0.472731524	0.023092108	-0.223786032
O15318 1xPhospho [S157]	POLR3G	10622	RNA polymerase III subunit G	-0.418954386	0.262994298	0.734681369	-0.519504015	1.274440778	-0.806275877	-0.652896146	0.741504197	-0.296740613	-0.000798648	0.39778325	-0.489263892	-0.817668699	-0.36346562	-0.25728905	-0.226408985	-0.128810936	0.76574097	1.769738407	0.152358584	-1.180924731	-0.113807581	-1.446238112	-0.593640004	1.087730117	-0.76107231	0.38630833	0.165977766	0.128709507	-0.787721005	-1.149564685	-0.225520296	-0.179874977	-0.720900651	0.020812799	-0.701023675	1.272331519	0.672167533	0.40178846	-0.105509936	-0.275329728	0.315161026	-0.191058895	-0.725298634	1.016883586
O15320 1xPhospho [S137]	None	0	None	-0.72810853	-0.017861023	0.671628418	-0.56030223	0.242941176	-0.660077489	-0.616366322	0.027735665	-0.528354698	0.040517406	0.53798587	-1.03067991	-0.837981807	-0.313759257	-0.259378247	0.166075955	-0.658117886	1.609798636	0.348836907	-0.979720542	1.056878143	0.466658888	0.715673412	-0.788865543	0.987418943	0.003077346	-0.635000836	0.053539775	-0.243764043	-0.034522847	-0.391881813	0.071282684	-0.206798254	-0.792839671	-0.41585022	-0.131505796	0.722769224	0.257894781	0.09123237	-0.752851372	-0.610252206	0.621047298	0.559211506	-0.914039258	1.261399741
O15320 1xPhospho [S139]	None	0	None	-0.20580301	-0.533055394	-0.156477006	-0.012538166	-0.290292039	0.317709322	1.096885228	-0.124270096	-0.17265249	-0.898528947	0.08769092	-0.590051411	-0.7178431	-0.063042462	-0.525308328	-0.497445672	-0.3012026	-0.02544395	0.087012713	-0.804906013	-0.42123111	0.867139511	0.436080491	0.537608696	-0.372170141	-0.118265867	0.029520968	0.78017545	-0.274237642	-0.461527856	-0.346915619	0.199156626	-0.31072374	-0.319445293	-0.52161886	0.029680278	-0.336392812	-0.163326248	-0.099523799	-0.994838868	-0.523655958	-0.602130349	-0.755708709	-0.214384765	-0.626825803
O15320 1xPhospho [S522]	None	0	None	0.246217706	0.345844756	0.264087811	0.337433031	0.197891173	0.197011702	0.333222551	0.276592807	0.164747483	0.445025766	-0.408456421	-0.07574762	0.09265846	-0.204788101	-0.044009813	-0.055659545	0.260349094	0.569954032	0.048595538	0.285596264	-0.24810023	0.124977241	0.32467911	-0.246534738	0.054979056	-0.231994386	0.200190082	-0.005678099	0.014665688	NA	NA	NA	NA	NA	NA	NA	-0.181470689	-0.100706765	0.020540254	0.208132088	0.126353937	0.113581519	0.134437523	0.073665605	0.291302731
O15320 1xPhospho [S596]	None	0	None	-0.320129447	-0.486004833	-0.261735548	-0.334770373	0.12845762	0.017751972	-0.166108153	0.100337822	-0.15556445	0.070614425	0.864048024	-0.414732169	-0.325415401	0.144304151	-0.23397321	0.145206356	-0.637348001	-0.600778576	-0.158233035	-0.198847158	0.197673118	0.373622994	-0.166787029	-0.144407116	-0.090701729	0.307659888	-0.251892811	0.271158599	-0.04011229	0.11512829	-0.166648481	-0.059294191	-0.037701435	0.004189835	0.017761133	-0.131705514	-0.273845168	0.575567886	0.043899911	0.272481306	-0.28442183	-0.34179485	0.198057183	-0.372137064	-0.225370147
O15320 1xPhospho [S635]	None	0	None	0.482583792	0.269748091	0.782288984	0.538795388	0.042967313	-0.057798383	0.434013155	0.144859376	0.202470977	0.258514354	-0.357167351	0.200666961	-0.120614442	-0.454982161	-0.417766793	0.310632582	0.095894475	1.692608739	0.44638628	-0.27046193	-0.188279798	0.059383751	0.798095401	-0.197769048	0.130897793	0.188595049	-0.10311042	-0.491057119	0.005714314	0.115847272	0.5506321	0.186097583	1.202269125	-0.205475815	0.032904011	0.605666136	0.764956098	1.071461065	1.076310942	0.199922421	1.153138878	0.18518267	0.986432266	0.404739896	1.304942048
O15320 2xPhospho [S590; S596]	None	0	None	0.679363379	0.618678746	0.407943178	0.335939987	0.179447263	-0.355321505	0.080526759	0.160213623	0.193138894	0.510717928	0.092310142	0.216461137	-0.050336062	-0.338248072	-0.189895696	-0.089164627	0.156722504	1.224146015	0.345682152	-0.281692843	0.362246967	0.10255252	-0.317378672	-0.010409783	-0.089981261	0.433096848	0.062138045	0.054127747	-0.224896795	NA	NA	NA	NA	NA	NA	NA	-0.332258154	0.04749071	-0.146757533	0.023603458	0.028953481	0.347907471	0.407427602	0.0378281	0.172954049
O15320 2xPhospho [T592; S596]	None	0	None	0.771956541	0.626642216	0.442793949	0.350411848	0.151397868	-0.083436217	0.185687881	0.43469505	0.299069357	0.049216748	-0.132079075	0.039171469	-0.120211468	-0.259367816	-0.159143483	-0.018075926	0.036297449	0.282555496	-0.00297127	-0.132496786	-0.066956229	0.130180598	-0.424499533	-0.604489145	-0.112832762	-0.073467994	-0.319338573	-0.244212853	0.034478355	NA	NA	NA	NA	NA	NA	NA	-0.269211327	0.824758562	0.02888112	0.322098858	0.622648877	0.634907233	0.687517419	0.404832279	0.503870928
O15344-1 1xPhospho [S96]	MID1	4281	midline 1	0.69985693	0.549142617	0.354569562	0.350994416	0.184464609	-0.228315104	0.522120092	0.216308185	0.152256898	-0.627867382	-0.313546954	0.278452176	0.691794461	-0.192564335	-0.414960279	0.097679976	0.567325063	0.159200587	0.064147213	0.297255988	NA	NA	-0.35311691	NA	NA	NA	NA	NA	NA	0.327130776	0.3210186	-0.267912101	1.938482941	0.391617929	0.116753876	1.161947928	-0.833340325	0.144190594	-0.398163681	-0.082148775	0.532932264	1.389401414	-0.353674269	0.545753163	-0.654558435
O15355 1xPhospho [S527]	PPM1G	5496	protein phosphatase, Mg2+/Mn2+ dependent 1G	0.490268214	0.123557345	-0.011333025	0.611197321	0.043529392	-0.265573296	0.152751278	0.267624606	0.283886121	0.057810054	0.483033286	0.142688861	-0.165741169	1.109347603	-0.170247159	0.294275627	-0.27043805	-0.42791105	-0.065293592	-0.091071866	-0.268757091	-0.128867968	-0.344989279	-0.341267622	0.162811917	0.02889881	0.203362483	0.325443617	0.125718049	-0.020289568	0.107809334	0.361926824	-0.261976235	-0.192821216	0.760533083	-0.076552173	-0.253609081	-0.36141606	0.032900334	0.088959969	0.435809586	-0.013526189	-0.557943366	-0.376416102	-0.197041624
O15357 1xPhospho [S1176]	INPPL1	3636	inositol polyphosphate phosphatase like 1	0.095435062	-0.515225828	-0.728629112	-0.315643456	-0.837842629	-0.636269342	0.368048731	-0.090907461	0.183785173	-0.323525214	-0.008948738	-0.216312516	0.169841758	-0.282339129	-0.631669062	-0.379069269	-0.15095911	-0.806564365	-0.397785912	-0.081255635	NA	NA	0.431316681	NA	NA	NA	NA	NA	NA	-0.114369364	0.252476072	-0.332536304	0.076619947	-0.000116028	0.099937161	-0.378733093	0.569221444	-0.399542944	0.190410074	-0.148221076	0.478473392	-0.157340797	0.740294729	0.125195905	0.850686936
O15371 1xPhospho [S161]	EIF3D	8664	eukaryotic translation initiation factor 3 subunit D	-0.209242994	-0.63140794	0.147467822	-0.305747513	0.06265576	0.759804001	0.07487413	-0.095654525	-0.23464642	-0.564646443	-0.038248311	0.02178751	0.230354447	-0.255538702	-0.053664567	-0.204780275	0.109811557	0.152188115	0.108613072	0.283285019	0.077234035	-0.624931946	-0.178962679	-0.014228961	0.534597171	-0.220959992	-0.355189803	0.457695039	0.171955939	NA	NA	NA	NA	NA	NA	NA	0.15246771	-0.315243033	0.223125405	0.298843768	-0.029820898	-0.692390313	-0.030758521	-0.227503677	-0.058215706
O15372 1xPhospho [S183]	EIF3H	8667	eukaryotic translation initiation factor 3 subunit H	-0.111577784	0.172314013	0.690741076	-0.293656902	0.417627989	-0.176463842	-0.146221905	0.037621371	-0.011762552	0.125807141	0.03431149	-0.486813358	0.058541548	0.005254021	0.045636716	-0.153869066	0.289764649	0.5094922	-0.168726264	-0.433104692	0.069601922	-0.143805227	0.180504629	0.526519769	0.754885221	-0.074719445	0.370184644	-0.063394028	0.230219605	-0.531218635	-0.781096146	-0.049647087	0.238326875	-0.332874167	-0.578019082	0.134544525	0.512974451	-0.537782512	0.536771053	-0.46733243	-0.940440155	-0.414038429	-1.761406772	0.032322397	-0.159584612
O15379 1xPhospho [S424]	HDAC3	8841	histone deacetylase 3	-1.461020299	-0.702558619	-0.756275708	-0.371745621	-0.522119366	-0.526133623	-0.415506296	-1.322553645	0.074624791	0.438376116	-0.205699247	-0.054299612	-0.026393054	0.446030603	0.630327183	0.158203844	0.244086833	-0.445539834	0.155703058	0.56393176	-0.519274813	0.102918058	0.268753979	0.746234418	0.072424624	-0.156204221	0.233387737	0.024810293	0.233639748	-1.135463808	-0.420180162	-0.136759829	0.205218436	-0.913277185	-0.91838369	-1.117496835	-0.260710498	-1.273544283	-0.832934032	-0.927187528	-1.693596154	-0.196642476	-0.989304559	-1.148975964	-1.043779142
O15400 1xPhospho [S129]	STX7	8417	syntaxin 7	0.421684411	0.043845821	-0.335223903	0.164949731	0.004017105	-0.745200888	0.791239858	-0.343274918	0.219165553	-0.179350392	-0.348654225	0.190230706	0.044537055	-0.423161673	0.357151273	0.387907772	-0.075331431	-0.469505882	-0.138854669	0.840992047	-0.33100195	0.053279154	-0.420811	0.599762583	0.014010583	0.392058221	0.119730338	0.412336198	0.234645911	0.228552971	0.084814689	0.329925766	-0.100104906	0.418763326	0.208947088	0.602797607	0.231662953	0.55057972	0.387763544	0.618060538	0.828873822	0.536932573	0.637668869	0.938387983	0.306247998
O15400 1xPhospho [T79]	STX7	8417	syntaxin 7	0.411787453	0.11219976	0.156972991	0.491568297	0.235092167	-0.081486197	0.640441401	0.420839026	0.148700544	0.328072659	0.146191918	-0.031189134	0.23320886	0.235519012	0.363725717	0.282355968	0.466411061	0.340180484	0.132155959	-0.163698059	0.227384728	0.007548078	0.172571573	0.054867593	-0.013384442	0.043424765	0.170267304	0.117071991	0.020004021	-0.120672062	0.422608729	0.225447452	0.351869	0.817419319	-0.081827584	0.403017557	0.269439341	0.279289651	-0.147231171	-0.038464613	-0.090176371	-0.200849553	0.374251125	0.238336124	-0.143713442
O15417-1 1xPhospho [S1127]	TNRC18	84629	trinucleotide repeat containing 18	0.089284707	-0.269456779	0.244628806	0.170821596	0.202073762	0.247504474	-0.013449042	0.031758912	-0.053835631	-0.306268757	0.033195183	0.069489682	0.070758979	0.240182051	0.068694793	-0.235988842	0.132457459	0.439454064	0.354826223	0.089967941	0.108733829	0.179802826	-0.168401113	-0.07249078	0.052768304	0.221116615	-0.408525429	0.027114698	0.193564208	0.508953685	-0.600699292	0.007237226	-0.510512916	-0.600444389	0.248505687	-0.190037173	0.322204213	0.942308825	0.253574077	0.318885445	0.174952249	-0.498228109	0.090228047	-0.15490329	0.081565692
O15417-1 1xPhospho [S1540]	TNRC18	84629	trinucleotide repeat containing 18	-0.775356163	-0.409927676	-0.000848353	0.138166548	0.171467038	0.031418229	0.333932564	0.077214246	0.078673261	0.279759707	-0.473832045	-0.189518935	-0.217113733	-0.389175402	0.138915677	-0.087334835	0.280696977	-0.044092213	0.154152093	0.051009121	0.319139363	0.197546377	-0.031136476	-0.059203725	-0.134761991	-0.001687313	-0.034911065	0.008572477	0.348043585	NA	NA	NA	NA	NA	NA	NA	0.528905921	0.284106388	0.013782795	0.235027044	0.254656451	0.436427972	0.265140841	0.421753152	0.744439747
O15417-1 1xPhospho [S2543]	TNRC18	84629	trinucleotide repeat containing 18	-0.224653246	-0.054552879	-0.292980053	-0.050532922	-0.061560836	-0.135330649	-0.087315894	0.143447258	-0.115534363	-0.231218503	-0.340096773	-0.147478025	-0.267787872	0.399878211	0.078103552	-0.33300865	-0.044353775	-0.116651821	-0.045029213	-0.193469013	0.417670559	0.434642377	-0.385533161	-0.148698871	0.101648847	-0.34480051	-0.371176328	-0.239364302	-0.070059594	-0.303016628	-0.995529236	-0.577820327	-0.481752855	-0.594981849	-0.31544583	-0.34214679	0.312050372	0.678261178	-0.039824321	0.227047976	-0.247541567	-0.143400303	-0.592719575	0.005722784	-0.002753768
O15417-1 1xPhospho [S2771]	TNRC18	84629	trinucleotide repeat containing 18	-0.204664045	0.09224085	0.266581942	0.279133929	-0.14065171	-0.205765785	0.301337026	0.654701189	0.608834795	-0.464277416	-0.264547009	-0.020737981	0.467478846	0.530982171	-0.175403692	0.215202237	-0.658786827	-0.580354417	-0.312924392	0.253475311	NA	NA	-0.076556715	NA	NA	NA	NA	NA	NA	-0.047486654	0.59048405	0.308978751	0.582053836	-0.312291178	-0.27629421	-1.026475582	0.151866774	-0.078011159	0.180188193	1.525928683	0.201571735	-0.601031497	0.725837532	-0.349283419	0.324146787
O15417-1 1xPhospho [S453]	TNRC18	84629	trinucleotide repeat containing 18	0.451780156	0.380960859	0.471497433	0.080776045	-0.187649429	-0.013307887	0.141970709	0.610856374	-0.046584347	-0.337712896	NA	NA	NA	NA	NA	-0.22052014	NA	NA	NA	NA	0.239239373	0.292022221	0.473769755	-0.390067383	-0.139176104	0.206393461	-0.078744837	0.216579865	0.275989551	0.41637209	0.452336927	-0.730994958	0.286189118	0.16473369	-0.437754828	0.624844468	0.017502075	-0.053571955	0.211257862	0.878316793	0.163366985	-0.300503403	-0.092137989	-0.454150009	0.016396272
O15417-1 1xPhospho [T2146]	TNRC18	84629	trinucleotide repeat containing 18	0.048935314	-0.017870677	0.09020468	0.252918142	0.120031247	0.15534805	-0.102111411	0.256876355	-0.130044792	0.354651761	-0.384783592	-0.194647132	-0.202477464	0.235941395	0.533598622	-0.336352124	0.058863068	0.414374715	0.022056921	0.190306261	0.185644555	0.222426132	0.264227055	-0.180690971	-0.081861531	0.15153996	-0.533551678	-0.020424945	0.037160555	0.649434233	0.738783639	0.187725042	0.198295469	-0.170833882	0.508835121	0.161674412	0.252918807	0.522429836	-0.059706761	0.372534699	0.135891484	0.083539266	0.23909832	0.083741006	0.013392354
O15417-1 2xPhospho [S1127; S1136]	TNRC18	84629	trinucleotide repeat containing 18	0.176182821	0.245727106	0.412669227	0.25140778	0.067918893	-0.084747092	-0.41484735	0.537673108	-0.325990153	0.091749886	-0.20533494	0.23203395	-0.248251081	-0.040319779	0.159817005	0.082631196	-0.065294556	0.580794189	0.048790416	0.014092729	0.629900977	0.555692604	0.212691769	-0.488080736	0.092106158	0.408488769	-0.624532979	0.196784917	0.123528786	0.668340119	-0.303934351	0.202793867	-0.30965921	-0.18417863	0.247056315	0.119826723	0.229146345	0.904148552	-0.029454513	0.301589279	0.057147374	-0.067842646	-0.683829038	-0.432933956	0.265219607
O15427 1xPhospho [S436]	SLC16A3	9123	solute carrier family 16 member 3	0.164095841	-0.711223956	0.225205005	-0.563623275	-0.066540648	-0.858536712	0.551192872	0.563373262	0.484403327	0.036135456	-0.153494989	-0.061907328	0.243880607	-0.233636568	-0.601444803	-0.297889036	0.230810838	1.318320015	0.091074095	-0.518970542	-0.255444786	-0.665182639	0.579675147	-0.006111941	-0.162290923	0.419376514	-0.645225687	-0.579716983	-0.836183135	0.237542838	0.219280389	-0.131107321	-0.157943142	-0.076924953	-0.248884428	-0.280457164	0.298282391	-0.594674093	-0.088664586	-0.552885171	-0.172946743	-0.038561166	-0.856313785	0.180924449	-0.281075525
O15438-1 1xPhospho [S908]	ABCC3	8714	ATP binding cassette subfamily C member 3	-0.128889647	-0.574239262	-1.265638214	-1.013932868	-0.817059902	-1.353688745	-0.280919119	-0.527217035	-0.749699909	-1.053154778	-0.30377381	-0.538258015	-0.138168022	2.627991875	0.638349161	-0.430579027	-0.490941364	-0.660409831	-0.693797593	-0.694146028	-0.534588812	-1.033909928	-0.677498552	0.448362136	-0.647245868	-0.761409507	0.666714975	-0.573073659	-0.928429941	NA	NA	NA	NA	NA	NA	NA	-1.110811593	-1.068732696	-0.737709486	-1.052397656	-0.744770157	-0.662672176	-1.037066675	-0.616146706	-1.035307952
O15439-1 1xPhospho [S404]	ABCC4	10257	ATP binding cassette subfamily C member 4	0.866658824	-0.117014828	0.122090175	0.317075472	1.114447317	-1.013552726	0.132465446	0.046183783	1.230051839	-0.462547657	-0.185493644	0.791798254	0.486838238	-0.371551708	-0.366307591	0.781551911	-0.067533734	-0.298293344	-0.24185633	0.651271142	-0.275912944	-1.101294372	-1.43835925	0.847259736	-0.032501663	-0.001326474	0.647683214	-0.19972356	-0.549100209	-0.508881222	0.118505311	-0.042035159	-0.037139964	-0.163982653	-0.256100513	-0.131821358	-0.118854897	-0.926689193	0.305426233	-1.238650247	-0.070053217	-0.161157314	-2.044280606	1.298615027	-0.905168196
O15439-1 1xPhospho [T646]	ABCC4	10257	ATP binding cassette subfamily C member 4	0.202789344	0.056237059	0.198208038	0.090190075	0.44498057	-0.370522382	0.294797141	0.042279135	0.617300187	-0.270711553	-0.289804474	0.253271011	0.860027592	-0.357882612	-0.373880226	0.209515731	0.034463075	-0.199693851	-0.352140527	0.09007603	-0.005474088	-0.394433268	-0.413184935	0.739840235	-0.012091152	-0.375554683	0.481357101	-0.142718738	-0.352235237	-0.02523667	0.57448987	0.111381865	0.233083406	0.158064649	-0.175253571	0.09735997	-0.221742627	-0.424274442	-0.243129007	-0.39022889	-0.099131239	-0.381287375	-0.342928215	0.447585761	-0.57475824
O15446-1 1xPhospho [S27]	POLR1G	10849	RNA polymerase I subunit G	0.033743862	0.177096336	0.61205889	-0.361114733	0.006229427	-0.075160129	-0.293833603	0.290412346	-0.23013203	0.230469868	0.277993254	0.187859926	0.129613869	0.109094069	-0.062070486	0.170554338	0.09890037	0.820671531	0.35188276	-0.154151924	-0.215476224	0.092671112	0.602572102	0.105252403	-0.017464802	0.017340823	-0.115914067	0.245423859	0.153076366	NA	NA	NA	NA	NA	NA	NA	-0.119924322	-0.533710366	-0.304596396	-0.933513359	-0.692419796	-0.588945205	-0.199246477	-0.709924132	-0.758500323
O15530-1 1xPhospho [S241]	PDPK1	5170	3-phosphoinositide dependent protein kinase 1	-0.187711773	-0.26148683	-0.33824568	0.047207423	-0.004008328	0.581669223	0.76677994	0.000595086	-0.017877757	0.603212885	0.016698408	-0.178854577	-0.255080941	-0.116893037	-0.071691876	0.066130228	-0.210855826	-0.126171909	0.157233639	1.099601684	-0.193438302	-0.025687153	-0.268773127	0.044056296	-0.06149989	0.069385811	0.316016013	0.042176401	-0.116230197	-0.471401069	-0.326600748	-0.007803413	-0.240856427	0.275370647	0.052259897	-0.155371636	-0.414707642	0.012790093	-0.042585731	-0.23201164	-0.497139504	0.152474277	0.049385382	0.364825263	-0.27812604
O15530-1 1xPhospho [S36]	PDPK1	5170	3-phosphoinositide dependent protein kinase 1	0.207009388	0.283622761	0.479941623	0.130837091	-0.203949654	-0.082907312	0.325267194	-0.2753462	-0.105471525	0.299866765	-0.365254427	-0.337472805	-0.313790144	-0.228907416	-0.371796732	-0.319509998	-0.202586234	0.344213042	-0.126073603	0.088093958	0.062873934	-0.270096074	0.147886308	0.096091876	-0.199553903	-0.029134052	0.358833304	-0.061152873	0.120209422	NA	NA	NA	NA	NA	NA	NA	0.006593834	0.164179209	0.101059379	0.286750786	0.002407981	0.645168216	0.069347872	0.386309279	0.575846119
O15541 1xPhospho [S253]	RNF113A	7737	ring finger protein 113A	0.335054216	0.429060436	0.253453335	0.003988494	-0.06284846	0.268932518	0.201446966	0.082761019	0.053415787	0.140333375	0.06113152	-0.117921734	0.191051559	-0.022976707	0.011609085	0.064078861	0.208946804	-0.01628495	0.128926201	0.008182463	-0.252597397	0.107830794	0.145422114	-0.074614918	-0.237408111	-0.12208257	0.164872729	-0.061650733	-0.010172629	-0.789519284	-0.213735455	-0.286569427	-0.078148581	-0.038102174	-0.234155708	-0.699392721	0.080355785	-0.056683376	-0.20018892	-0.129073182	-0.616118801	-0.118769233	-0.472698372	-0.301162951	0.199172626
O15541 1xPhospho [S85]	RNF113A	7737	ring finger protein 113A	-0.038741275	-0.149576356	-0.222285037	-0.3871718	0.465896242	1.00022648	-0.375801856	-0.258939985	-0.546244021	-0.148965353	0.519341531	-0.673585845	-0.421596155	0.214714755	-0.622598737	0.090669961	0.041950235	0.279152583	0.039289297	-0.300720534	0.270289332	0.308801669	-0.164276708	-0.348411174	-0.549156641	0.157306933	-0.100700013	0.183286686	-0.902001639	-1.171870301	-0.840630486	-0.386954526	0.036107951	0.355274686	-0.899278599	-0.548736482	-0.64432666	0.358058943	-0.716291227	0.102846145	-0.375007183	0.527103944	1.06282864	-0.547187693	-0.553751104
O15541 2xPhospho [S84; S85]	RNF113A	7737	ring finger protein 113A	-0.320919741	0.132937356	0.379893075	-0.095943294	0.097611577	0.185228342	0.552256089	-0.103013928	0.026125104	-0.171771057	-0.330209941	-0.319799637	0.250444173	-0.084426957	-0.365293493	0.209376932	0.166396967	-0.078032882	-0.126973719	0.011210817	-0.124708112	-0.387929974	0.585916798	-0.070804956	-0.307848276	-0.126308288	0.411911049	0.056998641	-0.49572486	-1.075486361	0.271672256	-0.34626972	0.494390263	0.359258842	-0.075266901	-0.560297908	-0.079582128	-0.136973572	-0.300290246	0.003379082	-0.159249799	-0.014704691	0.322483407	0.213325725	0.263247258
O15550 1xPhospho [S818]	KDM6A	7403	lysine demethylase 6A	0.071167338	-0.214671384	-0.249797881	-0.113121095	-0.689291278	-0.008659628	0.1164593	0.274602424	-0.221023979	0.585149452	0.013380089	-0.125959859	0.138922935	-0.094495204	-0.157635491	0.039421981	0.398278793	0.536957586	0.076873523	0.205577265	-0.290304418	0.216621237	-0.613002026	-0.33103168	-0.757701829	-0.135595016	-0.528041381	-0.857422318	-0.924653645	0.312464692	0.304978166	-0.156556477	0.046750559	-0.164649465	-0.192825826	0.062836744	-0.140935069	-0.338264667	0.162632509	0.268391616	0.631509018	0.577661397	0.252247851	0.885386431	-0.093629627
O15551 1xPhospho [S203]	CLDN3	1365	claudin 3	0.457306874	-0.325434313	-0.268510699	1.441906577	-0.597500878	-0.79470158	0.978977704	-0.687783284	-0.060724129	1.588190296	0.903503648	-0.561012713	-0.752978459	-0.000281761	-0.586519908	1.071080237	-1.01872272	-0.333582596	-0.212980717	-0.847054222	0.579046053	-0.38243711	-0.56039573	-1.93797278	-0.794737368	-1.709179717	-1.016657374	-0.168631081	-0.577958608	0.525741513	-0.563289308	-0.44976093	-0.631411374	-0.196400783	2.691856668	0.42385177	0.052000821	0.022851	-0.928385222	-0.106566319	-1.404017893	0.9175379	0.250197871	0.68398635	-1.127140729
O15551 1xPhospho [S209]	CLDN3	1365	claudin 3	0.610681322	0.086453821	0.518901581	0.736058759	-0.424558585	-0.325607281	0.928146707	-0.176016663	0.134755652	1.580749031	0.740996181	-0.473057593	-0.763655597	-0.481161475	-0.880977972	0.413967223	-0.726714799	0.570172837	0.083604297	-0.401451031	-0.273031058	-0.53091052	-0.420726107	-1.153079162	-0.419330941	-0.795426727	-0.756162758	-0.155381084	-0.781754113	-0.03236662	-0.654540884	-0.242109508	-0.531546385	-0.501238667	3.070946849	-0.338747041	0.667680249	0.658088877	-0.649310973	1.389043908	-0.571695209	1.169448001	2.37401977	0.794971548	-0.406468468
O15551 2xPhospho [S199; S203]	CLDN3	1365	claudin 3	0.239732296	-0.320323172	-0.371620959	1.587293344	-0.737457571	-0.296329489	0.579454018	-0.237041723	-0.22906497	1.10254735	0.21545018	-0.756935478	-0.632547864	-0.371511727	-0.472870798	0.758550824	-0.704293123	-0.158058114	-0.30041161	-0.658404473	NA	NA	-0.408713727	NA	NA	NA	NA	NA	NA	0.026333979	-0.673071595	0.338697052	-0.720451366	0.192300693	0.822775352	0.843238042	-0.055170276	0.388896347	-0.309750905	0.13387304	-0.190582611	2.098180918	0.981873435	0.459538171	-0.366279121
O43149 1xPhospho [S1518]	ZZEF1	23140	zinc finger ZZ-type and EF-hand domain containing 1	0.354157027	0.282111866	-0.109471061	0.13344871	0.143289601	-0.191235912	0.057114133	-0.03291877	0.298321625	0.176019992	0.254929436	0.120102353	0.273829303	-0.536586966	-0.143134746	0.013974803	0.525789845	-0.395248955	-0.296037615	-0.381777542	-0.173188343	-0.053845718	-0.179956037	-0.108813487	-0.044708154	-0.306388016	0.218610224	-0.088608064	0.062145447	0.349256411	0.427920083	0.24702031	0.208055296	0.419527676	1.048108257	0.932151749	-0.123399414	0.064627184	0.04579345	0.072250905	0.536462553	-0.262876951	0.055372981	0.135925063	0.125963948
O43149 1xPhospho [S1540]	ZZEF1	23140	zinc finger ZZ-type and EF-hand domain containing 1	0.029363065	-0.091518354	-0.111722012	-0.414449149	0.510691363	-0.221053903	0.487107532	-0.160724856	0.400357038	-0.265081144	0.450124858	0.116660986	0.274636668	-0.199072715	0.62174109	0.214657504	0.14523696	-0.852282576	0.085036104	0.42793128	0.247784919	0.319168333	-0.619634436	0.420873284	0.322881867	0.331603848	0.800780951	0.224057176	0.221164671	NA	NA	NA	NA	NA	NA	NA	0.466729752	0.646415544	0.344538283	0.506674506	0.467680056	-0.41550471	0.222993222	0.192351903	0.100011883
O43149 2xPhospho [S1537; S1540]	ZZEF1	23140	zinc finger ZZ-type and EF-hand domain containing 1	0.17759105	0.238620655	-0.023975593	0.213036641	0.196359722	-0.213767967	0.306331046	0.131840908	0.659161648	-0.329436727	0.520488558	0.217847765	0.762782222	-0.605087597	0.637985731	-0.2158288	-0.230960418	-1.882665738	-0.597421536	-0.179766106	0.022816088	-0.293917877	-0.41483997	0.189816336	0.100370257	0.283113041	1.126849032	0.202747701	0.106819819	0.624585295	0.377417028	0.333870167	-0.294272645	0.259651344	0.458347049	-0.428801265	-0.14092458	-0.106554155	-0.117161696	-0.196649559	0.151204921	0.663249197	0.216206127	0.113285329	0.144820674
O43150-1 1xPhospho [S701]	ASAP2	8853	ArfGAP with SH3 domain, ankyrin repeat and PH domain 2	0.281026805	-0.004107825	-0.016461102	0.559692737	-0.622414839	0.443837763	0.453838438	-0.532269082	-0.02058842	0.132058557	-0.128656225	-0.271911544	0.166787958	-0.385152018	-0.238959461	0.285057751	0.087557125	0.183323365	-0.126824396	-0.121827676	-0.172509945	0.013497702	0.477511336	-0.547507545	-0.119085332	-0.409853122	-0.284643542	-0.049521947	0.17899986	-0.499188436	-0.331678614	-0.363522921	0.100825526	0.013667815	0.251135599	-0.106872057	0.335706696	0.738521155	0.136026481	0.416694994	-0.29391546	0.277736717	0.637057299	0.265309587	0.371144449
O43159 1xPhospho [S176]	RRP8	23378	ribosomal RNA processing 8	0.507640846	1.061379907	0.842127693	0.444117574	1.084617387	0.352068334	0.262862281	0.757712991	0.351741152	0.24547	0.336320349	0.411202499	0.094403635	0.472895197	0.297317089	0.238086022	0.089511726	0.831257798	0.543152396	-0.353109732	0.727652528	0.473475195	0.541817085	-0.464579536	0.68151581	0.659098813	0.045255928	0.262218171	-0.341587993	NA	NA	NA	NA	NA	NA	NA	-0.078585417	0.004969916	-0.180572246	-0.087292078	0.351253516	-1.03131677	0.389233908	-0.152412804	-0.182893854
O43159 2xPhospho [S104; S106]	RRP8	23378	ribosomal RNA processing 8	0.478341394	0.163641698	0.317810059	-0.018655366	-0.153574861	0.017404055	-0.100599117	0.408186414	-0.708872643	-0.679612297	-0.064092928	0.505305806	-0.503315206	0.276576917	-0.113634249	0.19334314	0.05875623	0.53887244	0.628533816	-0.414137388	0.153664238	0.30287478	0.080724494	-0.596419406	0.196139919	-0.023905387	-0.284521468	0.112286799	0.133600352	-0.349721855	0.412419339	-0.126255034	0.020474155	-0.070686486	0.185715287	0.143294993	0.263779414	0.555036232	0.147054896	0.574068305	0.270461303	0.720675348	0.875414756	-0.056279824	0.007451957
O43164 1xPhospho [S253]	PJA2	9867	praja ring finger ubiquitin ligase 2	-0.000748105	-0.075106236	-0.05310597	-0.551856751	-0.003825218	-0.002206297	-0.174573777	-0.380846056	0.118408104	0.015166713	0.020794604	-0.022388591	0.052845593	-0.23915786	0.038735679	0.068894255	0.028840359	0.035735429	0.309715785	0.23185449	0.685266461	0.196022057	0.347585453	0.027638775	0.326414594	0.181208077	0.085599271	0.019679887	-0.080869084	0.255965529	0.568006687	0.970693486	0.434144346	0.245852089	0.098387994	-0.100630646	0.305304386	0.297255664	-0.074638801	0.487822637	0.206203183	0.385329982	0.610701822	-0.317275357	0.214931245
O43164 1xPhospho [S323]	PJA2	9867	praja ring finger ubiquitin ligase 2	-0.137384321	0.579475548	-0.155380755	0.314560207	-0.458710236	-0.848400961	0.390108337	0.103267302	0.526993006	0.248356264	-0.443019087	0.377202825	-0.239069639	-0.151832508	-0.118572758	-0.1680172	-0.128752402	-0.407775656	0.116809798	0.357829875	-0.08048858	-0.371510124	-0.146419179	0.237086751	-0.073094135	0.263139507	0.456491338	-0.344454948	0.423892266	0.174320414	0.400755771	0.088214477	-0.277258745	0.033635074	0.610960503	0.455159424	0.088812566	0.159771718	0.155476957	0.006318762	0.404748863	0.930678425	0.236470539	-0.179102296	0.171771028
O43166-1 1xPhospho [S1117]	SIPA1L1	26037	signal induced proliferation associated 1 like 1	0.002029494	-0.146652961	-0.166695609	-0.540494668	-0.02471171	-0.096697026	-0.132403326	0.397618797	1.117508815	-0.343397007	0.480873886	-0.189760055	0.566716473	0.251679468	0.002325116	0.054971453	-0.689640767	-1.244177367	-0.422522424	-0.415917288	0.109663164	-0.289610443	-0.011344218	0.465345702	0.124510793	0.638828626	0.778990854	-0.060122653	0.06966165	-0.12809173	1.067347771	0.770162377	0.182575843	0.334412101	-0.544103967	-0.429081966	-0.919969169	-0.464305652	-0.371898469	-0.165437538	-0.853431517	0.503664811	-0.025497131	-0.169966129	0.173208023
O43166-1 1xPhospho [S1170]	SIPA1L1	26037	signal induced proliferation associated 1 like 1	-0.050250012	-0.325251465	-0.035433156	0.312406512	0.10208142	-0.062543146	0.287855188	0.396762191	0.824612915	-0.274428575	0.333702195	0.312955992	0.370457126	0.032778495	0.273876196	-0.042209515	-0.19487116	-0.855249985	0.120011283	-0.005516583	-0.339638582	-0.370600349	-0.119780767	0.346971391	0.058306627	0.657972025	0.661117595	-0.139962692	0.333425636	NA	NA	NA	NA	NA	NA	NA	-0.143680445	0.336656466	0.245288223	0.902428501	0.173608864	0.3921156	0.375213743	0.852744624	0.284950698
O43166-1 1xPhospho [S1181]	SIPA1L1	26037	signal induced proliferation associated 1 like 1	0.129511698	-0.108884437	-0.457592599	-0.040119238	0.124107101	-0.122911854	-0.1457065	0.265467981	0.778390165	0.524035848	0.2152965	0.032670758	-0.355895484	-0.272482959	-0.090592952	0.436040143	-0.51995534	0.247314397	0.517787934	0.006407806	-0.261735266	-0.01147574	0.415976084	0.431055715	0.385038343	0.52402849	0.423883459	-0.40385121	-0.219293993	0.13642591	0.878702413	0.410069698	0.4691155	0.18389472	-0.307555009	0.11422366	-0.636669481	0.593954896	0.650998763	-0.149241559	-0.075741864	0.330478902	-0.279230636	0.124975672	0.0106605
O43166-1 1xPhospho [S1255]	SIPA1L1	26037	signal induced proliferation associated 1 like 1	0.179045777	-0.359812791	-0.146915772	-0.062314237	-0.199527763	-0.072756647	0.062804151	0.334204583	0.518777535	0.274221365	0.302650611	0.169539196	-0.09773566	0.108886113	-0.356051282	0.41635452	-0.235502903	0.550797694	0.415149858	-0.177683443	-0.014997826	-0.141240806	0.055867037	0.299006525	0.440670237	0.330881148	0.332471815	-0.292142041	-0.142698238	-0.434994839	0.62715729	0.109367709	0.09299579	0.241074337	-0.485318844	0.019024695	-0.066695642	0.09044846	0.569686947	-0.411606973	0.122435422	-0.106352414	-0.795576118	0.264774675	-0.211912996
O43166-1 1xPhospho [S1366]	SIPA1L1	26037	signal induced proliferation associated 1 like 1	-0.058261419	0.229969828	-0.093408604	0.002220779	-0.127107887	0.140497449	0.216408887	-0.050981851	0.388592624	0.381506028	0.271887679	0.095108089	0.164659118	0.034249883	0.223546836	0.007803461	-0.426301449	-0.114986492	0.110820855	0.255378548	-0.380055233	0.280143634	-0.107135037	-0.021770733	-0.19850488	-0.23848605	-0.07368864	-0.299319109	-0.629495614	0.562975063	0.449817344	0.116269251	-0.231469681	0.1332318	0.256056234	0.113209781	0.155032936	0.890135863	0.735769825	-0.852101305	0.172800025	0.999156093	0.349697951	-0.068804452	-0.102733867
O43166-1 1xPhospho [S1393]	SIPA1L1	26037	signal induced proliferation associated 1 like 1	0.157194877	0.083919391	-0.061082495	0.154751095	0.076175928	-0.218188694	0.250597495	0.059391728	0.636234963	0.228754885	0.234477421	0.208090732	0.151269436	0.047896699	-0.321290127	0.107620684	-0.374771148	-0.225798021	0.128754086	-0.069704797	0.387128985	0.335707026	0.349220746	0.746326156	0.737286889	0.88184508	0.681938339	0.15989598	0.267336786	NA	NA	NA	NA	NA	NA	NA	0.189686322	0.008503446	0.565515869	-0.49160317	0.341625337	0.607956436	-0.798962506	0.14497747	-0.045842847
O43166-1 1xPhospho [S1433]	SIPA1L1	26037	signal induced proliferation associated 1 like 1	-0.229808993	-0.486356724	-0.279394203	-0.256075575	-0.487673918	0.427874911	0.382367601	-0.217680646	0.57747553	0.619751831	0.168647993	-0.297384999	-0.049484481	0.11492847	0.060357503	0.030452049	-0.276257093	0.35751245	0.161329537	0.188542427	0.549574408	0.072077468	0.173499634	0.154083237	0.032244401	0.376995284	0.131070182	-0.024906464	0.091755109	0.470732281	-0.006656927	-0.154182132	-0.173520918	-0.05974901	-0.059455884	0.31265987	-0.201330661	0.842571514	0.251557584	-0.637321882	0.062086836	-0.638085671	0.60990188	-0.060731953	-0.747167421
O43166-1 1xPhospho [S1528]	SIPA1L1	26037	signal induced proliferation associated 1 like 1	0.192680066	-0.250324711	0.200935275	-0.072207729	0.55775394	0.438193763	0.357172628	0.571358626	0.826333248	0.644383985	0.515157288	-0.370226195	0.47625179	0.244597278	-0.425471689	0.256260925	-0.575535616	0.613050981	-0.233742474	-0.251269567	NA	NA	0.519772542	NA	NA	NA	NA	NA	NA	0.160716052	0.812691535	0.197391923	-0.328738804	0.381516784	-0.362939166	0.020439532	0.723905573	1.58825337	0.578505486	0.030072249	0.007340165	-0.43917286	-1.299615464	-0.075022392	0.246307728
O43166-1 1xPhospho [S1549]	SIPA1L1	26037	signal induced proliferation associated 1 like 1	-0.220356437	-0.701962807	-0.503198806	-0.240901527	-0.158627315	-0.119661794	0.282232779	0.040123648	0.878325025	0.582893542	0.288739824	-0.174481014	0.190175491	0.044192396	-0.262508971	0.389056098	-0.419491645	0.082779665	0.571855198	-0.055594031	-0.08333817	-0.461447572	0.052152271	0.17442365	0.151665653	0.181078035	0.097984959	-0.264033619	-0.190889163	0.552350852	0.51604466	0.068352906	-0.036480369	0.034297484	-0.080407881	-0.336935622	0.525163515	0.864736431	0.882643666	-0.019011852	0.272375438	0.885894789	-0.562376528	0.419730787	0.185207748
O43166-1 1xPhospho [S1585]	SIPA1L1	26037	signal induced proliferation associated 1 like 1	0.088603831	-0.29273965	-0.409538723	-0.144591621	0.018506001	-0.188370732	0.110980805	0.054252781	0.408771622	0.635591134	0.263056112	-0.384633247	-0.170321125	-0.188531778	-0.198629031	0.420942798	-0.308123422	0.091232788	0.669774702	-0.176161278	0.063598941	-0.305508857	0.053274662	0.03454427	0.22123098	0.221798365	-0.013079017	-0.208262501	0.18242121	-0.1740173	0.18550363	0.27239173	-0.115289737	0.647816429	-0.004543054	0.227371242	-0.146435726	0.393605766	0.145204423	0.043407141	-0.215066711	-0.491674599	-0.302357176	0.086742147	-0.197434169
O43166-1 1xPhospho [S1632]	SIPA1L1	26037	signal induced proliferation associated 1 like 1	-0.086806873	-0.514186904	-0.117644698	-0.295403352	-0.054809169	-0.114942504	0.278317643	0.10596608	0.763753901	0.608229414	0.187584618	-0.345791841	0.237269537	0.148973779	-0.246066237	0.361896041	-0.938567348	-0.602957633	-0.221024489	-0.317991671	-0.054703505	-0.344945814	0.886976946	0.294463374	0.165901158	0.363687148	0.176255643	-0.208846178	-0.303061477	-0.684999864	1.040249284	0.135777715	0.604968643	0.345036209	-0.869604161	-0.95839265	0.585424854	0.685646631	0.760490631	0.508943853	0.081903714	-0.557027037	0.065729652	0.025958032	0.303656428
O43166-1 1xPhospho [S1734]	SIPA1L1	26037	signal induced proliferation associated 1 like 1	0.047695157	-0.400366166	-0.488127849	-0.191180951	0.128610007	-0.344337544	0.31144716	0.150120036	0.643393859	0.768606974	0.190335983	-0.429088866	-0.185302709	0.144374687	-0.082174863	0.500905008	-0.382751657	0.170868763	0.60486914	-0.185375527	0.019999986	-0.308179457	-0.188469878	0.339376766	0.202952116	0.524327675	0.657199284	-0.105639567	0.064419586	-0.636639144	-0.157624154	0.05932629	-0.135922981	0.014822941	-0.634170176	-0.531060159	-0.480784125	-0.038277359	0.595686064	-0.267435557	-0.517748195	-0.292499075	-0.982178427	0.135599376	-0.331900715
O43166-1 1xPhospho [S208]	SIPA1L1	26037	signal induced proliferation associated 1 like 1	-0.050227318	-0.593152283	-0.282990982	-0.556142245	-0.047265814	0.068278129	0.095441007	0.012857315	0.27181485	0.71531647	0.249842391	-0.379534421	0.10136822	0.030608766	-0.270953417	0.313081106	-0.704819424	-0.075776928	-0.01614674	-0.139321564	0.447271998	-0.142928375	0.52698671	-0.067431783	0.164992049	0.51136378	-0.132435007	-0.013644472	0.003336626	-0.410561203	0.416497895	0.050376943	0.040755571	0.382844106	-0.524356462	-0.334455748	0.481379627	0.738390764	0.253203396	0.079246451	-0.435110172	0.133045554	-0.593677976	-0.2424358	0.034481464
O43166-1 1xPhospho [S288]	SIPA1L1	26037	signal induced proliferation associated 1 like 1	-0.599048389	-0.871719663	-0.656004581	-0.647226644	0.08718691	-0.524032053	-0.198198412	-0.125095148	1.171905519	0.200276893	0.444619491	-0.366506879	0.545007691	0.06225134	-0.041833758	-0.040722756	-0.692533777	-0.97966046	0.04196906	-0.338273866	0.014327214	-0.497069597	0.762920956	0.250230267	0.182606865	0.384423001	0.599587833	-0.016902073	0.127649173	0.375665604	0.848720181	0.252673149	0.206671383	0.244334191	-0.065185963	0.035381	0.146729301	-0.250180466	0.142991691	0.317710444	-0.378229657	-0.836376379	-1.28311386	-0.312042979	-0.085172561
O43182 1xPhospho [S772]	ARHGAP6	395	Rho GTPase activating protein 6	0.307499214	0.703335244	-0.152670654	0.311177453	0.222012083	-0.117780304	0.152346207	-0.143235051	0.051411712	0.305458501	0.02487033	0.3009008	-0.154524019	-0.099615784	0.258372239	-0.047352358	-0.321087737	-0.256246955	0.062952823	0.164655659	-0.37358641	0.263277399	-0.297331719	-0.065306515	-0.46462037	-0.381035999	0.630810489	-0.061417853	0.375537104	NA	NA	NA	NA	NA	NA	NA	-0.087199963	-0.052965494	-0.106169855	-0.053531672	-0.002606714	-0.024301219	0.215618929	-0.253422886	-0.230609074
O43182 1xPhospho [S820]	ARHGAP6	395	Rho GTPase activating protein 6	0.949704135	2.223944499	0.143906425	0.898215928	-0.287985484	0.046474746	0.297492476	-0.054164977	0.191804011	0.018365841	NA	NA	NA	NA	NA	-0.579118879	NA	NA	NA	NA	-0.438767154	0.019540428	-0.329884832	0.063753556	-0.199038253	-0.15775751	0.608681142	0.001830537	0.491493637	0.448667783	-0.178192087	-0.500271991	-1.395079161	-0.778380566	-0.397688612	-0.327686545	-0.765383493	-0.440024128	-0.634896974	-0.22260472	-0.472799193	-1.477618782	-1.138876049	-0.199059493	-0.665974347
O43236 1xPhospho [S325]	SEPTIN4	5414	septin 4	0.633748893	0.0973744	-0.165805943	0.234613663	-0.20081566	1.321815748	-0.262882935	-0.731359223	-0.127151415	-1.262012614	-0.687879581	-0.043157226	-0.571040821	-0.866102238	0.34154871	1.047956837	-0.321842027	-0.260666511	0.346579639	-0.01281941	-0.418784583	0.510817731	-0.921369909	-0.198295472	-0.271312313	-0.096075603	-0.698544527	0.149238195	0.299415321	-0.067014316	-0.684005164	0.345602536	-0.805399511	0.18936186	0.265684036	0.654286538	-0.602226812	0.15190775	0.004971193	-0.582492697	-0.784704634	-0.316251743	-0.63130485	0.521139695	-0.307811835
O43236 1xPhospho [T429]	SEPTIN4	5414	septin 4	0.056609242	1.003968902	0.289812981	0.635925529	-0.209358695	-0.176588046	0.52376115	0.019366656	1.389265661	-0.696009037	-0.898140207	0.220789303	-0.599299105	-0.691026232	0.231885187	0.240347623	-0.368052095	0.398431371	0.221537629	0.023322974	-0.473603642	0.600397629	0.331571971	0.246964019	0.348988683	0.671887687	0.37972067	0.231920791	1.079965428	NA	NA	NA	NA	NA	NA	NA	0.042065074	0.020444211	0.085212771	-0.061177474	-0.271672047	0.323950256	0.092978658	0.77710573	0.667594396
O43237 1xPhospho [S194]	DYNC1LI2	1783	dynein cytoplasmic 1 light intermediate chain 2	0.093503971	-0.210089745	0.061904325	-0.065881223	-0.199429102	-0.094780895	0.243686638	0.087834625	0.022376863	0.204146209	0.376377161	-0.43914896	0.010537054	0.256642304	0.150199406	0.370148222	0.309697192	0.120493288	0.36684283	-0.363038291	0.238571939	-0.022556428	0.272812844	0.20159992	0.087226057	-0.140300059	0.152764981	-0.616347798	-0.182549722	-0.719911553	0.444564224	0.398118132	0.607188066	0.397936364	-0.111687252	0.033461322	-0.108586133	0.109555684	0.206566966	0.162074104	-0.278237186	0.015318325	0.028450459	0.08564744	0.443943082
O43237 1xPhospho [S407]	DYNC1LI2	1783	dynein cytoplasmic 1 light intermediate chain 2	0.113016375	-0.190019131	0.1337775	-0.174773068	-0.271224756	0.379092138	-0.217080086	-0.054489533	-0.140400491	-0.170853516	-0.119737195	-0.500407303	-0.207648087	0.197729373	-0.356138148	-0.28652175	0.156464796	0.300595261	-0.256802452	-0.209664364	-0.221879277	0.704508582	0.285151126	0.385175354	-0.04920976	-0.422097269	0.055882985	-0.407441494	-0.474726676	-0.088296311	-0.1468651	0.161317172	0.327683075	-0.253468918	-0.120457479	0.136488828	0.298907765	-0.481801749	-0.122420493	-0.025328711	0.331772697	0.533102153	0.158092015	-0.01327221	0.502280597
O43237 1xPhospho [S446]	DYNC1LI2	1783	dynein cytoplasmic 1 light intermediate chain 2	-0.122864017	-0.050603429	0.849747947	-0.036057542	0.08959558	0.057745512	0.498357194	0.597005675	1.008139004	-0.456873813	-0.090365011	-0.011081947	-0.321851388	0.846212517	-0.506197753	-0.373862017	0.156595585	0.108596927	-0.367300231	-0.134864197	0.368571392	0.32056989	0.182173719	0.774537262	0.215596472	-0.105272981	0.847121568	-0.391719905	-0.457201107	0.342604761	0.532302817	0.153672029	0.396702262	0.283707414	0.275514689	0.204718384	0.049053817	-0.540029012	-0.08833268	-0.018038971	0.216998956	-0.553804696	0.113076245	-0.720918592	0.047432897
O43242 1xPhospho [S47]	PSMD3	5709	proteasome 26S subunit, non-ATPase 3	-0.727243597	-0.256426656	-0.53633821	-0.234870271	0.022576961	-0.314515721	0.039235448	-0.509240773	-0.358110478	1.170022694	-0.124337919	-0.396180033	-0.295783365	0.662496481	-0.006976652	0.213952369	-0.155829911	-0.272829651	-0.378311118	0.083552056	-0.084784708	0.005843872	-0.18377384	0.715715052	-0.162758873	-0.170708167	0.762887172	-0.541527836	-0.1935247	-0.635324399	-0.394686063	-0.143791933	0.101493011	-0.375729464	-0.894437186	-0.560197746	-0.399335321	-0.015879951	-0.301785833	-0.488056508	-0.979663362	0.189234305	0.062909113	-0.304596223	-0.518496885
O43242 1xPhospho [S6]	PSMD3	5709	proteasome 26S subunit, non-ATPase 3	-0.267111486	-0.313265766	2.661798387	-1.461707194	-0.219084328	0.89935588	-0.914360366	0.825441943	-0.143036976	-0.646091724	0.077046519	0.601521203	-0.116380578	0.841303898	-0.043868984	0.205955401	0.126591955	-0.996087655	-1.404099523	-0.243301592	1.468724722	0.962317138	0.326441955	-0.6096039	-0.418401529	1.713119828	-0.785284269	0.287132573	-0.611552241	-0.139532375	0.179080604	0.089442313	1.33815456	0.826040585	-1.031544806	0.615522226	1.807875903	1.577455714	0.491150691	1.238492204	0.260901218	0.089640377	1.423356347	-0.109971754	1.781026442
O43251-8 1xPhospho [T67]	RBFOX2	23543	RNA binding fox-1 homolog 2	0.425176321	0.333110402	0.343454533	0.383592764	0.222622469	0.154216052	0.067317838	0.2895048	0.414370687	-0.153448823	0.142542904	0.168725528	0.136292703	-0.086591546	-0.051872047	-0.036187679	-0.082134594	0.001560457	0.235962961	-0.137131912	0.126315601	-0.17633956	-0.048445011	-0.165917456	0.046471366	-0.103904052	-0.214331964	0.190296853	0.222066563	0.170959281	0.180666098	0.068695691	0.100536979	0.42353937	0.497705026	0.353727376	-1.189152985	-0.760433026	-0.51456282	-0.057160453	0.091995927	0.64270207	-0.409146403	0.153821423	-0.841657526
O43281-1 1xPhospho [S287]	EFS	10278	embryonal Fyn-associated substrate	-0.539190659	0.798318367	-0.468604304	-0.276612184	-0.742575401	-1.03646393	0.212235813	-0.165016747	0.533054873	-1.307228255	-0.010692896	0.35319832	1.29042062	0.500886652	1.341544197	0.008195328	0.679542661	-0.623802902	-0.173074841	-1.017322135	1.031346517	-1.092048159	-0.924644122	-0.359092336	-0.13575327	0.235852853	-0.073174935	-0.572404971	-0.165399376	0.517484188	1.240373248	0.388081635	0.562543742	0.564869299	0.008959147	0.263819417	0.006247467	-0.523504464	-0.221129592	0.591269071	0.25050753	-0.272813077	-0.162258032	0.117770799	0.601628058
O43281-1 1xPhospho [S298]	EFS	10278	embryonal Fyn-associated substrate	-0.246691166	0.112868241	-0.186467059	-0.094901125	-0.22224239	-0.461703003	0.25764267	-0.106562438	0.612283327	-0.478715367	-0.125601511	0.720894894	1.075373558	0.574640922	0.763013558	0.031084049	-0.064550362	-0.252185061	-0.228968979	-0.20359688	0.736447229	-1.034173485	-0.837809569	0.154563515	-0.153919452	0.553500617	0.271294491	-0.423125079	-0.240467755	-0.063781457	1.680093573	0.79757117	0.5170798	0.047130359	-0.538659345	-0.478593625	-0.173467233	-0.701015072	-0.2486914	0.531636625	0.695168362	-0.328242362	-0.471736474	0.294074704	0.654528764
O43281-1 1xPhospho [S331]	EFS	10278	embryonal Fyn-associated substrate	-0.046484251	0.247571958	-0.212617476	-0.2280663	-0.210698089	-0.268222935	-0.316536531	-0.138870443	0.714848498	-0.550734853	-0.225691073	-0.188189163	0.015482599	0.310820425	0.519626431	-0.066010721	-0.056799699	-0.381884226	-0.353264646	-0.175613461	1.019291944	-0.121938533	-0.73682975	-0.366587243	0.044516582	0.269417453	-0.271271701	-0.75039689	-0.786048081	0.376449026	0.328831047	-0.038399316	-0.362060451	0.23218363	0.015858666	0.348822699	0.256710278	-0.121550558	0.037650534	0.762987232	0.274538152	-0.010406961	-0.346229457	0.929633344	0.453740439
O43290 1xPhospho [S448]	SART1	9092	spliceosome associated factor 1, recruiter of U4/U6.U5 tri-snRNP	-0.553400576	0.061233559	-0.372961964	-0.533491782	-0.145993831	-0.319486185	-0.001050678	-0.163536159	-0.059576043	0.849066041	0.015132359	-0.265204464	-0.14988742	0.557143085	0.154834155	-0.008523329	-0.358447559	-0.424276838	-0.28615435	-0.088978632	-0.03728804	0.124247127	-0.148136201	0.665494571	0.053738783	-0.050353555	0.664327945	-0.074980902	0.074211985	-0.378058378	-0.411417682	-0.203212511	-0.262436927	-0.536065435	-0.75153388	-0.708449835	-0.165753128	-0.510093769	-0.177861827	-0.2607121	-0.846677381	-0.512112619	-0.994829213	-0.353230395	-0.537133816
O43290 1xPhospho [S598]	SART1	9092	spliceosome associated factor 1, recruiter of U4/U6.U5 tri-snRNP	0.127973693	0.213039945	0.002990068	0.02219487	0.177265611	0.313364804	0.044821425	0.054265211	-0.245597595	0.595769669	0.220151481	-0.221065191	-0.063407037	-0.063634943	-0.089572379	0.039304825	-0.062160987	0.956308792	0.320209578	-0.1748474	-0.231856437	0.838094313	-0.103681078	-0.082213663	0.300042755	-0.039246368	0.060528284	0.02529956	0.33322019	-0.809296691	-0.311681587	0.12256598	-0.294319595	0.115877982	-0.408710678	0.12053722	0.160933064	0.466275239	0.356004224	-0.138073121	0.148100229	-0.011989411	0.481300157	0.281808252	0.060233035
O43294-1 1xPhospho [S137]	TGFB1I1	7041	transforming growth factor beta 1 induced transcript 1	0.50655613	-0.496186425	-0.094678746	0.046393979	0.275732945	-0.071188996	0.228933383	0.594759281	1.087933146	-0.571565776	0.339570289	-0.377675399	-0.214707948	-0.278149372	0.048995301	0.785239279	-0.228573436	-0.415509107	-0.251764157	0.16424505	0.009539885	-0.111093944	-0.132344651	0.483281571	0.396051983	0.03959663	0.598950832	-0.001657973	-0.077608786	-0.715753297	0.515883412	0.776702773	-0.156346281	0.364467499	-0.127166414	-0.31116352	-0.01648165	0.087494972	1.325885332	-0.565618766	0.598622016	-0.096254882	-0.159686117	1.026664678	-0.441987697
O43294-1 1xPhospho [S143]	TGFB1I1	7041	transforming growth factor beta 1 induced transcript 1	0.023157408	-0.163366417	0.104266991	0.343603175	-0.157540181	-0.106331674	0.477391599	0.231893467	0.475234069	-0.149636391	0.184521978	0.143758409	0.043646425	-0.22636855	0.190029969	0.683015021	-0.000950265	-0.077146423	-0.111218042	0.105815552	-0.058536098	0.057746235	-0.377914056	1.004230004	0.457403289	0.287849742	1.07413326	-0.017187574	-0.25497352	-0.292036963	0.404241032	0.318617346	-0.321386112	0.402310075	0.327085141	0.336841075	-0.159952116	0.178753447	0.954662813	-0.53657106	0.190132693	-0.012614059	-0.047298306	1.108655951	-0.137259552
O43294-1 1xPhospho [S164]	TGFB1I1	7041	transforming growth factor beta 1 induced transcript 1	-0.235781605	-0.414018717	0.37500326	-0.482699497	-0.470836519	-0.327531274	0.6668071	1.373812277	1.553841921	-0.517695986	0.045606341	-0.243486794	0.919365163	-0.115326473	-0.419078863	0.003331635	-0.905942979	-1.047523436	-0.864710292	0.19778578	-0.110308993	-0.600971166	0.055148649	1.357547508	0.113456738	0.329810237	1.957627181	0.23731589	-0.560942901	-0.210488855	1.320827357	-0.210284989	-0.47884949	0.5721706	-0.355020455	-0.458894893	0.377352625	-0.543211657	1.550766057	-0.344696081	0.193311562	-0.047366183	-0.558071853	1.699490938	-0.320432149
O43294-1 1xPhospho [S192]	TGFB1I1	7041	transforming growth factor beta 1 induced transcript 1	0.491580176	0.058335608	-0.087452995	0.790296184	-0.073885071	-0.498226108	0.598448214	0.278894695	1.270157371	-0.912182369	0.35539558	-0.072769225	-0.047592317	-0.230544981	0.221689282	1.22702653	-0.50030203	-0.255251576	0.376770523	0.848920129	-0.306385023	-0.252459529	-0.387921038	0.33720732	0.387209442	0.279678896	0.530854408	-0.15007743	-0.296214643	0.476180736	1.359518418	1.389420607	0.415613324	0.591091206	0.654445055	0.830396735	-0.032035089	0.69647516	2.240670403	-0.876111048	1.639776634	0.693785003	0.337683327	1.771482177	0.150812935
O43294-1 1xPhospho [S194]	TGFB1I1	7041	transforming growth factor beta 1 induced transcript 1	0.535975087	0.123255191	0.286704458	0.608321434	0.127957483	-0.164214264	0.399613294	0.374453141	1.033633785	-0.233177757	0.281548129	0.208663846	0.002134582	-0.451075063	0.201050658	0.862209719	-0.149694143	0.035648032	0.087640915	0.663862155	-0.144626963	0.046051437	-0.384825389	0.54232175	0.561627075	0.426031456	0.739226223	0.091848191	0.049965034	0.983688849	0.839049398	0.548577185	-0.070262928	0.295728301	0.575708492	0.550890507	-0.015381612	0.005125463	1.578662512	-0.601501806	1.081077041	0.461644144	0.687860405	0.994279284	-0.124798858
O43294-1 1xPhospho [S403]	TGFB1I1	7041	transforming growth factor beta 1 induced transcript 1	0.68538687	-0.640503729	0.473993372	-0.316249071	-0.261540319	0.345827253	-0.465294625	0.019023275	-0.044542594	-0.754551743	0.426744085	-0.259252684	0.018653676	-0.139374205	0.074965435	0.885508859	-0.417451068	-0.065577267	-0.071188802	-0.095804295	0.686811709	-0.557656014	0.079071007	-0.07374452	0.131230074	0.001276089	0.091385745	0.169779086	0.206979985	0.567638372	0.643027219	1.054221125	0.250826945	0.439191399	0.533082619	0.72473932	-0.353581922	0.005809195	1.117536261	-0.195022133	0.784429352	-0.272759091	-0.129934236	0.508616142	-0.379999231
O43294-1 1xPhospho [S418]	TGFB1I1	7041	transforming growth factor beta 1 induced transcript 1	0.206958416	-1.122714753	0.053116352	0.091165654	-0.4582364	0.143101826	0.03043613	0.232869213	0.976046865	-1.096323799	0.783608362	0.110978608	0.069716509	-1.179611681	0.110230353	0.987459153	-0.3366008	-0.033439975	-0.32402948	0.307723232	0.289579423	0.078646112	-0.762800566	0.208106923	1.063914547	0.522618361	0.946748885	-0.150892367	-0.189161838	-0.196336742	-0.255645624	0.324398421	-0.732734796	-0.09120715	0.021201716	-0.227916358	0.16232534	0.635783839	2.294122475	-0.707513715	-0.251332278	-1.021991224	-0.537995545	1.476127368	-0.58474889
O43294-1 1xPhospho [S68]	TGFB1I1	7041	transforming growth factor beta 1 induced transcript 1	-0.474972162	-0.75615125	-0.463367777	0.211555418	0.258587701	-0.084243794	0.309057334	-0.042605496	1.101020692	-0.822810848	0.892957798	0.147155201	0.667040128	-0.639660442	0.218801717	0.763877047	-0.436981535	-0.684787618	-0.247411671	-0.021288349	0.532924584	0.022521434	-0.577187814	-1.871832759	0.364946925	-0.111671534	-1.798339645	0.534225591	0.24176889	0.191557833	0.271269033	0.402659813	-0.572755757	0.094511843	-0.053912264	-0.065677868	-0.925484681	-1.132711206	0.387851045	-1.855352894	-1.004459046	-1.439536934	-1.847646849	-0.278978675	-1.68252906
O43294-1 1xPhospho [T33]	TGFB1I1	7041	transforming growth factor beta 1 induced transcript 1	0.269327465	0.705126035	0.258987113	0.377441315	0.958948398	-0.323124394	0.210158806	0.015024215	1.433712003	-0.065351324	0.412667376	0.337391968	0.062551488	-0.361875341	0.59379928	1.1500275	0.170701092	0.107312546	0.315156612	0.190538331	0.032267986	0.396829417	-0.05156628	0.778073876	0.703055368	0.498068225	0.961152809	0.094267189	0.35754859	-0.148232606	1.507316074	1.434230269	1.074459332	0.809505897	0.229106251	0.636203336	-1.064290059	-0.695854886	1.097274118	-0.88289241	1.290558881	1.675876259	0.162895667	0.490557509	-0.793082473
O43294-1 2xPhospho [S137; S140]	TGFB1I1	7041	transforming growth factor beta 1 induced transcript 1	0.325787491	-0.425965002	-0.200184255	-0.202635387	-0.163909739	-0.126516312	0.265905794	0.455713592	1.398210033	-0.717977514	0.589940349	-0.393138906	0.399005213	-0.301049674	0.055200361	0.693823494	-0.701243896	-0.776081133	-0.787038683	0.557493404	0.172113235	-0.517434437	-0.84322291	0.885031918	0.31325578	0.136448861	1.395154943	0.0620808	-0.003586322	-0.568719787	0.359825849	0.888277237	-0.817289439	0.442473605	-0.58765214	-0.383990216	-0.42622785	-0.285593572	1.024296177	-0.694464177	0.502893987	0.194196934	-1.069038904	0.834956353	-0.502807713
O43294-1 2xPhospho [S137; S141]	TGFB1I1	7041	transforming growth factor beta 1 induced transcript 1	0.461759086	-0.451080298	0.075527863	-0.026707868	-0.20212896	-0.148496471	0.255504988	0.451262405	1.187440866	-0.845821126	0.317167332	-0.141264873	0.025934458	-0.463610146	0.110704185	0.730826149	-0.45061089	-0.364637327	-0.518690174	0.277680667	0.144800423	-0.056017877	-0.609842494	0.667112333	0.566741992	-0.020024449	1.030887321	0.031821653	-0.064565847	-0.38422756	0.267129929	0.680941946	-0.849725669	0.250943675	-0.119290085	0.050690954	-0.52974861	-0.249236244	0.984061605	-0.613103976	0.325171983	-0.031999417	-0.80305157	0.758306514	-0.489135372
O43294-1 2xPhospho [S137; S143]	TGFB1I1	7041	transforming growth factor beta 1 induced transcript 1	0.568830508	-0.307457402	0.138365158	0.165137512	0.032511255	0.136637697	0.163846109	0.269725419	0.491572682	-0.638504545	0.214498922	-0.30679122	-0.252507844	-0.546554448	0.04119933	0.707167207	-0.380304852	-0.047374118	-0.462343615	0.020702643	0.306734985	0.06912377	-0.649747784	0.092739484	0.649598066	-0.115652419	0.540892005	0.053310224	-0.028828213	-0.366981146	-0.105073915	0.412797582	-1.124597795	0.080530251	0.036434421	0.252197679	-0.311608637	0.116445203	1.442081273	-0.652832164	0.598330289	-0.295350618	-0.939709369	1.013860836	-0.339907403
O43295 1xPhospho [S858]	SRGAP3	9901	SLIT-ROBO Rho GTPase activating protein 3	-0.377554485	-0.302239382	-0.288433505	-0.099880226	-0.23933815	-0.511005495	-0.075938381	-0.475037	-0.335295949	0.143773688	-0.053573795	0.161791366	0.311785225	0.72271764	0.056740526	-0.35097098	-0.139938469	-0.593564679	-0.37661213	0.648432512	-0.574114499	0.16827076	-0.107959342	-0.10933375	-0.341875295	0.917027423	-0.223563586	0.257601045	-0.493250475	-0.138353894	-0.578359871	-0.60030512	-0.557324255	-0.473897158	0.055152595	-0.609745044	-0.124328792	0.549806543	0.018786176	0.236831566	-0.07735575	0.058360978	0.500885061	0.369221743	0.979913418
O43303 1xPhospho [S372]	CCP110	9738	centriolar coiled-coil protein 110	0.332583919	0.022475459	-0.316942606	-0.415264538	-0.584364789	-0.262592883	0.073211149	-0.352105779	-0.003432544	0.249479255	0.085252976	0.153828286	-0.532227204	-0.502474858	-0.687237113	-0.274294731	-0.384574323	0.60793094	-0.120928172	0.221755955	0.234764951	0.105478856	-0.085103467	0.009320103	0.305226809	0.139754478	-0.040082292	0.26767657	0.01917716	-0.038093249	-0.721517481	-0.235445985	-0.579131358	-0.54060928	-0.246192561	-0.126188891	0.102099363	0.455651592	-0.312649183	-0.140191055	-0.064375061	1.026911728	0.410826568	0.43383341	0.071588188
O43306 1xPhospho [S54]	ADCY6	112	adenylate cyclase 6	-0.120164482	-0.116275707	-0.02440226	0.199632298	0.074906608	-0.157136591	-0.116174602	-0.03295332	-0.001819965	-0.343353631	0.130762169	0.366657502	0.120618018	0.063043851	-0.164344065	-0.096482184	0.04146863	0.932418636	-0.269912811	0.249076167	0.229576182	-0.353661345	-0.120970027	-0.320848661	-0.324128799	0.056518094	-0.137260339	-0.29002743	-0.303133731	-0.271499314	-0.081445835	-0.337119756	-0.306878985	-0.838797738	0.042971561	-0.269720125	0.122783754	0.0000972	0.084333967	0.14244945	0.301166127	-0.13726652	0.436996562	-0.187048462	-0.391227816
O43306 1xPhospho [S576]	ADCY6	112	adenylate cyclase 6	-0.471635049	-0.065306469	-0.161629115	0.324975792	0.056041352	0.068470943	0.218937827	-0.425039617	0.069804145	-0.010621667	-0.015915793	0.399199271	0.105461204	0.203025491	-0.021172002	-0.001331112	0.115799284	0.211216097	-0.115168679	0.444233806	0.446443395	-0.187548941	0.621460461	0.110427527	-0.273208584	0.187017263	-0.017880419	-0.186152791	-0.087469881	-0.174710664	0.578788046	0.236583105	0.569924951	-0.161184655	-0.00028306	-0.331390481	0.634998524	0.066161149	-0.069228362	-0.028725704	-0.367798476	0.225468066	0.555552438	0.068970846	0.07145229
O43310 1xPhospho [S18]	CTIF	9811	cap binding complex dependent translation initiation factor	-0.379701833	-0.415115595	-0.553348844	-0.142026009	0.102976429	-0.001304267	0.240487252	-0.158224024	0.115126721	-0.170581555	-0.222936225	0.121544159	-0.040643135	0.068426223	0.201261754	0.221420622	0.153267927	-0.897849257	-0.289803349	0.40017233	-0.194143543	-0.092107459	-0.035739682	0.826468723	0.474787778	-0.102703404	0.185900982	-0.024513025	0.529591047	NA	NA	NA	NA	NA	NA	NA	-0.567596096	-0.7021876	0.021446386	-0.646486587	-0.743781279	-0.063975569	-0.270420783	-0.717588404	-0.910745162
O43312-1 1xPhospho [S272]	MTSS1	9788	MTSS I-BAR domain containing 1	-0.406407668	0.115982864	1.614492787	-0.174779661	0.207381809	0.384473962	0.291103384	0.220343025	0.122782065	0.089967656	-0.67493398	-0.23092884	0.290496249	0.075160271	-0.672818036	-0.324742367	-1.020871861	0.084537557	0.269929385	0.321929703	-0.282040077	-0.702922989	0.845143425	0.064742239	-0.343958817	0.234439075	-0.472691527	0.409282215	0.396231379	0.586645579	0.108447893	-0.375251524	1.507706986	-0.275025867	-0.424467402	-0.655453974	1.462855467	0.135666521	0.571336487	0.215547155	-0.097123929	0.449783851	0.377571588	0.142557066	1.227621759
O43314-1 1xPhospho [S1006]	PPIP5K2	23262	diphosphoinositol pentakisphosphate kinase 2	0.388101109	-0.256340564	0.168506075	-0.046342408	-0.251456418	0.677966633	-0.290446925	-0.194675719	-0.283701929	0.035053741	0.206781557	0.061649466	-0.558633418	-0.375421846	-0.050016549	0.203143624	-0.197460296	0.032094718	0.364220946	0.638770834	0.417686928	0.289306157	0.199443894	-0.034602895	0.132432471	0.131050687	-0.179865268	-0.028261914	0.073674465	0.480344924	0.749429797	0.126077846	0.4292517	-0.035109419	0.435077797	0.582195994	1.143709231	0.188715556	0.247206923	0.595653977	-0.047553409	0.739512276	-0.173569487	0.614274707	0.454915476
O43314-1 1xPhospho [S1016]	PPIP5K2	23262	diphosphoinositol pentakisphosphate kinase 2	0.30184075	0.003968902	-0.006967985	0.282676422	0.002539213	-0.189632194	0.10381652	0.202289437	0.007076636	0.176840802	0.359830503	0.035225404	-0.282598507	-0.174012311	-0.184511654	0.228371274	-0.007058282	0.603845661	0.958703584	0.206149123	-0.066997736	-0.200803662	-0.385477041	0.273476688	-0.037422499	0.614281713	0.219657984	0.004718848	-0.137014533	NA	NA	NA	NA	NA	NA	NA	0.101656894	0.308032369	-0.004663432	0.722337174	0.352348066	0.717762693	-0.166391885	0.50176898	0.583555013
O43314-1 1xPhospho [S1108]	PPIP5K2	23262	diphosphoinositol pentakisphosphate kinase 2	0.184275375	0.132975249	-0.046767689	0.147490649	0.275955975	0.529252103	0.254635783	-0.118396589	0.404862586	-0.18668415	0.400027256	0.23262574	-0.036997202	-0.007329221	0.379810014	-0.051725127	-0.056811955	-0.446330367	0.471506817	0.340753049	0.184031263	0.021499097	0.247017493	0.512318559	0.031998027	0.108899088	0.602821163	-0.034875399	-0.310156403	0.067123608	0.098844596	0.098215388	0.175704705	0.246333942	0.05367239	-0.035173696	0.497274263	-0.202408996	0.199458804	-0.638422152	-0.260813844	-1.650336891	0.13512278	0.431226373	0.706363791
O43314-1 1xPhospho [S1180]	PPIP5K2	23262	diphosphoinositol pentakisphosphate kinase 2	0.188821489	0.055909831	0.764174984	-0.160943952	0.099916742	0.217795782	0.113191586	-0.162029781	0.39810169	0.161514137	-0.108351331	-0.434206664	0.086276886	0.155138692	-0.251425321	-0.149490228	-0.46267528	-0.210696654	-1.141494674	-0.158443827	0.687701476	-0.036577429	1.003638051	0.103266183	0.024282505	0.153471162	0.179581056	0.138653082	-0.228967827	-0.026311783	0.484517332	-0.173993761	-0.023298719	0.508764403	0.005905578	-0.298475206	1.165360407	0.139201457	0.017537279	0.265957374	-0.246256632	-0.31832318	0.451602765	-0.327581769	0.236088624
O43314-1 1xPhospho [S38]	PPIP5K2	23262	diphosphoinositol pentakisphosphate kinase 2	0.034531014	-0.310155963	-0.230512273	-0.075704902	-0.032713943	0.262348603	0.105710632	-0.04565226	-0.046447939	0.578721164	-0.075604018	-0.368609914	-0.259333041	-0.321873558	0.098154104	-0.032550921	-0.009027937	0.862505807	-0.169165878	-0.083970774	-0.182782704	-0.092642148	-0.237333448	0.068638249	0.046553053	0.131667585	-0.013285465	-0.041254164	-0.247240898	NA	NA	NA	NA	NA	NA	NA	0.865718253	1.660366842	1.465921757	1.354768595	1.03892776	1.794359132	1.802462624	1.793807481	1.628952722
O43314-1 1xPhospho [S493]	PPIP5K2	23262	diphosphoinositol pentakisphosphate kinase 2	0.169350455	0.04931687	-0.216278014	-0.026803704	0.177081801	-0.134784939	0.045008776	-0.053116265	-0.325639282	0.654559106	-0.10325779	0.156006834	-0.29954532	0.015779279	0.175021968	0.431702468	0.214395491	0.081266052	-0.069113171	0.109208503	0.517054683	0.126742306	-0.186945861	-0.2345704	0.073674153	0.147116101	0.164015567	-0.021476075	-0.038365515	-0.223200421	-0.168123358	0.155442162	-0.18282855	0.529948451	0.421145543	0.436090171	-0.442888464	-0.566109644	-0.665999073	-0.14741307	-0.864186145	-1.602179073	0.004980761	0.018773846	-0.481676612
O43318 1xPhospho [S367]	MAP3K7	6885	mitogen-activated protein kinase kinase kinase 7	0.507978572	-0.24944093	0.116964542	0.086782629	-0.03226809	0.457311034	-0.098882492	0.089401155	0.287117636	-0.224165354	-0.183803017	-0.631363348	-0.019566572	-0.073185776	-0.082833912	-0.408688052	-0.519620705	-0.903288785	-0.412881114	-0.032037275	0.529649198	0.189800829	0.386677101	0.213889174	0.200096995	-0.044023529	0.018028089	-0.067394631	0.018219812	0.120578387	-0.028798291	-0.244240905	-0.23021366	-0.48758423	-0.199740333	-0.492986087	-0.364589375	-0.615468846	-0.141043881	-0.811906569	-0.792127996	-0.977240097	-0.461191097	-0.588214961	-0.736443402
O43318 1xPhospho [S371]	MAP3K7	6885	mitogen-activated protein kinase kinase kinase 7	-0.514766787	-0.555371432	0.358797382	-0.056549136	-0.689144548	-0.462148527	0.486019571	-0.086072891	0.294174747	-0.066462443	-0.361601863	0.236495483	1.126059929	-0.043811262	-0.047168159	-0.250898045	-0.799756154	-1.682148508	-0.773714417	0.258895053	0.664757466	0.302561207	0.44920364	0.531746144	0.417949024	0.20934475	0.51378875	-0.042581229	-0.434460206	-0.291447159	1.089260761	0.121304223	0.828206973	0.150724007	0.811220219	-0.681093292	0.427547944	-0.043373959	0.223942267	-0.004630223	-0.390338836	0.626562486	-0.620806079	0.367894904	-0.197847492
O43318 1xPhospho [S375]	MAP3K7	6885	mitogen-activated protein kinase kinase kinase 7	0.542582648	0.10873564	-0.033618966	-0.329207819	-0.400129197	0.180962389	-0.345912928	-0.239831162	0.013283432	0.905600874	NA	NA	NA	NA	NA	-0.060933918	NA	NA	NA	NA	0.187886067	0.075770024	-0.163856172	0.164259591	0.212826155	0.230202083	0.157328249	-0.387328036	-0.407155171	0.411885202	0.850697638	0.564358731	0.31980323	-0.261019841	0.675806147	0.206000645	-0.291282293	-0.415821275	-0.508317667	-0.176674121	-0.376402713	-0.152269807	-0.408290894	-0.173456605	-0.382841786
O43318 1xPhospho [S389]	MAP3K7	6885	mitogen-activated protein kinase kinase kinase 7	0.230729872	-0.018903476	-0.101331775	0.188091545	0.114188322	0.028061276	-0.036993105	-0.048372999	0.282716718	0.013608791	0.021087173	-0.114784038	-0.03550666	-0.117969392	-0.082438393	-0.461612956	0.008932183	-0.131683657	0.151354905	-0.103985553	0.091238205	-0.061979778	0.214087939	0.112347073	0.05279997	0.029976699	0.019030489	0.09453798	0.067597086	-0.303717897	-0.283051528	0.078707675	-0.245904819	0.141093737	-0.681987916	-0.559539994	0.100034879	0.095386826	0.296375241	0.222594358	0.205674682	0.534228891	0.344160591	0.360385646	-0.018276892
O43318 1xPhospho [S439]	MAP3K7	6885	mitogen-activated protein kinase kinase kinase 7	-0.101395946	-0.366350328	-0.153074094	-0.047965283	-0.04183116	0.14922404	0.060406119	-0.316937808	0.174524648	-0.175047515	0.075833849	-0.019331339	0.368963542	-0.155412659	0.202668415	0.171897378	0.134559471	-0.012009065	-0.016823283	0.181814906	0.404283397	0.246575759	-0.020744138	0.452826024	0.318496197	-0.047968683	-0.202924924	-0.061219577	-0.253382924	0.204967508	0.425682016	0.091685615	0.359209564	0.33540932	0.158288364	0.415959481	0.434052813	0.336463104	0.400415339	0.235996328	0.264977784	-0.234858621	0.365126147	0.290416066	0.208991787
O43353-1 1xPhospho [S531]	RIPK2	8767	receptor interacting serine/threonine kinase 2	-0.444598447	-0.202909786	0.040843072	-0.247412455	0.084626741	0.023911042	0.136132507	0.039173286	0.324988113	0.446099209	0.190212569	0.016237359	0.296640578	0.381488238	-0.346094895	-0.226556417	-0.468069893	-0.967744619	-0.782442592	-0.060342738	0.667604999	-0.465728759	0.557121146	0.268211538	-0.000114876	0.425723042	-0.13677098	-0.062140006	-0.455092968	0.404773075	0.693324248	-0.139360864	0.300827925	0.114273927	-0.579079605	-0.657352735	0.932809519	-0.087917153	-0.540952434	0.20562289	-0.137978775	-0.065396708	-0.172699346	-0.535726917	0.071508245
O43379-1 1xPhospho [S33]	WDR62	284403	WD repeat domain 62	0.827984867	0.523847045	-0.099945234	0.26757639	0.095067342	-0.019912213	0.57956567	0.037202733	0.110107943	0.45628607	0.23081715	-0.113934432	-0.229999928	0.012178646	-0.103633795	0.033505803	-0.019825963	-0.074024361	0.039877872	0.013698396	0.18745155	-0.398796676	0.015225897	-0.164985683	0.219192086	-0.140240539	-0.01706351	-0.09444632	-0.140424845	NA	NA	NA	NA	NA	NA	NA	-0.288212289	-0.125391713	-0.269552737	-0.150284678	0.011630657	-0.274034256	-0.015981718	-0.054130438	-0.385026422
O43395 1xPhospho [S619]	PRPF3	9129	pre-mRNA processing factor 3	-0.382702162	0.438806201	0.127890474	-0.309979321	0.022584027	0.22609104	0.032954599	0.134748062	-0.234375286	0.538700042	0.102678629	-0.223180091	-0.463133546	0.443878256	0.015154606	0.163749782	0.194735493	0.698240597	0.22422028	-0.353497565	-0.061426511	-0.031026376	-0.374691469	-0.187985804	-0.211254977	-0.121633462	-0.081488058	-0.097546528	0.194509091	-0.357451064	-0.925732953	0.133236512	-0.495716534	-0.117671198	-0.307316592	-0.162866383	-0.429499825	-0.316677672	-0.104830551	0.09642582	-0.51096005	-0.064474648	-1.150491078	-0.422733263	-0.219023476
O43396 1xPhospho [S113]	TXNL1	9352	thioredoxin like 1	0.159966627	-0.41882576	-0.226658169	-0.05934138	-0.10996146	0.313180105	0.376100162	-0.296685899	-0.317209858	-0.069855515	0.334835612	-0.242131626	-0.002332532	0.065230826	-0.202209963	-0.002186739	-0.105532	-0.554081272	0.490137358	-0.228052801	-0.193125012	-0.060210589	0.320918471	-0.358570521	-0.055395114	-0.22631677	-0.359444307	-0.219742758	0.340850226	-0.392299704	-0.075161368	-0.192365805	0.480364755	-0.482746535	-0.438898848	-0.064508986	-0.421981608	0.623201011	0.429481236	0.295697543	0.959683864	0.97770149	-0.351823473	1.52664434	0.374587911
O43399-3 1xPhospho [S96]	TPD52L2	7165	TPD52 like 2	-0.097960468	0.344722028	0.363512711	0.447392176	0.068897051	-0.165492775	0.453503036	0.07967494	0.071570781	0.004587232	0.102864401	0.777393578	0.829216642	-0.185855284	0.237292702	-0.425914472	-0.385585286	-0.473904393	-0.544753044	0.04730854	0.335985749	0.286216656	-0.351072516	0.219738817	1.555904393	0.033948447	0.652405246	0.392883742	0.126499412	0.517861691	0.689821512	-0.05594507	0.230552581	0.251906007	0.569881067	0.579421574	-0.053956326	-0.472016056	-0.059556845	-0.131766707	0.064184178	0.324474777	-0.36338348	0.214694056	-0.023715573
O43399 1xPhospho [S161]	TPD52L2	7165	TPD52 like 2	0.223953424	0.598000689	1.553598898	0.550704251	-0.094094993	-0.305356387	0.076197643	0.276380923	-0.263641995	0.752970913	0.020425964	0.304287081	0.379212408	0.330751518	-0.215900859	-0.59524749	-0.39587209	0.612487284	-0.77096183	-0.033183826	-0.026096444	-0.251540468	-0.197596254	0.187433281	1.067785897	0.07307423	1.073504528	0.103864424	-0.658681298	-0.453861956	-0.066931054	-0.476250986	-0.014440466	-0.059910551	-0.346398908	-0.411056972	1.070923429	-0.587403773	0.646327507	0.174900597	-0.413265051	0.367330256	0.01847132	-0.18454986	0.486994672
O43399 1xPhospho [S96]	TPD52L2	7165	TPD52 like 2	-0.217401989	0.637372124	0.654144439	0.644327821	0.50282271	-0.467832402	0.454285797	0.250373841	-0.011225998	-0.165181971	0.369573605	0.550361585	1.311459457	-0.232479496	0.606271163	-0.008456029	-0.411450761	-0.717683496	-0.179386078	0.177016725	0.402101158	-0.260364892	-0.255461381	0.650703449	1.324090569	0.103555929	0.960421144	0.679424642	0.548611169	-0.10494271	1.204162931	0.48612908	0.562592214	1.20301305	0.45779934	0.164293864	-0.69656748	-1.380060346	-0.067092391	-0.544455053	0.195459833	0.123829063	-0.497011996	0.446639561	-0.488144474
O43426 1xPhospho [S1049]	SYNJ1	8867	synaptojanin 1	0.180177765	0.089669996	-0.144637688	0.321666297	-0.074608252	-0.253948693	0.243134165	-0.434509537	0.243383991	0.207916878	-0.272991421	-0.253942274	-0.36572694	-0.469895091	-0.080498795	0.228673634	0.385293787	-0.146918007	0.22245814	0.176195069	-0.510858548	-0.857188479	-0.486914744	0.033065384	-0.073424407	0.152754491	-0.178750175	0.099045867	0.010468899	1.150630968	-0.177160636	0.000128985	-0.008314894	0.318453973	0.735764347	0.299108934	-0.289611126	0.198785323	0.235027818	-0.399047615	-0.416670901	-1.951154025	0.506294826	-0.103060221	-0.362752848
O43426 1xPhospho [S1392]	SYNJ1	8867	synaptojanin 1	-0.095035996	-0.063831219	0.216568099	-0.036074869	-0.207956795	0.425367906	0.387408912	-0.014259396	0.09459646	0.14047038	0.255742242	0.141024894	0.641632914	0.553338362	-0.062252195	-0.164825276	-0.541778666	-0.588735482	-0.575106033	0.153057748	0.068020451	-0.367785903	-0.028601377	0.181923446	-0.376828099	0.330125741	0.438710696	0.569750408	0.127383621	0.037327196	0.365752796	-0.089204934	0.280057189	-0.06635041	-0.053862943	-0.012890386	-0.260901101	-0.239016938	0.013278595	-0.623043443	-1.351574488	-1.430757414	-0.544521575	-0.528950161	-0.402330537
O43426 1xPhospho [S1565]	SYNJ1	8867	synaptojanin 1	-0.012204252	0.044430439	0.125198819	0.018812368	-0.056553699	-0.793337953	0.505791678	-0.170589665	-0.176923327	0.270731048	-0.165208157	-0.022670384	0.290057274	0.176220593	-0.050448593	0.031009206	-0.027439304	-0.207756877	-0.065168185	-0.196268645	-0.145726738	-0.145353163	0.201020283	-0.03680524	-0.093884641	0.623105993	-0.143033431	0.08835016	-0.029097599	0.045755005	0.393825571	-0.019814646	0.042445741	-0.13537476	-0.030995247	0.126797259	0.100669203	0.288842442	0.304988667	-0.086320239	-0.610686945	0.665010527	0.369651056	0.535862097	0.379273511
O43426 1xPhospho [T1220]	SYNJ1	8867	synaptojanin 1	0.220077186	0.011595034	-0.047247301	0.077505855	-0.252704184	-0.042273772	0.150924086	-0.166576409	-0.335242873	0.170271689	-0.144601857	0.176388157	0.223227383	0.013263022	0.125276253	0.237566746	0.049557845	-0.094037017	0.157452629	0.060141887	-0.440968859	-0.013653151	0.186977792	-0.035222098	-0.031488006	0.570502114	0.041079227	0.264722239	0.166689411	0.124693007	0.132552644	0.249820768	0.405011137	0.036414565	0.225036839	0.534360348	0.278175159	0.385928999	0.363893754	-0.355773517	-0.346181509	0.371890409	0.615050415	0.138463714	0.431990697
O43426 2xPhospho [S1049; S1053]	SYNJ1	8867	synaptojanin 1	-0.147974796	-0.479621538	-0.338851189	-0.03939831	-0.076853285	-0.166102566	0.020854091	-0.450329757	-0.405759376	0.003406089	0.070653128	-0.02221772	-0.083904493	-0.109962335	0.22514733	0.078064047	0.356683997	-0.246584151	0.116873352	0.257278732	-0.400801482	-0.364834099	-0.150943557	0.305838728	0.06725295	0.292212192	0.074805078	0.056703377	0.316759582	0.5329171	-0.367548456	0.090766542	-0.044540313	-0.046065723	1.168135446	0.520592849	-0.466696956	-0.280096497	0.551161448	-0.054559775	0.879780071	0.900811117	0.441184764	0.603142767	-0.091386554
O43432 1xPhospho [S1409]	EIF4G3	8672	eukaryotic translation initiation factor 4 gamma 3	-0.256463826	-0.403332948	-0.580029011	0.215199982	-0.072274498	0.279385509	0.288102212	-0.462301909	0.180115098	-0.270302095	-0.099819744	0.056120337	-0.029128035	-0.223056261	0.051610637	0.309706395	-0.10895538	-0.182895143	0.233618805	-0.274795987	-0.446036185	0.544662268	0.039759694	0.386804694	0.126112346	0.148601293	-0.13176689	-0.227022904	-0.073895844	-0.038158797	0.007297663	-0.06854896	0.311339413	0.221971259	0.036589051	0.401493356	-0.070565668	0.426010783	0.169595414	-0.505198144	0.134796942	0.299973849	-0.072910769	0.111541278	-0.130874774
O43432 1xPhospho [S232]	EIF4G3	8672	eukaryotic translation initiation factor 4 gamma 3	-0.143233902	-0.000803035	-0.38179371	0.28627026	0.042941618	0.420288308	-0.003851576	-0.133827471	0.211384466	-0.197127913	-0.02953699	0.238043974	0.100635246	-0.351546164	0.120141479	0.340240281	-0.076018143	0.350656368	0.208490493	0.046862259	-0.361327246	0.678930932	-0.082530677	0.214733878	-0.124355132	0.138513553	0.195264039	-0.186032379	-0.151028787	-0.147276131	0.296465697	-0.143413493	0.570782736	-0.047345098	-0.293876717	0.115866848	0.065818524	0.096036599	0.13196046	-0.541267987	-0.046192702	-1.312955144	0.61874705	0.005337202	-0.242526451
O43432 1xPhospho [S495]	EIF4G3	8672	eukaryotic translation initiation factor 4 gamma 3	-0.417869784	-0.194342232	-0.50059765	0.314807939	-0.316916688	0.269101858	0.225897846	-0.338977791	-0.106327416	0.125633118	-0.235157228	-0.053149036	0.138568318	-0.464039664	0.083408053	0.131126842	0.14993657	0.300449034	-0.087099621	-0.269435368	-0.14607844	0.270201544	-0.015686043	0.421560107	0.211394701	-0.095020567	0.148708892	-0.017800533	-0.267000497	-0.322205433	0.380231074	-0.335946157	0.448401392	0.008471929	-0.5227722	0.160552731	-0.048983997	-0.150299699	-0.187372987	-0.926428039	-0.940133047	0.118255485	-0.79025769	-0.401180129	-0.421658379
O43439 1xPhospho [S237]	CBFA2T2	9139	CBFA2/RUNX1 partner transcriptional co-repressor 2	-0.231142627	-0.078992547	0.329305102	-0.269502629	-0.017631362	0.385914395	-0.595759632	-0.262559525	-0.324311788	-0.263455737	0.252990648	-0.069697942	0.276810528	0.344601343	-0.070016988	0.521996342	-0.270603872	0.474414765	0.159816083	-0.117741451	-0.171373318	-0.088368971	0.288564176	-0.45497804	0.326175597	-0.181343753	-0.075817366	-0.004991458	0.253956537	-0.567592773	0.470328358	0.05271463	0.296571485	0.064221004	-0.610747738	-0.167799671	0.17915472	-0.028528018	-0.182274541	0.459248824	0.424092314	-1.298909323	-0.002825578	0.019083139	-0.061010911
O43439 1xPhospho [S264]	CBFA2T2	9139	CBFA2/RUNX1 partner transcriptional co-repressor 2	0.0756962	-0.02844081	0.224594418	-0.137726028	-0.235728403	0.070690076	-0.187947216	-0.190785693	-0.22871472	0.217429425	0.014424644	-0.004149371	0.256765359	0.050043351	-0.01171257	-0.103152582	-0.151310921	-0.244983959	-0.608387665	-0.041866701	0.4349885	-0.153070224	-0.023698484	-0.023465582	-0.117581352	-0.118873221	-0.019175946	0.133032515	0.446057454	-0.168372106	-0.03023058	-0.477039551	-0.137794796	-0.538799335	-0.096158424	-0.636247563	0.109457651	-0.24324799	-0.265536913	-0.197287908	-0.28784426	-0.166798	-0.247142443	-0.25704604	0.033467646
O43463 1xPhospho [S391]	SUV39H1	6839	SUV39H1 histone lysine methyltransferase	-0.611339178	-0.580281918	-0.202382961	-0.47035873	-0.2687085	-0.102754743	-0.0732536	0.000534518	-0.371265792	0.15597873	-0.05928377	-0.42068322	-0.339528602	-0.38243547	0.385722245	-0.209775057	-0.114441902	0.266437793	-0.724160987	0.144295398	0.263856701	-0.165571351	-0.225532357	0.201171761	0.403560499	0.025293453	0.497938523	-0.065908638	-0.120857351	-0.205186752	-0.222375746	-0.0096329	-0.143061828	-0.094426813	0.028870975	0.077689407	0.094543036	-0.047884546	-0.061040613	-0.114887614	-0.29284971	-0.322106842	0.155524931	0.295207787	0.298579618
O43482 1xPhospho [T14]	OIP5	11339	Opa interacting protein 5	-0.118730993	0.203662292	0.088277817	-0.014359053	-0.275134369	-0.162249178	-0.582373803	-0.051163845	-0.320706979	0.505428947	0.351653897	-0.20390119	0.032578932	0.023118875	-0.151836717	-0.267510359	0.259697534	0.467968861	0.127006595	-0.25326888	NA	NA	-0.278966457	NA	NA	NA	NA	NA	NA	0.012216111	-0.651018522	-0.361447783	-0.609517012	-0.286875003	-0.385850607	-0.004373708	0.297094615	-0.175879555	-0.026118653	0.056287928	-0.218484486	-0.454310993	0.112523087	-0.589658378	0.391084231
O43488 1xPhospho [S255]	AKR7A2	8574	aldo-keto reductase family 7 member A2	0.550784718	0.094650849	-0.488000729	0.35476769	-0.26658071	0.251569983	0.452981494	0.0930028	0.425635408	0.094559442	0.111595844	0.401332848	-0.134473436	-0.579008466	0.010153002	-0.431983328	-0.354419841	-0.754413119	-0.216567721	0.731594098	0.021344911	-0.179606502	-0.497526168	0.352730543	-0.207173783	0.037005932	0.14705093	0.38175573	0.193050794	0.506353166	-0.709259243	-0.655171386	-0.543133991	-0.653699121	0.166526872	-0.476745135	-0.243463558	0.026573664	-0.374950291	-0.323606875	0.20533696	-2.090535232	-0.138001902	-0.143182721	-0.089180035
O43491-1 1xPhospho [S614]	EPB41L2	2037	erythrocyte membrane protein band 4.1 like 2	0.72642686	0.744128887	0.577574122	-0.066857982	-0.338815474	-0.445547116	0.33114038	0.633089438	1.317010208	-0.181158263	-0.068470194	0.697477912	0.123159655	-0.108026908	0.264285281	0.150911613	-0.000176155	0.666377818	0.278955833	0.40847186	-0.044027069	-0.267278643	-0.442329767	0.054230782	-0.448585722	-0.094174304	0.079342147	0.257920818	-0.296300319	-0.211222721	0.510427385	0.026254847	0.000139866	0.880407927	0.030101469	-0.093379066	0.180260685	-0.380553376	0.739020393	-0.281812554	0.503632658	-1.194720708	0.05382918	0.574628474	-0.144648009
O43491-1 1xPhospho [S647]	EPB41L2	2037	erythrocyte membrane protein band 4.1 like 2	-0.129636531	-0.131492616	-0.233307211	-0.384713849	-0.106396383	-0.330235301	0.4238251	0.573661914	0.356883764	-0.570169524	-0.066029745	0.592673492	0.114119672	0.296876229	0.33196476	0.028241438	-0.199110663	-0.334079253	-0.091017806	0.81481599	0.041356707	-0.020037753	0.049584876	0.819895219	0.315573524	-0.198036992	0.396068664	0.638281541	-0.009942496	-0.745731855	-0.383035897	0.215046397	-0.15101449	0.215696946	-0.001413109	-0.377426323	0.888813501	-0.128020268	1.378317506	-0.673222505	-0.113234143	-0.325243717	0.854225973	0.135245389	-0.338370565
O43491-1 1xPhospho [S683]	EPB41L2	2037	erythrocyte membrane protein band 4.1 like 2	0.708958583	2.266464259	1.385531774	1.593683981	0.565354702	-0.020298322	0.453935303	-0.06727003	1.658649185	0.192612314	-0.159524149	1.487976679	0.520001173	0.115879924	1.531753515	0.873672623	0.550476001	1.300484966	1.53927348	0.741914911	NA	NA	0.455263017	NA	NA	NA	NA	NA	NA	1.972131078	1.280376616	0.465402254	0.857105922	0.888543919	1.800159225	1.809738361	-0.13199864	-0.238680726	1.298978015	-0.572718905	2.209498263	3.034378475	1.708477037	1.557141319	0.680000919
O43493-1 1xPhospho [S298]	TGOLN2	10618	trans-golgi network protein 2	-0.112987925	-0.315244048	-0.665713403	0.395864065	-0.268340019	-0.772488907	1.296595979	-0.161159407	0.365631504	0.433677377	-0.445590955	0.008511631	-0.646182795	0.458011333	-0.602973253	0.696372632	0.092689663	-0.411614526	-0.502842112	-0.443323137	-0.466826413	-0.191879323	-0.677231748	1.285266257	-0.202785644	0.003445335	0.025894755	-0.453933311	-0.065454831	-0.610785812	-0.094980781	0.2485947	-0.66067586	1.088729523	0.167219337	1.792027223	-0.795077107	-1.004696657	0.838775765	-0.935474504	0.465996581	0.040826088	-0.180511793	0.29012646	-1.05830657
O43493-1 1xPhospho [T296]	TGOLN2	10618	trans-golgi network protein 2	0.064669329	-0.348087017	0.081031096	0.169790256	0.263483526	0.142610256	0.393216275	0.111531685	-0.240567767	-0.106709166	-0.233958689	-0.317522044	-0.621118726	0.181091271	-0.580404164	0.196842078	-0.080741972	-0.358912075	-0.061583431	-0.501431857	-0.081241023	0.110275392	0.024855692	0.260815015	-0.091399701	-0.020319517	0.152310174	0.133880278	0.326522883	-0.620429671	-0.241242955	0.024664414	-0.038187775	0.161721361	-0.150292868	0.480729909	-0.645479257	-0.857488676	0.25570991	-0.990565938	-0.659710149	-0.68544991	-1.11125556	-0.065685976	-0.926268399
O43516-1 1xPhospho [S276]	WIPF1	7456	WAS/WASL interacting protein family member 1	-0.394375944	0.024168517	-0.105906384	-0.728603739	0.385111247	-0.37235043	-0.565778997	-0.118553709	0.186671864	-0.318853741	-0.033273895	-0.60000722	0.230921958	-0.049114335	0.210068937	-0.287632416	-0.292470715	-1.115879478	-1.028573887	-0.375948224	0.452610443	-0.258805238	-0.530701542	0.408198133	-0.06088026	0.276482792	0.069112255	0.463797463	-0.030505874	0.29065274	0.041143919	0.318028421	0.109358033	1.057793919	0.439866431	0.575530936	0.299308801	-0.361045798	-0.154751511	-0.182729537	-0.345162307	-0.626184913	-0.243823128	-0.151669351	0.295378728
O43516-1 1xPhospho [S340]	WIPF1	7456	WAS/WASL interacting protein family member 1	-0.087753576	-0.086698564	-0.033491372	-0.226177376	0.205690671	-0.26819912	-0.072567294	-0.042628112	0.180108088	-0.036870348	-0.075597638	-0.190674019	0.479453258	0.181994435	0.088100809	-0.010588871	-0.100636942	-0.629539865	-0.408179512	-0.220232035	0.206129594	-0.355818014	-0.259445383	0.292948341	-0.060410268	-0.10510941	0.247202651	0.67080061	0.063888471	0.076007939	0.232650898	0.016185915	-0.165701579	1.033854376	-0.143754975	-0.531522655	0.211847399	-0.470526657	0.226024203	-0.343889266	-0.086698317	-0.686134333	-0.251197605	-0.640240311	0.355854926
O43521-11 1xPhospho [S104]	BCL2L11	10018	BCL2 like 11	0.184878324	-0.046146766	0.948583766	0.02271136	0.071774081	0.915746858	0.045584699	-0.171935943	-0.048874498	0.464571949	NA	NA	NA	NA	NA	-0.022860767	NA	NA	NA	NA	0.3012715	-0.2573729	-0.328855899	-0.194921392	-0.285256211	0.094577874	0.040632024	0.10404531	0.950925256	0.79673228	0.931765973	0.724161193	0.745849969	-0.055461584	1.180607478	0.234355491	0.423833085	0.400014259	0.102037699	1.132443223	0.10835586	0.548314477	-0.398789627	0.108385154	0.233058148
O43524 1xPhospho [S253]	FOXO3	2309	forkhead box O3	-0.399397823	0.288452094	-0.035980082	0.049294085	-0.519728605	0.177387049	-0.160909082	-0.239633453	0.125731797	-0.061983384	-0.093631484	-0.242389824	1.612695531	-0.803895457	0.051204211	-0.464111544	-0.049532872	-0.450821392	-0.781106491	-0.46569323	-0.014318736	-0.571616783	0.365421772	0.388608102	-0.008848588	0.347026735	-0.046246479	-0.719631233	0.232511977	0.4741457	0.237194673	0.783961347	-0.768130132	-0.616758379	-0.029069518	0.145393661	0.299777865	-0.072988226	0.140465571	1.263586549	0.519203681	-0.362140978	0.34075335	0.128869903	0.138446384
O43524 1xPhospho [S284]	FOXO3	2309	forkhead box O3	0.131025118	0.052463531	0.0989721	0.505193355	-0.672364666	0.572179217	0.219308446	0.052736758	-0.295514523	0.295464969	-0.289773517	-0.385486929	0.939928372	-0.247068859	-0.222070911	0.247732426	0.675641891	0.068816437	-0.335156235	-0.164325677	-0.135329758	0.480711744	-0.034501267	-0.004170503	0.309079441	-0.100576286	-0.201157503	-0.614797283	-0.235350598	-0.236856765	-0.40839672	0.537872817	-0.620756889	-0.103639585	-0.143481526	-0.17870216	-0.071045591	0.105981472	0.301340097	0.132303797	-0.009355669	0.077563751	0.351873527	0.048462576	-0.043964073
O43524 1xPhospho [S311]	FOXO3	2309	forkhead box O3	-0.859552824	0.869500468	0.329888481	0.042285137	-0.656971797	-0.338625733	0.324452342	-0.003665316	0.561517192	-0.056565406	-0.075916679	-0.168871934	1.411392402	-0.3347318	0.155404845	-0.497518867	-0.175716352	-0.527049024	-0.221009867	-0.162784019	0.030944602	-0.207284005	0.351422783	0.621225116	0.147882569	0.241428213	0.242869802	-0.215669615	0.19868428	0.667014088	-0.391200332	-0.591047304	-0.810859772	-0.624124071	0.185903381	-0.649541451	0.00229886	0.334490472	0.14934864	1.427281095	0.184754764	0.360284853	0.701696354	0.024228276	-0.074237902
O43524 1xPhospho [S413]	FOXO3	2309	forkhead box O3	-0.041558514	0.548120237	0.221661368	0.093986395	-0.375093299	0.380829202	0.009189413	0.246548653	0.384817633	-0.117564482	-0.266908441	-0.08923061	0.936628667	-0.273263638	-0.012228761	-0.255137981	-0.01672317	-0.758070483	-0.463058181	-0.205850954	0.26780187	-0.34824268	0.419512166	0.279455808	-0.073556625	0.192477093	0.169610239	-0.421046403	0.094270932	-0.142640196	0.101943696	0.456776834	-0.219986435	-0.077519264	0.086256961	-0.194416	0.269655093	0.457815094	0.373346925	1.361189136	0.696638119	0.040924198	1.054769075	0.070065396	0.349133814
O43524 1xPhospho [S425]	FOXO3	2309	forkhead box O3	-0.073021388	0.737929406	0.110369634	0.221512516	-0.223467014	0.277636246	0.331156463	0.243557409	0.51368202	-0.196665324	0.147316463	-0.0588587	0.853042071	-0.532454868	0.069262839	-0.267959149	0.059424319	-0.449668578	-0.431529621	-0.072628335	-0.105026771	-0.732632919	-0.140109912	0.464913872	-0.029999156	0.404330976	0.316288386	-0.636694731	0.14164285	-0.036750043	0.295316105	0.363042263	-0.310876416	-0.120793683	0.007580722	-0.162744431	-0.386536969	0.645717135	-0.447676316	0.617383978	0.985714472	0.845805316	0.73241773	-0.039658107	0.167355296
O43561 1xPhospho [S224]	LAT	27040	linker for activation of T cells	-0.203969146	0.001636907	0.05186875	-0.460866314	0.223788196	-0.306023171	-0.96094363	-0.927419978	-0.509128408	-0.06127656	-0.220451083	-0.143313243	0.278626983	0.135146211	0.864220463	-0.02264992	0.637335191	-0.55949809	0.126526187	0.210899838	-0.620376587	-0.567746049	-0.506514345	-0.441012406	-0.606625798	-0.434723773	-0.022984521	0.650963289	0.654814541	-0.345816197	0.533997854	0.710825169	0.380731322	0.230959046	-0.659164933	-0.512750898	-0.815591366	-0.746483537	-0.45393379	-0.833696725	-0.389863979	-0.526759843	-1.286062758	-0.852611491	-0.378243005
O43561 1xPhospho [S40]	LAT	27040	linker for activation of T cells	-0.119976852	0.022019213	0.03970236	-0.187894721	0.017595153	-0.527589742	-0.74861112	-0.599385006	-0.390178281	-0.055518615	-0.200562484	-0.044598065	0.074921339	0.104576527	0.769811068	0.118078182	0.527263857	-0.261438213	0.480629423	-0.102872925	-0.668985898	-0.50277228	-0.731833291	-0.454981033	-0.448719137	-0.32139714	-0.255074055	0.295958825	0.531688388	0.004128035	0.419050192	0.444912719	0.300327263	0.019671434	0.23410643	0.11643294	-0.093605194	-0.418571163	-0.3818259	-0.458353636	-0.461260622	-0.20915376	-0.373039092	-0.555992401	-0.214563492
O43561 1xPhospho [S84]	LAT	27040	linker for activation of T cells	-0.467654138	0.223133174	0.436068137	-0.38640272	0.340219405	-0.466977518	-0.717456276	-0.732954074	-0.58342767	-0.521991753	0.244414366	-0.296778686	0.845911728	0.224785468	0.510578078	-0.307733353	0.025230563	-0.301941302	-0.281956414	-0.289489176	-0.239653343	-0.523236581	-0.209325051	-0.20327233	-0.662386239	-0.31216116	0.422754432	0.997431041	0.500342959	0.622919528	0.721827204	0.029613515	0.055981291	0.236924701	-0.088395909	-0.133545268	-0.589698888	-0.743743338	0.025878632	-0.703736973	0.153735763	0.495825077	-0.474187076	0.755451161	0.087896996
O43566 1xPhospho [S203]	RGS14	10636	regulator of G protein signaling 14	-0.097729941	0.673407996	0.063064326	0.255344336	0.065105954	-0.497969802	-0.559070082	-0.221811812	-0.331620366	0.098592183	-0.292371534	-0.321477078	-0.160404912	0.059475084	0.726634336	0.371396024	1.028076942	0.636054078	0.400702015	-0.291224101	-0.010264392	-0.412986493	-0.223304333	-0.020861171	-0.399948766	0.268462658	0.530899131	0.565806675	0.318972407	0.679136498	-0.325005426	0.202177632	0.150835854	-0.229177317	-0.26985606	0.356834754	-0.434766591	-0.45633353	-0.224355342	-0.012539505	-0.288909152	-1.15944846	-1.259886221	0.112233659	0.325626434
O43566 1xPhospho [S288]	RGS14	10636	regulator of G protein signaling 14	0.125429386	-0.128898329	0.115927141	-0.100883372	0.407549177	-0.22587883	-0.17249707	-0.372123942	-0.347222816	-0.390184009	-0.386269408	-0.339433338	0.0622974	-0.131861353	0.883219731	-0.364494463	0.533764152	-0.349041831	0.061432828	-0.495449699	-0.908671591	-1.152333175	-0.696753818	-0.10586508	-0.606233892	0.229669436	0.22979116	0.750709009	0.238382712	-0.33051928	0.367558076	0.394156237	0.438628102	0.565386258	-0.588675287	-0.1679721	-0.401895359	-0.542116585	-0.324962155	0.038006692	-0.598919564	-0.635158339	-1.177287776	-0.631712227	0.438153039
O43572 1xPhospho [S187]	AKAP10	11216	A-kinase anchoring protein 10	-0.085397056	-0.239100071	-0.581515486	-0.282294888	0.079859066	-0.00586134	0.659971357	-0.597180735	0.367085663	-0.451845993	-0.210084679	0.138829506	-0.142235795	0.307172778	-0.201171482	-0.19603651	0.26286744	0.008293784	-0.301368983	0.247622619	-0.524785549	0.156798483	-0.044465328	0.887823119	0.496044663	-0.37232136	-0.08986843	-0.458455454	-0.4417679	-0.081077745	-0.446609272	-0.241157379	-0.435715	-0.401754696	-0.12023144	0.476657191	0.05029247	-0.389446124	-0.098679533	0.117612633	-0.018349584	0.584415191	-0.08224926	-0.140528268	-0.046154203
O43581-1 1xPhospho [S52]	SYT7	9066	synaptotagmin 7	0.489086914	0.027257389	-0.346090771	0.246327753	0.215193063	-0.324519276	-0.170936056	0.208291555	-0.053682043	0.332689843	-0.16912438	0.133497182	-0.677673074	-0.493404313	-0.465618605	-0.18718722	-0.538790738	-0.046301084	-0.88656367	0.36009096	-0.614934277	1.414368794	1.005375939	0.026891843	0.763549966	-1.185262945	-0.757534669	0.124028653	-0.505131369	1.682290793	-0.849301173	-0.69622954	-1.277818037	-0.199584975	0.529911292	0.484144407	-0.840579621	-2.080704626	-1.616884336	-1.343103965	-0.968197579	-0.233333926	0.03902784	-1.103424813	-2.08145365
O43583 1xPhospho [S73]	DENR	8562	density regulated re-initiation and release factor	-0.400690736	-0.141168723	0.025466263	-0.347732778	-0.209267678	-0.228354933	-0.109326346	0.034043667	-0.36450451	0.584208128	0.439879099	-0.504909354	0.002229541	0.113923709	-0.104963799	0.092778451	0.251048766	-0.031235102	0.134725622	-0.126258614	0.439108267	0.241119035	-0.160988442	0.178653141	-0.192211018	-0.124337102	0.325920312	-0.488906104	-0.723904405	-0.867942544	-0.998065407	-0.023663878	-0.593402912	-0.341500718	-0.680130275	-0.350912154	-0.154472099	-0.579851485	-0.528549253	-0.213125264	-0.615612076	-0.027474723	-0.092661307	-0.432381717	0.257869614
O43598-1 1xPhospho [S128]	DNPH1	10591	2'-deoxynucleoside 5'-phosphate N-hydrolase 1	0.130619976	-0.044353866	0.266847923	0.009822026	0.05817793	-0.26686349	-0.152753979	-0.007412995	0.067304447	0.090250412	0.423796404	0.119705186	0.094308052	-0.687203957	0.246906567	0.450808699	0.304549106	-0.263978368	0.350884489	0.099466533	-0.59563115	-0.365251724	-0.489026736	-0.053243841	-0.19186209	-0.271122707	0.200028117	0.275219873	0.214437249	0.147235511	0.41390734	0.529221683	-0.016755874	0.32060439	0.004566098	0.055295109	-0.428757183	0.482721516	0.548035932	0.083376773	-0.038716428	-1.187231375	-0.011187248	1.204239699	0.294268746
O43598-1 1xPhospho [S169]	DNPH1	10591	2'-deoxynucleoside 5'-phosphate N-hydrolase 1	-0.443856213	-0.067550309	0.694916485	-0.532350737	0.902256141	0.005020018	-0.147507597	-0.040641792	-0.204967438	0.736819222	0.161611475	0.325427304	-0.085478404	-0.293065275	0.204453298	0.14231737	0.39973628	-0.03698398	0.023908735	0.387467167	-0.417716215	-0.503207148	-0.087675322	-0.99674312	-0.096587237	-0.473337386	-0.006547066	-0.337684574	-0.177424705	-0.135929913	-0.119326869	0.010073004	0.26631381	-0.141454503	-0.049208661	-0.039564878	0.055090735	0.47939353	-0.03710141	0.317766227	-0.182043224	0.222162191	0.132928567	0.057321427	-0.10165949
O43598-1 1xPhospho [S28]	DNPH1	10591	2'-deoxynucleoside 5'-phosphate N-hydrolase 1	0.458751057	0.196104875	0.553312547	-0.017966691	0.41657185	0.078388047	0.540658036	0.346055815	0.030887048	0.189633036	0.19213131	0.249470299	0.324081226	-0.259254099	0.153445912	0.08079606	0.038345278	0.066075716	0.472089842	0.073410604	0.025298039	-0.202414496	-0.235373257	-0.062430008	0.393466965	0.335950574	-0.155393281	-0.018122815	0.106881073	0.549248206	0.557879466	0.142749876	0.506887135	0.370427652	0.795101341	0.243503596	-0.943751257	0.688369454	0.363931458	0.541277866	0.140614842	-0.055870004	0.061363231	0.579241785	-0.370415003
O43633 1xPhospho [S203]	CHMP2A	27243	charged multivesicular body protein 2A	0.321671101	0.489752913	0.22537554	0.091375055	0.140186612	0.271159871	0.318556563	-0.20370194	0.002855087	1.056357607	0.160771423	0.019815505	-0.418748433	0.421263787	-0.339597366	-0.004104016	-0.139175782	0.015192677	0.015085747	-0.117084415	-0.324523461	0.169856005	0.702803106	-0.267356246	0.130152686	-0.376985319	-0.236785613	-0.107833703	-0.353327764	-0.427355507	-0.506688304	0.157691671	-0.174473954	0.251948175	2.008857131	-0.19367848	-0.179397196	0.398941597	-0.064666611	-0.301814813	-0.075049081	0.451596282	0.488711297	0.370273589	0.23429657
O43639 1xPhospho [S90]	NCK2	8440	NCK adaptor protein 2	0.054534914	-0.073529283	-0.402879116	0.416179305	-0.664419394	-0.454122022	0.800485928	-0.336107845	-0.289130846	-0.649315802	-0.191518932	0.209937946	-0.003395798	-0.042813974	0.047783747	0.569698042	0.455768561	0.346074213	0.056473325	0.608291565	0.332716531	0.516544285	-0.069221528	-0.043077765	-0.002360475	-0.389029712	-0.191356304	-0.357283193	0.111178258	0.246381728	0.7421973	0.504309452	0.466216405	0.63403569	0.516290282	0.481313985	-0.020254475	0.070912081	-0.510493131	-0.156685413	0.31368761	0.993838091	0.938992419	-0.207064577	-0.360386386
O43679-1 1xPhospho [S263]	LDB2	9079	LIM domain binding 2	0.984173406	0.894241015	0.536522492	0.139300495	-0.034261939	-0.110500786	0.409580252	0.001602346	0.445240661	-1.607395483	-0.329564107	0.901925137	-0.102345292	-0.563904452	0.658452958	0.937690614	-0.190800658	1.176871599	0.980797753	-0.029720594	-0.260085151	0.656805654	0.059874736	-0.149354659	0.190788488	-0.349009186	-0.073234782	0.247593252	0.649419106	0.19715776	0.865758124	0.81207854	0.129863743	0.617033802	0.142909464	0.815686957	-0.217529475	-0.090410128	0.023902675	-0.399096264	0.488722894	-1.178750551	-0.333616795	0.204432017	-0.087700454
O43684 1xPhospho [S325]	BUB3	9184	BUB3 mitotic checkpoint protein	0.843521903	-0.422064006	0.670745825	0.22508527	-0.161357026	0.368034681	-0.359604433	-0.390642167	-0.397814051	-0.666047697	NA	NA	NA	NA	NA	0.198463686	NA	NA	NA	NA	-0.61163963	-0.140203079	0.18050084	-1.87759283	-0.470390227	-0.379873321	-2.059521301	0.355363802	0.510521877	0.247995447	0.254980671	-0.256218804	-0.017771451	0.34092077	0.05065106	0.381750196	0.311702523	1.095380275	0.263086726	-0.018319311	0.483876129	-0.145030055	-0.157281	0.337950096	0.102273396
O43707 1xPhospho [S191]	ACTN4	81	actinin alpha 4	-0.104824996	-0.322105043	-0.376175029	-0.215243532	-0.014004951	-0.123122152	-0.060441964	0.288475263	0.755216403	-0.415190059	0.630382856	0.10831583	0.717449915	0.21114597	-0.473105005	-0.03254329	-0.809967946	-1.942301073	-1.419005818	0.866983097	0.451348112	0.378495627	-0.563882613	1.035564194	0.533151125	0.469427866	1.393570649	0.14025637	-0.565606122	-0.100505696	-0.156354841	-0.121721397	-0.542518348	0.25070841	-0.165786626	-0.161698516	-0.474964836	-0.755797269	0.494760075	-0.607187662	-0.426369174	-0.09982185	-1.401514128	-0.041751898	-0.918437147
O43719 1xPhospho [S387]	HTATSF1	27336	HIV-1 Tat specific factor 1	-0.464438574	-0.247655674	0.118692117	-0.656057731	0.160138239	0.373493404	0.150051176	0.540924639	-0.034567222	-0.503179651	0.07308462	-0.084851253	0.312118257	0.485987649	0.077345567	-0.374262274	-0.318332674	-1.140519285	-0.466919367	0.237636536	0.126897409	0.433095293	0.834679317	0.10878157	0.120292156	0.162036944	0.890883558	0.05944831	-0.536924202	-0.46476941	0.613731281	0.044566462	0.801636534	0.340978195	-0.355615548	-0.706370472	0.94957097	0.218791598	-0.380554481	0.767192303	0.049751953	0.06025948	0.976332795	-0.429776446	0.57781957
O43719 1xPhospho [S453]	HTATSF1	27336	HIV-1 Tat specific factor 1	0.312450405	-1.054137759	0.139184953	-0.262132003	-0.10742058	1.22201433	-0.451650578	-0.062490545	-0.559434042	-1.356469864	0.65728158	-0.30929115	0.043740814	-0.346525301	0.044768013	-0.087966766	-0.180898836	0.189654997	0.444332484	-0.35616293	0.192723159	0.51255475	0.314890289	-1.922376279	-0.02261037	-0.35461964	-1.65997568	0.409068029	0.16761023	0.030016797	-0.900758743	0.388939844	-0.975913465	0.940667863	0.357725885	0.499767821	0.324633225	0.066963659	-0.038515236	0.295406616	-0.226680215	-0.461752434	-0.38262464	0.379130991	-0.028841345
O43719 1xPhospho [S481]	HTATSF1	27336	HIV-1 Tat specific factor 1	-0.78895407	-0.546788984	-0.238984747	-0.839384263	-0.717195592	1.017451759	-0.024231456	-0.307880031	-0.558560925	1.029554449	-0.165188172	-0.75661714	-0.108362684	-0.892872552	-0.485503964	-0.489119644	-0.302108253	-0.338611005	1.013873425	-0.612169489	0.075619995	0.736512068	0.248180154	-0.466310731	0.304310632	-0.512728478	0.467113624	-0.62722072	-0.249810508	0.177801899	-0.422605469	0.26002378	-0.199669088	-0.403696174	0.099857871	0.255707938	0.762910761	-0.635753344	-0.51716839	-0.361273118	-0.750511139	0.062264899	0.468926117	-0.9122788	-0.348969047
O43719 1xPhospho [S498]	HTATSF1	27336	HIV-1 Tat specific factor 1	-0.008665702	-0.525603126	0.102638399	-0.77693342	-1.109729817	0.691838938	-1.10583323	-0.084195894	-1.245857937	-0.93761479	-0.33832225	-0.657225662	-0.721557167	0.291329801	1.294368259	-0.518521926	-0.252968424	0.477181055	-0.023776069	-0.444788663	-0.335243351	1.844368676	-0.719004549	-0.736851918	-0.629073942	0.039590615	1.374835028	-0.398205276	-0.411518986	-0.332708437	-1.22778163	-0.324982	-0.335644847	0.346468924	0.013047564	0.00974009	0.576599196	0.613406787	-0.134041965	1.470617701	0.033137524	1.064648451	0.246691318	0.463128583	0.711784394
O43719 1xPhospho [S529]	HTATSF1	27336	HIV-1 Tat specific factor 1	-0.16821454	-0.233167728	-0.693584814	-0.057870902	-0.28437484	0.93525196	-0.101345852	-0.291823977	-0.558968494	0.296231912	0.340480519	-0.800493488	-0.66195381	-0.067650777	0.043892784	-0.28516129	-0.32194346	0.249473533	0.414891815	-0.021788245	-0.141549866	1.008767612	-0.381319502	-0.245163332	0.216834672	-0.310643287	0.605156461	-0.157944931	0.060376807	-0.737775999	-1.230053876	-0.421774958	-0.757064644	-0.81117573	-0.92591865	-0.917674418	-0.436165728	-0.903369537	-0.966566176	-0.721282914	-1.024486262	-0.291814058	-0.707787189	-0.524614442	-0.713556556
O43719 1xPhospho [S544]	HTATSF1	27336	HIV-1 Tat specific factor 1	-0.540221991	-0.704172132	-0.485487273	-0.562464716	-0.567122811	0.469942404	-0.086127662	-0.645102376	-0.538438947	-0.312640747	-0.009361997	-0.736503416	-0.116015511	-0.631958771	-0.088587651	-0.269355466	-0.395910124	-0.311921973	0.518721752	-0.511743732	0.143775094	0.860847447	0.579427411	-0.282449418	0.196389653	-0.299684413	0.897302155	-0.255940125	-0.108923527	NA	NA	NA	NA	NA	NA	NA	-0.029867648	-0.339294796	0.180967705	-0.323653683	-0.811670456	-0.093557038	-0.216287197	-0.395421367	-0.132941269
O43719 1xPhospho [S579]	HTATSF1	27336	HIV-1 Tat specific factor 1	-0.072390533	-0.370480806	-0.107693103	-0.392161402	-0.337997156	0.918871114	-0.011519872	-0.096858703	-0.362428481	-0.077574294	0.216178327	-0.376385602	-0.051046805	0.031577587	0.1519646	-0.215043827	-0.198392331	-0.123526858	0.239706989	-0.09864951	-0.132098007	0.414546885	-0.14971596	-0.363817668	0.092496793	-0.313385938	0.647421869	0.099689811	-0.082832622	-0.04834981	-0.782119815	-0.093694997	-0.676519124	0.166588916	-0.095920551	-0.042439629	0.278652595	-0.225721183	-0.383675573	0.18644683	-0.468442499	-0.478025453	-0.524250952	-0.227043761	0.020086552
O43719 1xPhospho [S624]	HTATSF1	27336	HIV-1 Tat specific factor 1	-0.214418422	-0.815505915	-1.170210842	0.106950875	-0.351485943	1.323959726	-0.652810362	-0.887445363	-0.907007686	-0.173478325	0.58866705	-0.725706388	-0.562076688	0.215819568	0.193476967	-0.193450972	-0.397326613	-0.026087367	0.201039097	-0.327466224	-0.220561314	0.656628482	-0.210924376	-0.432726315	0.162945178	-0.187191729	0.298181504	-0.033256169	-0.246235602	-1.008849575	-1.678115863	-0.173694263	-1.37151181	-0.487346908	-0.807458208	-0.810249139	-0.95868962	-0.774233893	-0.874183154	-0.979591147	-1.101133385	-0.885517881	-0.366702053	-0.570043748	-1.08814203
O43719 1xPhospho [S642]	HTATSF1	27336	HIV-1 Tat specific factor 1	-0.270166195	-0.394039239	-0.282585902	-0.446325664	-0.435637941	0.879354819	-0.020017688	-0.093744449	-0.527610124	0.114667779	0.236365552	-0.388895105	-0.134868486	0.08130465	0.204625108	-0.184855321	-0.154347969	-0.051134542	0.260302787	-0.026493255	-0.245265224	0.34464833	-0.442234561	-0.381680759	0.195586041	-0.302932027	0.671310649	-0.031750197	-0.084666794	-0.457028009	-1.412382337	-0.32141059	-1.206769044	-0.247466169	-0.258565779	-0.481253613	0.175646767	-0.229760202	-0.326898955	0.081949841	-0.470749304	-0.369073948	-0.288621429	-0.114491307	-0.035269047
O43719 1xPhospho [S676]	HTATSF1	27336	HIV-1 Tat specific factor 1	-0.367549503	-0.278237379	-0.355414134	-0.407499769	-0.598341621	0.829739584	0.084958323	-0.14799257	-0.499890026	0.37262144	0.096539435	-0.404516545	-0.132803428	0.14648939	0.178877598	-0.329685951	-0.050791859	-0.194799132	0.125728898	0.008831175	-0.343947777	0.222695978	-0.92175157	0.012707032	0.069315682	-0.306477913	1.030237948	-0.08956394	-0.178786506	-0.727789098	-2.084630538	-0.754954303	-1.889760472	-0.799945478	-0.611651508	-0.967013425	0.326989579	-0.226116398	-0.466577424	0.022164072	-0.644122575	-0.50224395	-0.972981763	-0.275351923	-0.000295109
O43719 1xPhospho [S702]	HTATSF1	27336	HIV-1 Tat specific factor 1	-0.389118689	-0.305147517	-0.340261486	-0.386180793	-0.229937202	0.928972346	0.017206501	-0.072193383	-0.34907226	0.126885363	0.197737515	-0.432781675	-0.257317062	0.089152126	0.203916265	-0.131371628	-0.24204496	-0.072534074	0.17482923	-0.03040023	-0.171515481	0.542203739	-0.046963276	-0.382088056	0.094907842	-0.206689178	0.657518798	-0.016348441	-0.136524491	-0.608952897	-0.919604522	-0.043064374	-0.771936016	0.067751116	-0.399073581	-0.615348911	0.236822295	-0.186242639	-0.325944592	0.069787002	-0.399014606	0.096314755	0.080598871	-0.15104078	-0.035402915
O43719 1xPhospho [S713]	HTATSF1	27336	HIV-1 Tat specific factor 1	-0.333095488	-0.158195919	-0.757730655	-0.366215978	-0.347917184	0.792737293	-0.328016916	-0.356679081	-0.704036629	0.274256123	0.162203118	-0.512667639	-0.328052063	-0.039974347	0.218859423	-0.188311619	-0.420820871	0.013458421	-0.160811518	-0.069735785	-0.213287138	1.226739274	0.409723533	-0.504065096	0.024967303	-0.223704303	0.314946445	-0.159304838	-0.257491889	-0.68083723	-1.157001384	-0.313412887	-0.851872676	-0.633540027	-0.603160292	-1.135379656	-0.011938258	-0.452099815	-0.362297874	-0.473085805	-0.879859781	-0.063707801	-0.371385292	-0.155611592	-0.085056852
O43719 1xPhospho [S714]	HTATSF1	27336	HIV-1 Tat specific factor 1	-0.759776308	-0.986087488	-0.389420125	-0.406773537	-0.439651433	0.932349184	-0.392983594	-0.468849558	-0.43298634	-0.41962963	0.268926348	-0.301635639	0.23971466	-0.16320864	0.298396945	-0.25341425	-0.223682196	-0.143524227	0.06020505	-0.017073298	0.318088243	0.463232063	0.564147297	-1.202332763	0.183875899	-0.664528221	-0.864665561	0.042380471	0.139788587	-0.618496031	-1.088557499	0.242471112	-0.723693203	-0.008065832	-0.795776312	-0.761255761	-0.079176046	-0.593987834	-0.254120027	-0.392315386	-1.41286031	-0.236513363	-0.984334401	-0.469262777	-0.400154334
O43719 1xPhospho [S721]	HTATSF1	27336	HIV-1 Tat specific factor 1	-1.287581271	-0.068745281	-1.167271346	-0.672574243	-0.278865361	0.12213423	0.018197057	-1.023840504	-0.444381781	0.659008233	0.134443835	-0.553920437	-0.363147887	0.54736371	0.470423901	0.117480711	-0.336919875	-0.790916415	-0.313553121	0.257066898	-0.398395591	0.553487247	0.006322671	0.961836373	0.394826	-0.57002269	1.15228622	-0.21951761	-0.351001852	-0.55060211	-0.038072161	0.101967839	0.190950336	-0.13467777	-0.571890236	-0.695304496	-0.210618737	-0.410172919	-0.778632385	-0.55264968	-1.052274997	-0.093660069	-0.542170758	-0.822187673	-0.701026213
O43719 2xPhospho [S494; S498]	HTATSF1	27336	HIV-1 Tat specific factor 1	-0.160533304	-0.695798074	-0.019219241	-0.577625184	-0.422255427	1.943648766	0.421313881	-0.356910988	-0.592418664	0.166459106	-0.18523265	-1.123312619	-0.117522491	-0.404475292	0.095385272	-0.574739048	-0.201922189	-0.446255215	0.42901667	-0.309583989	-0.185137728	0.436555928	-0.583352858	-0.18115539	0.446922179	-0.838213304	1.043983258	-0.50462633	-0.496802871	-0.551030834	-1.142311143	-0.349030612	-1.165430757	-0.12558861	-0.276367043	-0.251017256	-0.065168417	-0.515334741	-0.322925169	-0.206924925	-0.462218552	-1.183723358	-0.012276943	-0.360618275	-0.144140892
O43719 2xPhospho [S616; S624]	HTATSF1	27336	HIV-1 Tat specific factor 1	-0.557658616	-0.267948101	-0.460530218	-0.57534374	-0.474021054	0.663750839	0.127803195	-0.068016026	-0.503400107	0.237888428	0.142575633	-0.403806948	-0.279514926	0.197433306	0.253524566	-0.178805027	-0.081041548	-0.105628647	0.081123127	0.099476309	-0.305715008	0.425073027	-0.561864973	-0.076645726	0.209769657	-0.231909522	1.019061985	-0.097160866	-0.061161386	-0.654570446	-1.583755604	-0.339008577	-1.246024443	-0.416282581	-0.429136946	-0.85141906	0.250260512	-0.408099672	-0.227978721	-0.047261961	-0.887914142	-0.256811699	-0.807938634	-0.148836912	0.004007048
O43719 2xPhospho [S616; T633]	HTATSF1	27336	HIV-1 Tat specific factor 1	-0.538945601	-0.297310465	-0.422000837	-0.585541974	-0.536843823	0.615803898	0.071861915	0.020054017	-0.478133493	0.279813642	0.243341182	-0.321713062	-0.106469992	0.235947806	0.340657743	-0.065373044	0.05895985	-0.012562759	0.031066042	0.16759209	-0.296432766	0.363182234	-0.100482607	-0.151598354	0.178468067	-0.282593715	0.980889062	-0.078818747	-0.044629642	NA	NA	NA	NA	NA	NA	NA	0.31638322	-0.342113337	-0.316792518	0.130803628	-0.652868972	-0.189585395	-0.919545457	-0.191126373	0.117958377
O43719 2xPhospho [S702; S713]	HTATSF1	27336	HIV-1 Tat specific factor 1	1.103126596	-1.58433209	0.462514059	-0.274760035	-0.416572926	1.947641337	-0.994455517	-0.304027874	-0.775711006	-1.390910572	0.131178625	-0.097368224	0.528267934	-1.976648304	-0.55282339	-0.428887402	-0.665258024	0.275190787	0.604666574	-1.326390866	0.052504427	0.843135972	1.078864678	-1.326554965	-0.620464632	-0.992868584	-1.00392641	-0.168189966	-0.062165397	0.164749012	-0.988300092	0.113378537	-1.179549122	0.780704897	0.960127319	0.5907829	1.076607388	0.630061812	-0.79528209	0.798413188	0.976816515	-0.122219656	1.256911511	-0.420556566	0.804272186
O43741 1xPhospho [S108]	PRKAB2	5565	protein kinase AMP-activated non-catalytic subunit beta 2	0.452598167	-0.09648028	-0.304706627	-0.191743234	-0.098566552	0.066940055	0.441821308	0.430152724	0.300908949	-0.048534703	0.151928769	0.566399707	-0.337754994	0.130415127	-0.020394228	0.151816371	-0.34761455	-0.0494279	-0.607128453	0.35508317	0.493245117	0.233127011	-0.612418294	0.269040062	-0.033688241	0.162352652	-0.072279138	0.104436878	0.025056571	-0.113480023	-0.467792757	-0.297215277	-0.780471244	-0.459944049	-0.032647852	-0.32380928	0.1793205	0.99849319	0.332018182	-0.46996707	0.536466118	-0.555903401	-0.390537075	0.834707435	-0.215802635
O43741 1xPhospho [S183]	PRKAB2	5565	protein kinase AMP-activated non-catalytic subunit beta 2	0.096640691	-0.303290221	-0.225739517	-0.012929949	0.136369519	-0.432043457	0.268670634	0.203749881	0.512625607	-0.098318232	0.273413048	0.401031978	-0.180414298	0.250507695	-0.029037658	0.410896042	-0.080122732	0.279419235	-0.048124538	0.188349002	0.26956227	-0.211594712	-0.211269221	0.429026895	0.131383261	0.14333405	0.373280057	0.06314288	-0.022187751	0.568240046	0.541083866	0.067283867	0.035022951	0.243260681	0.480856757	0.282000695	-0.571451905	0.201512971	0.251391169	-0.300009438	0.001560572	-0.61739981	-0.100361909	0.704665256	-0.536228388
O43741 1xPhospho [S184]	PRKAB2	5565	protein kinase AMP-activated non-catalytic subunit beta 2	0.258924049	-0.126726571	-0.344027101	0.014014213	0.129944152	-0.822767305	0.350137056	0.429420242	0.674953792	-0.2275506	0.475116715	0.678418436	-0.196174796	0.14511828	-0.065244999	0.541143612	0.028771145	0.634924583	-0.083297444	0.2842033	0.336306073	-0.377163621	-0.705208114	0.407679498	0.060667391	0.319838571	0.428455024	-0.076717443	0.098500849	0.013641206	0.5518726	-0.145063631	-0.110584647	0.303030666	0.667960512	0.226288582	-0.434475923	0.504751903	0.792398201	-0.251122121	0.163548494	-1.455354267	-0.173546483	1.093809285	-0.463669385
O43741 1xPhospho [S39]	PRKAB2	5565	protein kinase AMP-activated non-catalytic subunit beta 2	-0.30783642	0.403482141	-0.451539804	0.140037746	-0.145900489	-0.87016775	0.520938142	0.369000411	1.154677274	0.021716614	-0.155746557	0.731972888	0.17479465	-0.172195712	0.231845944	0.393983117	0.008087852	-0.211730152	-0.469871718	0.088034378	-0.353520651	-0.353647653	-0.640263431	0.586053733	0.258824916	0.180690565	0.907345487	-0.089870086	0.05477333	0.78863428	0.982748067	-0.062109838	-0.134474814	-0.134451711	0.706989136	0.40152051	0.353388495	0.411325929	1.20356006	-0.524024648	-0.144953655	1.056386712	-0.196868444	1.531897724	0.13733337
O43765 1xPhospho [S305]	SGTA	6449	small glutamine rich tetratricopeptide repeat co-chaperone alpha	-0.643499412	-0.356309672	0.265291993	-0.199429162	-0.138033572	-0.721065125	0.05516312	0.117169148	0.136019734	0.055463202	0.467601569	0.742449221	0.325572878	1.020247023	0.489876409	0.285937442	0.752043613	-0.010988771	0.192098499	0.548876809	-0.093184129	-0.090357049	-0.064227564	0.253263678	-0.187720018	0.101112071	0.079801196	0.399587653	0.173921696	NA	NA	NA	NA	NA	NA	NA	-0.070067978	0.451392212	0.649502753	0.54337816	0.543718504	0.675155132	0.373230787	0.280097595	0.751169415
O43765 1xPhospho [S77]	SGTA	6449	small glutamine rich tetratricopeptide repeat co-chaperone alpha	-0.305653393	-0.095998197	0.174802374	-0.263864118	0.011573336	0.060775824	0.216665011	0.400080335	-0.050736813	0.369969452	-0.250335599	-0.036165244	-0.191831431	0.343742149	0.143864011	0.008478521	0.35188851	0.002111927	-0.168653468	-0.116454602	0.054952212	0.230702549	0.001301659	-0.218450305	0.240888006	-0.149038136	-0.178244025	-0.061088238	0.147725366	-0.047938667	0.518894804	0.131779498	0.149354023	0.246859714	-0.03789787	0.35039129	-0.283327611	-0.127629533	0.756512121	0.361287711	-0.006162862	0.090370861	0.104287139	0.162099452	0.167363273
O43765 1xPhospho [T81]	SGTA	6449	small glutamine rich tetratricopeptide repeat co-chaperone alpha	-0.026447419	-0.339276941	0.170273491	-0.284833535	0.099914052	0.607412137	0.050432742	0.277940069	-0.015258468	0.106095021	-0.04013542	-0.239992019	-0.274157236	0.269413947	-0.124673643	0.196693995	0.01614231	0.216225365	-0.282087343	0.608224724	0.351846261	0.066546115	-0.10801838	-0.129638516	-0.010476598	0.589442704	-0.185719272	0.06806491	0.019808372	-0.781294563	-0.162162597	0.052675667	-0.104468511	0.655034825	-0.203487842	0.299618368	-0.664654851	-0.089697467	0.134140719	-0.350326484	-0.183701033	0.014415036	0.471725408	-0.408508939	-0.302829859
O43765 2xPhospho [S77; T81]	SGTA	6449	small glutamine rich tetratricopeptide repeat co-chaperone alpha	-0.139887813	0.01262881	0.008279841	0.015657616	-0.12723884	0.316177835	0.032507923	0.332614794	-0.164058701	0.549092576	-0.105902691	-0.194746632	-0.160570203	0.145830072	0.087766271	0.010159759	0.279431054	0.157107445	-0.026435193	0.094369849	-0.131103773	0.557213464	0.309930226	-0.37922193	0.335797208	-0.322337542	-0.285000236	0.13323667	0.02442376	-0.286781809	0.574209232	-0.153095828	0.442588829	0.012368816	-0.15252692	0.241762093	-0.159762149	0.295218069	0.187244003	0.015618323	0.079596867	0.50694805	0.433133469	0.182645501	-0.046544062
O43768 1xPhospho [S109]	ENSA	2029	endosulfine alpha	-0.738408254	-0.607440284	0.258230313	-0.530206423	0.331977512	-0.595651385	-0.377553819	-0.646840393	-0.537699538	0.750040048	0.26256265	-0.129036702	-0.272460287	1.095933536	-0.164913128	-0.377320588	-0.755788113	0.373128694	-0.953442771	-0.222998855	1.130768944	0.068699832	1.152963867	-0.428367566	-0.081304938	0.404172176	-0.527718896	0.275116474	-0.470423757	-0.143029011	0.263043588	-0.37510952	1.347555333	0.656446008	0.365802321	-0.266456452	1.474508839	-0.227566188	0.26786205	0.754835286	-0.293796216	-0.324747121	-0.506100959	-1.226743251	1.111679972
O43815 1xPhospho [S137]	STRN	6801	striatin	-0.315725821	-0.468967453	-0.152664772	-0.003392925	0.064092668	-0.032468911	0.238686692	-0.093501768	-0.064847844	-0.072538398	0.094972793	-0.032317522	-0.021852149	0.123552688	0.040039832	0.245632378	0.055046879	-0.327443359	0.243807333	0.280325289	-0.160006825	-0.366573651	0.097413386	0.299310724	0.156701558	0.310552731	-0.080020484	0.340442433	0.322914598	-0.843356963	-0.468393228	0.187640178	-0.194996176	0.290606426	-0.082706495	0.579485713	0.320328149	0.195494646	0.373309884	-0.013818701	-0.16701414	-0.849144708	-0.286077458	-0.237901379	0.158025808
O43815 1xPhospho [S227]	STRN	6801	striatin	-0.422457889	-0.191694507	-0.012338677	-0.267304945	-0.14319386	-0.175140004	0.466804012	1.070835007	0.203782627	0.287420125	-0.012135266	0.439871651	0.048207451	0.003585709	-0.336370406	-0.163940906	-0.361663833	-0.120971736	-0.569656963	0.278598936	-0.153786347	-0.184028794	0.025519146	0.292669296	-0.152611037	0.035351329	-0.087999676	-0.176649959	-0.461730226	NA	NA	NA	NA	NA	NA	NA	0.523088811	0.300638827	0.067101295	0.519560953	-0.105283346	0.95341126	0.021511197	-0.203179999	0.520183583
O43815 1xPhospho [S245]	STRN	6801	striatin	-0.190326419	-0.152078009	-0.106930962	0.229697664	-0.137946622	-0.270010403	0.395918758	0.36585468	0.086550536	0.157627462	-0.528765398	0.030776822	0.244855843	-0.208248405	-0.034683915	0.129483427	0.186742493	0.128395783	0.20186198	0.285273772	-0.453784256	-0.733065233	0.090331963	0.280823173	-0.228716755	0.179471101	0.013934932	0.286603691	0.285047257	-0.169673961	0.004057929	0.055681275	0.295711892	0.42909107	0.410337885	0.694471327	0.330102821	0.078982032	0.432120152	0.447607544	0.124144935	0.970728811	0.270298684	0.284638901	0.590778761
O43823 1xPhospho [S328]	AKAP8	10270	A-kinase anchoring protein 8	0.012756536	-0.096723075	-0.086349538	0.481971981	-0.122862644	-0.329783502	-0.187879155	-0.205577584	-0.348396928	0.432053566	-0.103417325	-0.12669478	-0.579605237	-0.151801083	0.048478276	-0.015712263	0.276490264	0.235751377	0.653658986	0.07823135	-0.034327452	0.060891527	0.150110622	-0.120455044	-0.126931626	-0.140938316	-0.033008419	0.15938064	0.251655164	NA	NA	NA	NA	NA	NA	NA	-0.05811204	-0.093348961	0.049197666	0.143244749	0.14035448	0.241436313	0.357012503	0.087581262	-0.147400673
O43823 2xPhospho [S323; S328]	AKAP8	10270	A-kinase anchoring protein 8	-0.183183629	-0.013712153	-0.016451237	0.667843692	-0.252722486	-0.211541012	0.21988315	-0.050768946	-0.058140968	0.606024036	-0.197336597	0.029341723	-0.485385073	-0.194070423	0.155409527	0.034231452	0.18443882	0.266516384	0.574995985	-0.03363212	-0.009012086	0.10035175	0.157005803	-0.131436179	0.055148963	-0.071094464	0.079462254	0.199820644	-0.048239519	NA	NA	NA	NA	NA	NA	NA	-0.344856381	-0.356186575	-0.139930261	-0.109544885	-0.125418308	0.866269419	3.456550261	-0.192730259	-0.481676612
O43847-1 1xPhospho [S86]	NRDC	4898	nardilysin convertase	0.238016057	0.113720223	0.040729582	0.031153839	-0.155354681	-0.180482172	0.093110646	0.083247118	-0.392405783	0.02944678	-0.105993002	-0.080211947	0.332335713	-0.145722645	0.078247718	-0.398304089	0.846960346	-0.156716619	0.338176223	-0.407814332	-0.542946673	-0.261308185	-0.293072923	0.413232155	0.103434703	-0.357801408	0.441764527	-0.032824573	0.165276601	NA	NA	NA	NA	NA	NA	NA	-0.289923528	0.426452124	-0.042611811	-0.090887133	0.056711309	0.241970374	0.159009548	-0.057706193	0.208553438
O43847-1 1xPhospho [S94]	NRDC	4898	nardilysin convertase	-0.363464169	-0.403848939	-0.581207148	-0.187364472	-0.06486771	-0.279421546	-0.138107139	-0.920500184	-0.104437516	-0.119575237	0.069380736	-0.436206222	0.05952476	0.245588972	-0.028556211	-0.188080394	-0.047049914	-0.84076527	0.242478679	-0.367403129	-0.135570842	0.258301868	0.753221296	0.29849791	0.600661879	-0.471716757	0.658973089	-0.097852239	-0.294162095	-0.244930146	-0.370426213	-0.147882213	0.186118709	-0.023689459	-0.32087011	-0.421556263	-0.064779779	-0.229665028	-0.375411275	-0.612444855	-0.654914538	-0.51872679	-0.929819535	-1.131980999	-0.303863383
O43852 1xPhospho [S44]	CALU	813	calumenin	-1.846716807	-0.520044881	-1.038367674	-1.414829121	-0.265866528	0.649785961	0.147247152	0.248646723	0.515309319	1.524141802	-0.961779783	-0.906739893	-0.736163524	-0.632594427	-0.255236213	-0.449178858	-0.214291383	-1.483374649	-1.10359597	-0.053430533	1.520159127	-0.382069082	-1.303288471	0.484835714	0.255051322	1.349039689	0.57137176	-0.247263781	-0.670880895	-0.703911102	-0.199680675	0.695172704	1.134162408	0.036159437	-0.212733496	-0.941293413	0.487619368	0.780761633	0.533819657	0.288212156	0.642087467	1.897502395	1.072526962	-0.191344052	1.323746154
O43852 1xPhospho [S69]	CALU	813	calumenin	-0.417434368	-0.659117471	-0.817609429	-0.375273622	-0.596277763	-0.665569518	2.885919017	-0.828896619	-0.177510417	-0.331996348	-1.18259636	-0.816861911	-1.876694699	-1.32021581	-1.602534472	-0.885954476	-0.078917573	-1.345431079	-1.337279435	-1.462088926	-0.482522314	-1.120734886	-1.107358149	1.532499035	-0.644851229	-0.507922819	-0.501954243	-0.09188081	-1.01095179	-1.367376185	-1.05683782	-1.21169713	-0.899594529	-1.174680215	-0.731869064	-1.156145299	-1.558159518	-1.558920471	-1.531697981	-1.30091429	-1.432204504	-2.003930882	-1.35453276	-0.859470315	-2.132107533
O43852 2xPhospho [S44; Y47]	CALU	813	calumenin	-0.955922278	-0.466634411	-0.826070297	-0.88935069	-0.108981751	-0.708722999	0.34407876	0.173514337	0.997270943	2.005009328	-0.486143206	-0.68302554	0.153658987	-0.688207016	-0.177095957	-0.426099222	-0.70867234	-1.397777497	-0.651924392	0.059394248	0.989614657	-0.164362587	-0.973187515	0.368347017	0.244112996	1.111559725	0.312384272	-0.474391386	-0.506808856	-1.486707495	0.093577608	0.786125488	0.69643358	-0.47627648	-1.125658698	-1.644291757	0.395902152	0.314034319	0.871683991	0.290959624	0.491201059	1.54815374	0.449802328	0.102817827	0.813084383
O43896 1xPhospho [S1033]	KIF1C	10749	kinesin family member 1C	-0.114760692	0.234283186	0.231548822	0.116126925	0.028779063	0.02880735	0.60580351	-0.170670959	0.067322929	-0.075950967	-0.034892428	0.118171021	-0.063486851	0.080498724	0.145234207	0.115453231	-0.04083008	-0.086285215	-0.541770887	-0.146903377	0.263156316	0.261453913	-0.118056816	0.449658568	0.295220081	0.053250985	0.489418962	-0.009887083	-0.164819566	-0.261442515	0.445146866	0.262811647	0.645376728	0.080030485	-0.035469693	0.034670358	0.504280143	0.022388418	-0.002027365	-0.604966449	0.345715332	-0.227519667	0.713465382	-0.149021908	0.324182012
O43896 1xPhospho [S1092]	KIF1C	10749	kinesin family member 1C	-0.142289476	-0.074206651	-0.370180712	0.299097089	-0.194750717	-0.026487509	0.610879566	-0.470056506	-0.047606016	0.014322436	-0.157182232	0.292596553	-0.188545157	-0.131428148	-0.20656433	0.068328768	-0.055848274	-0.266499753	-0.579530171	-0.222858279	0.413836401	0.426137274	-0.198117335	0.241931663	0.431844324	0.09368657	0.541832745	-0.003380612	-0.262963098	-0.831585852	0.219207565	0.219311747	0.287760616	-0.259700768	-0.003277452	-0.046874544	0.869635756	0.301334588	0.138395606	-0.206281479	0.489383077	-0.252963481	0.449870558	0.347865915	0.603964138
O43896 1xPhospho [S915]	KIF1C	10749	kinesin family member 1C	0.002027326	0.083228764	0.011212085	0.388272703	-0.052946412	0.04712091	0.353608344	-0.163053849	-0.306966708	0.141386828	-0.015496908	0.126708436	-0.187151466	0.206253454	0.273135772	0.402570736	0.048107199	0.415861437	-0.192378076	0.029637745	0.10940136	0.137799627	-0.21949314	0.28487809	0.226332412	-0.057435455	0.337217111	0.047152022	-0.051084667	-0.023033639	0.521996941	0.529536613	0.583916672	-0.148608468	0.489595108	0.195563195	0.18365023	0.009605626	0.068603814	-0.354883919	-0.023722911	0.017046252	0.349259123	0.202073801	0.143058695
O43896 1xPhospho [T1083]	KIF1C	10749	kinesin family member 1C	0.615235449	0.045403646	0.001400396	-0.013881086	0.016772816	0.251450022	0.599101	0.05919902	-0.277702114	0.147000155	0.038688503	-0.017189211	-0.157410324	-0.071354627	-0.236785795	-0.069919676	0.251494369	0.561541579	-0.103239077	-0.056808924	0.224070102	0.205525315	-0.250300558	-0.011115203	0.152499171	-0.166749186	0.267992928	-0.265479044	-0.417486587	0.527654601	0.424363571	0.239967149	0.501870786	0.080331691	0.692688541	0.560787194	0.587653281	0.171645818	0.08791659	-0.228480648	0.391486246	-0.300747385	0.730855526	0.613074212	0.361254945
O43900 1xPhospho [S437]	PRICKLE3	4007	prickle planar cell polarity protein 3	-0.379778601	-0.444197848	-0.355480574	-0.393598746	-0.514727635	0.019077648	-0.184125925	-0.298241165	-0.64757989	-0.259761887	0.059473858	-0.268259577	-0.033296571	-0.017263689	0.008909589	0.112836168	-0.063668459	0.003409071	0.036537142	-0.104031794	-0.05919053	0.171592849	0.538848181	-0.452478169	0.3329628	0.201695981	-0.12131068	-0.175459842	-0.023107591	-0.747259545	-0.237624818	-0.004002261	0.064209926	0.138658203	-0.528326493	-0.149245382	0.380586124	0.467288012	-0.16445258	0.803296705	0.383314725	-0.071900862	0.461397878	0.662924734	0.932277481
O43900 1xPhospho [S491]	PRICKLE3	4007	prickle planar cell polarity protein 3	-0.353403679	-0.361027915	-0.21386023	-0.120352664	-0.123377131	-0.260542508	0.050058074	-0.280830515	0.021344791	0.090859176	0.359539395	0.173919011	0.281191165	0.244982287	-0.16627526	-0.076358119	0.047890837	0.265447569	0.107553141	0.267569629	0.28887573	0.759699507	0.490701769	0.081862937	0.43814968	0.292187693	0.152949808	0.072528427	-0.034303343	NA	NA	NA	NA	NA	NA	NA	0.301603341	0.274157685	0.135054332	0.339053912	0.030426121	-0.547169273	0.42303843	-0.160370067	0.388493513
O43914-1 1xPhospho [S89]	TYROBP	7305	transmembrane immune signaling adaptor TYROBP	0.038080044	-0.140346274	0.234342218	-0.153521993	0.243170379	-0.07675606	0.329177846	0.173942143	0.145931884	0.618537688	0.209885367	-0.408957594	0.017269442	0.248058458	-0.704223547	-0.098044591	-0.547212316	0.034849419	-0.364536829	0.15395297	0.086245261	-0.449348831	-0.349389245	0.546100763	0.300399999	0.439049425	0.213560437	-0.219016259	-0.640051262	0.181510333	-0.335014018	-0.181858666	-0.358078398	-0.354032213	0.058669099	-0.046567141	-0.362848966	-0.075384672	0.612883773	-0.24114064	0.058832185	0.647785426	0.188384096	0.117429022	0.081715385
O43933 1xPhospho [S1181]	PEX1	5189	peroxisomal biogenesis factor 1	-0.310547479	-0.108727827	-0.276971832	0.436648098	0.769908482	-0.400168401	0.242259034	0.190602151	0.114964079	-0.409411381	0.047121748	-0.192117943	0.212895358	0.618526692	0.034904115	-0.327502376	-0.067497901	-0.543932203	-0.259014978	0.00377516	0.017743043	-0.427507126	-0.450120039	0.057189163	0.01312679	0.428866252	0.090970494	0.051918138	0.360258296	-0.355911975	-0.011885933	0.83142981	0.314897902	0.309764342	-0.232085373	0.647006409	-0.230741376	0.036861511	0.10709944	0.059690758	0.304715306	0.507587401	0.219151586	0.103161503	-0.256036832
O43933 1xPhospho [S1209]	PEX1	5189	peroxisomal biogenesis factor 1	-0.034884915	-0.076161122	-0.138952932	0.429381974	0.022612433	-0.1143356	0.403553264	0.231833314	-0.05466728	-0.012542785	-0.342949525	0.006115603	0.128762325	0.291940542	0.052488192	-0.219664332	-0.010282591	-0.356728396	-0.411688054	-0.158290595	0.168695099	-0.359755162	-0.018333347	-0.053128275	-0.118130066	0.299420994	0.127583088	-0.226985347	0.083017754	0.836605942	0.307418951	0.631252729	0.438063218	0.443557282	0.406710672	1.157982395	0.142228427	0.428761934	0.56329385	0.310259071	0.374480332	0.771620022	0.33226925	0.471165119	0.381980045
O43933 1xPhospho [S1211]	PEX1	5189	peroxisomal biogenesis factor 1	-0.242191533	-0.004222705	0.186431849	0.423730124	0.471803341	0.253654713	0.045537514	0.123065768	-0.167939154	-0.703368739	-0.368541842	-0.173976404	0.074637097	0.165886964	0.123204784	-0.116195394	0.104283995	0.038437929	-0.163628086	-0.315716812	0.253268558	-0.251669606	0.046527451	0.007452702	0.008543807	-0.073747607	-0.071785432	0.057094064	0.08889771	-0.071810843	-0.110241516	0.466259187	0.501342747	0.048046846	-0.46757551	0.310392798	0.151517284	0.124003604	-0.11417102	-0.361571241	-0.196688886	0.233023834	-0.793919062	0.374516654	-0.376384542
O60216 1xPhospho [S545]	RAD21	5885	RAD21 cohesin complex component	-0.212945397	-0.147257709	-0.289344653	-0.120988898	0.218997125	0.37240521	-0.390382588	-0.345879622	-0.250241103	0.083969446	0.133028515	0.293657315	-0.208580074	-0.142766156	0.316834463	0.254906396	0.144934949	-0.147427195	0.506970547	0.269550675	-0.195303215	-0.025148035	0.183313097	0.014318026	0.169900905	0.133453457	-0.321815435	0.296623964	0.806157828	NA	NA	NA	NA	NA	NA	NA	-0.256885373	0.025370153	-0.051981564	0.230453077	-0.195943743	-0.232009834	-0.131075201	0.105570913	0.074320599
O60220 1xPhospho [S94]	TIMM8A	1678	translocase of inner mitochondrial membrane 8A	-0.120875509	0.094987164	-0.445582493	-0.505500962	0.477190219	1.103080306	-0.327855457	0.503487382	0.312763181	1.140130407	0.05238586	-0.012825697	-0.331282542	-0.662573197	-0.08665411	-0.601300391	0.273785472	-0.19632082	0.541860802	-0.266309806	-0.180449695	0.248084149	-0.400511621	-0.306039057	0.081612835	0.604874937	0.031583513	-0.193414151	0.064158675	-0.154174573	-0.207027176	0.49351648	0.52758898	-0.178765833	-0.025746283	-0.382942984	0.177476886	0.29761747	-0.549762274	-0.865907882	-1.110349786	-0.078918041	0.605438426	-0.451071533	-0.884878324
O60220 1xPhospho [S96]	TIMM8A	1678	translocase of inner mitochondrial membrane 8A	-0.202616226	-0.156919069	-0.488366632	-0.49304727	0.363352155	0.593051384	0.247279568	0.169349571	0.058958755	0.519837299	0.019308849	0.204340575	-0.203194816	-0.968516894	0.119193817	-0.360018706	0.331863409	-0.143125234	0.601382686	-0.399264298	0.219779886	0.483624645	-0.328773598	-0.221928655	0.161248951	0.420644077	-0.420776509	0.061104294	0.293958885	0.158260511	-0.096525271	0.265392283	0.316400137	-0.041530547	0.199497029	-0.156241077	-0.24718025	0.191161634	-0.705325393	-0.921744765	-1.146135411	-0.45656539	-0.057359718	-0.732114124	-1.302445212
O60229-1 1xPhospho [S1799]	KALRN	8997	kalirin RhoGEF kinase	-0.421754192	-0.661567233	-0.701085189	-0.760854755	-0.85442641	2.003384206	-0.566347784	-0.135041118	-0.494604615	1.846646818	-0.468274901	-1.024948572	-0.881432066	-0.166016847	-0.689199737	-0.721915695	-1.258285793	-1.503285505	-0.840745105	0.595441167	0.272827651	0.81506635	-0.519070901	-0.796717706	0.092569422	-0.458352952	-0.521085973	-1.019309092	-1.008436424	-1.075443618	-0.752806451	-0.827334795	-1.05639233	-0.596927153	-0.48876633	-1.147671246	1.807951574	0.204406334	-0.444130411	0.947994239	-0.786614342	-0.127309206	-0.681425496	-0.536387877	0.189032257
O60229-1 1xPhospho [T1912]	KALRN	8997	kalirin RhoGEF kinase	0.338968581	-0.45869972	-0.704456316	-0.236771966	-0.733923494	0.83050737	-0.338987248	-0.487593094	-0.321005945	1.010574601	0.162394247	-0.456537644	0.42808098	-0.233033996	-0.08425093	-0.581456023	0.618686006	-0.007040867	-0.169881704	0.6143889	NA	NA	-1.115188204	NA	NA	NA	NA	NA	NA	-0.632769504	-1.139474214	-0.749738241	-1.532392211	-0.670367186	-0.550714871	-0.70784975	0.847644273	-0.014927753	-0.768131858	0.455544947	-1.207105502	0.083511608	-0.565724746	-0.757890486	-0.075468178
O60231 1xPhospho [S103]	DHX16	8449	DEAH-box helicase 16	0.346409915	0.072666911	0.172119083	-0.013706566	0.303137383	0.556920731	-0.038479996	-0.124964117	-0.338075939	-0.004124978	0.447387188	-0.552938255	-0.383168598	-0.133026184	0.010111791	0.297124414	0.342426355	0.856451368	0.285138072	-0.048852232	0.062715646	0.270543942	-0.120547039	-0.159009501	0.283165347	-0.131347455	-0.081917242	-0.058075692	-0.129827907	NA	NA	NA	NA	NA	NA	NA	-0.165352238	0.362660845	0.182851146	0.053141627	0.366106752	0.660454616	1.054969207	0.03315818	0.046018758
O60231 1xPhospho [S106]	DHX16	8449	DEAH-box helicase 16	-0.196527388	-0.075642255	-0.452442325	0.138486124	-0.391306955	-0.118678989	-0.300783168	-0.007855926	-0.453682153	-0.369994465	0.352160744	0.114599461	-0.38516854	-0.059206783	0.077269227	0.133029588	0.130826596	0.418469039	0.222286126	0.030579202	-0.050949009	0.111639779	0.384109135	-0.043103495	0.01946952	-0.092288583	-0.163901035	-0.212761869	-0.603734319	NA	NA	NA	NA	NA	NA	NA	0.025617901	-0.028530501	0.364369542	-0.024468183	-0.100998806	0.324819961	0.688322719	0.090135753	-0.050959602
O60231 1xPhospho [S160]	DHX16	8449	DEAH-box helicase 16	-0.056779853	0.113779045	0.306521491	-0.073589184	-0.10828532	0.033959346	0.337032151	-0.09568107	-0.223727239	0.094437139	0.148994374	-0.41764959	0.037767905	-0.220058215	0.078110875	0.122395743	0.31988652	0.670404034	0.35812912	0.09299974	-0.377259357	0.044819959	-0.135617477	-0.296167337	0.186404485	-0.159566224	0.010475793	-0.124146976	0.192169048	-0.626576006	-0.441474722	-0.19063537	-0.439729161	-0.313439371	-0.479086015	-0.161700023	0.870258746	1.541923135	2.012510477	1.158633083	1.748521347	1.08328476	1.145788416	3.439728188	1.28427714
O60231 2xPhospho [S103; S106]	DHX16	8449	DEAH-box helicase 16	-0.213868901	0.330317315	0.460247693	0.001308794	-0.113945015	-0.040034242	0.61828981	0.243606104	-0.011020646	0.256181365	0.110519804	-0.405083046	0.176933944	-0.092498241	0.082449954	0.002335286	-0.062216994	-0.001702618	-0.000697628	0.175724342	-0.28203268	-0.10222413	0.441792169	-0.152211368	0.203428788	-0.105379868	0.107096609	0.139058193	-0.024888727	NA	NA	NA	NA	NA	NA	NA	0.23057263	0.125215386	0.30214583	0.049641605	0.124459289	0.516233338	0.47297395	0.058819003	0.324543318
O60238 1xPhospho [S120]	BNIP3L	665	BCL2 interacting protein 3 like	-0.280236534	1.257619777	-0.486040281	-0.03612231	0.927489357	-0.070308524	-0.247160506	0.296522672	0.605749656	0.131423494	0.880617829	0.858886931	0.879089024	0.218089063	0.812306298	-0.121705466	0.307599471	-0.202779823	0.220659454	0.067475007	-0.012174975	0.944865547	-0.647478371	0.387828412	-0.19415053	0.093184528	-0.118738859	-0.371828128	1.170015502	1.024804033	-0.54613664	-0.376535296	-0.60447834	-0.521881093	0.24992645	0.434793029	-0.936313862	-1.215324039	-0.415348391	-0.598310619	0.126768716	0.334255798	-0.093607443	-0.486972965	-1.148313622
O60238 1xPhospho [S137]	BNIP3L	665	BCL2 interacting protein 3 like	-0.558197769	0.302604309	-0.114140327	-0.102826114	0.007685669	-0.161767042	-0.076185778	0.36569013	0.225085179	0.631602696	0.22352589	0.620681787	0.550097651	0.104973593	0.271971839	-0.451630127	-0.142249421	0.356873868	-0.114291304	-0.055998433	-0.392587773	-0.079315189	-0.867138278	0.662608468	-0.053518515	-0.176944383	-0.001740748	-0.453896548	0.386976473	0.544431853	-0.382383431	-0.34438944	-0.582155966	-0.51951395	0.071517061	-0.653159903	0.359187227	0.121019745	0.225066556	0.441265324	0.180207975	0.65500184	-0.0340329	0.18433939	0.525653885
O60238 1xPhospho [S164]	BNIP3L	665	BCL2 interacting protein 3 like	0.231106601	0.076525053	-0.15547717	-0.21054826	-0.046114725	0.018614247	-0.056794357	0.2569976	0.393992042	0.080385645	0.768645578	0.169655248	0.44048246	0.316172416	-0.123247568	-0.325849219	-0.24971758	-0.139074851	-0.08406322	-0.111552226	-0.051348931	0.040049397	0.584014449	0.057709075	-0.050410616	0.220857937	-0.034457242	-0.107852289	0.180874121	1.517091164	0.808226124	-0.262871809	-0.214303758	-0.120337316	0.265214689	0.167842408	0.512599262	-0.171001289	0.383019357	0.520883281	0.70155685	-0.631587146	0.390037717	0.216090039	0.031335722
O60238 1xPhospho [S166]	BNIP3L	665	BCL2 interacting protein 3 like	-0.554956102	-0.17316569	-0.653365462	-0.378723773	-0.126168661	-0.590121464	-0.185603941	0.614997707	0.292440229	0.137815153	0.40855833	0.351574462	0.854579997	0.265795329	0.199709798	-0.365471431	-0.379601015	-0.746351269	-0.62112607	0.336424506	0.354690594	0.358655601	-0.232793389	0.63656054	-0.272914748	0.305693257	0.389140463	-0.402593846	0.552931309	0.381917228	1.064547045	0.163667622	0.253815096	-0.315021788	-0.385401601	-0.516015246	0.137426344	-0.072091615	0.084677929	0.567361125	0.551414111	-0.810341596	0.604160117	0.187397446	0.13821649
O60238 1xPhospho [S168]	BNIP3L	665	BCL2 interacting protein 3 like	-0.344840639	-0.039833936	-0.457794808	-0.312371656	-0.512816437	0.449048855	-0.189521829	0.043804131	-0.715038543	0.352776949	0.002034034	-0.087132369	0.260174078	-0.196581696	-0.308402443	-0.278555286	-0.463057143	-0.455105825	-0.737582174	-0.303855517	-0.050120951	-0.021412403	-0.333268735	-0.010581153	-0.361500578	0.094752047	-0.155721695	-0.235068811	-0.207366345	-0.017974785	0.188232669	0.270367301	0.206518504	0.00251935	0.016637524	0.028742101	-0.27912546	-1.156209832	-0.884879602	-0.714811395	-1.030959694	-0.986535246	-0.472638081	-0.336866358	-0.460468038
O60240 1xPhospho [S130]	PLIN1	5346	perilipin 1	-1.107206927	-1.470073228	0.66114497	-0.473860848	-2.563679998	-1.136125226	-2.322787445	-2.050896833	-2.324466316	0.031984314	-1.296428609	1.387248641	-1.700158723	-2.057312948	-0.339873057	-1.808346621	-1.456059814	0.194640827	-0.554245537	2.311982294	0.831623944	-0.859279657	-1.351534552	-2.384347495	-1.62078133	-0.580104198	-1.906262461	-1.122051743	-0.381723231	-0.641008505	-1.489679119	0.103035288	0.149388009	-1.393645174	2.666897118	-0.383455388	1.442700581	-2.294740543	-2.395234272	-1.533943132	-1.739429902	-2.234292011	0.563259637	-2.375033041	0.029272429
O60240 1xPhospho [S382]	PLIN1	5346	perilipin 1	-1.05534963	-1.142699397	1.005037143	-0.592117633	-2.783369251	-1.082016204	-2.510435686	-2.528271043	-2.296596409	-0.261390603	-1.454047015	1.49300724	-1.834655625	-1.903433806	-0.292166947	-1.668453991	-1.451750705	0.276925394	-0.186413124	2.62770865	0.528049341	-1.131688643	-1.682337461	-1.91977363	-1.530049834	-0.512186099	-1.654562091	-1.026551938	-0.119502789	-1.216254933	-1.413414575	0.076356581	0.434042884	-1.680525795	2.304132054	-0.683077582	1.229709157	-2.172934042	-2.413940895	-1.683398313	-2.080357614	-1.959630085	1.250416698	-2.444848002	-0.504699023
O60240 1xPhospho [S408]	PLIN1	5346	perilipin 1	-1.998337773	-1.739124168	0.200496436	-0.403039705	-2.192221902	-1.23963464	-2.026054585	-1.980390805	-2.148308431	-0.160508578	-1.155348903	0.520356827	-1.195605615	-1.141959012	-0.201894202	-1.250387111	-0.842482039	-0.109246463	-0.194827846	2.523273924	0.20411076	-0.85916586	-1.238185384	-1.092068622	-1.091217505	-0.607134941	-0.941525369	-0.785533875	-0.574126703	-0.372169562	-1.130599392	-0.350372136	1.070843797	-1.298252625	1.678870048	-0.647054138	1.303204836	-2.272539133	-2.478625119	-1.579186169	-2.067792868	-1.691604654	-0.365422957	-2.297367384	-0.560623674
O60240 1xPhospho [S436]	PLIN1	5346	perilipin 1	-1.252645401	-1.567053276	0.105226844	-0.743911587	-1.612803061	-0.653497555	-1.592745477	-1.708173397	-1.31969892	0.073148042	-0.766011836	0.840919757	-0.999164776	-0.794545151	-0.483726021	-0.709630086	-0.458025233	1.042291045	0.104439919	2.533418953	0.526750157	-0.353853926	-0.317579369	-0.864535187	-0.676950606	-0.060484438	-0.633020317	-0.634689871	-0.02914537	0.205733364	-0.202806396	0.105790654	0.505272332	-0.120744738	2.736497966	0.663108684	1.697189756	-0.97214863	-1.303291404	-0.633984851	-0.490564816	-0.664656859	1.724332217	-1.323811859	-0.159801896
O60240 1xPhospho [S497]	PLIN1	5346	perilipin 1	-0.935210102	-0.363584797	0.743814466	-0.287520273	-1.278342316	-0.181239866	-0.994625286	-1.229600649	-1.07478088	0.336346021	-1.056897677	1.894016867	-1.23584901	-1.191070256	-0.012332963	-1.42766029	-0.938366045	-0.356044917	-0.372050163	2.718582311	0.984796844	-0.537792869	-1.14053085	-1.118533825	-1.039222401	-0.086142961	-0.889135966	-0.968754813	0.13610306	0.275196739	-1.116330941	-0.146364654	0.46153919	-1.228784934	1.596203798	-0.361756975	1.389056348	-1.007369745	-1.232868817	-0.859255643	-1.071358751	-0.774176191	1.461975487	-1.339278006	-0.097004413
O60240 1xPhospho [S81]	PLIN1	5346	perilipin 1	-0.959977581	-0.993069697	0.524646679	-0.57914821	-1.037895417	-0.688536732	-1.068863867	-1.208722858	-1.016929011	0.065543154	-1.288275611	0.450622849	-1.238371842	-1.22435008	-0.552561171	-0.760807877	-0.919496572	0.217136259	-0.49895714	2.182152808	0.475098238	-0.724394762	-0.732256745	-0.360369757	-0.9437476	-0.133947686	-0.519122861	-0.749052941	-0.347660457	0.074869997	-0.5262017	-0.207733807	0.027554172	-0.595895879	1.487745451	-0.152115285	1.354977506	-0.827052463	-0.9814185	-0.864115103	-0.707829269	-0.643863279	0.761966555	-0.753644	0.190256973
O60240 2xPhospho [S126; S130]	PLIN1	5346	perilipin 1	-1.629660132	-1.630781918	-0.500512154	-0.856806287	-1.714938497	-0.986650414	-2.031238649	-1.932697159	-1.768506274	-0.511573175	NA	NA	NA	NA	NA	-0.692199221	NA	NA	NA	NA	-0.169756613	-0.529980789	-0.731266588	-0.476664076	-0.481456447	-0.019044347	-0.609814632	-0.148253596	-0.233389101	-0.115978931	-0.555349411	-0.101759778	0.315243048	-0.163681844	3.502690961	0.27260295	0.602148425	-0.407475804	-0.677358935	-0.343415356	-0.190097753	0.332725898	1.678780064	-1.384190821	0.187129279
O60244 1xPhospho [S617]	MED14	9282	mediator complex subunit 14	0.355272323	-0.542534911	-0.480321884	-0.465877701	-0.15863838	0.065945146	-0.316657665	-0.25667548	-0.46870085	0.386209125	0.117239003	-0.660164331	-0.236107256	-0.036080441	-0.040166995	-0.092077636	-0.145274469	-0.371581126	0.235876491	-0.341716532	0.24152235	0.524945745	0.417974577	-0.214723507	-0.1761166	-0.626020342	-0.401093108	0.149401994	-0.085263391	-0.06832164	-0.401962808	-0.095902315	-0.466088876	-0.31181823	-0.243864626	-0.212751732	-0.014373861	0.363547612	0.000582143	0.183542723	-0.5363928	-0.215019176	-0.485214865	-0.292759077	-0.050935942
O60245-1 1xPhospho [S1011]	PCDH7	5099	protocadherin 7	0.733274155	0.390338714	-0.424942197	0.475558054	0.115129836	-0.435141526	0.59999997	-0.119226874	1.13780963	-0.307644995	0.056699407	1.362899869	0.479631302	0.049230515	-0.122609395	0.556451754	-0.151281326	-0.270004614	0.108540003	0.69655312	-0.714390773	-0.074015952	-0.653313022	1.008041757	0.068945532	0.587420987	0.450344449	-0.275267251	-0.270116105	0.127667624	0.44021685	0.117657532	0.113303232	0.282612112	0.617056556	0.600293457	0.007089048	-0.127641927	0.603699063	-0.681532392	0.344267086	0.175968759	-0.436295658	1.097041828	-0.182893854
O60245-1 1xPhospho [S974]	PCDH7	5099	protocadherin 7	0.051275798	-0.140484489	-0.042750341	0.217273249	-0.016389921	-0.169568742	0.426248772	0.335648856	0.510030977	-0.086322747	-0.142890032	0.216398445	0.272963103	0.180538555	-0.15234837	0.184864025	0.014024633	0.16412932	0.020152776	0.314111728	0.080554419	-0.248509251	-0.433924656	0.268822678	-0.295967581	0.216347482	0.011407521	-0.256814622	-0.094884557	-0.03594118	0.570332928	-0.11854819	0.146810367	0.497118824	0.455041724	0.576819496	-0.143944554	0.01538377	0.297251578	-0.012527739	0.020670831	0.263561313	0.135813008	0.819973112	-0.125010418
O60245-1 1xPhospho [S989]	PCDH7	5099	protocadherin 7	1.244241889	0.628845099	-0.447758629	0.78609951	-0.026334879	-0.342172535	0.909135223	-0.135051642	1.071511251	-0.189049048	0.165453522	1.200318766	0.608499346	0.102175171	0.174872514	0.311855635	0.193216033	-0.314952671	0.153549767	0.781356548	-0.581297839	-0.499655975	-0.443506187	0.889807436	-0.098145692	0.660161198	0.244021966	-0.351794243	-0.69764215	-0.095614647	0.76510776	0.209462939	0.139008088	0.036432679	0.494456252	0.43792139	0.29791788	0.083279329	0.617702503	-0.214216195	0.238286151	-0.582502856	-0.135738131	1.021651048	0.0011849
O60256-1 1xPhospho [S198]	PRPSAP2	5636	phosphoribosyl pyrophosphate synthetase associated protein 2	0.057422393	-0.145101951	-0.251142566	0.001747904	-0.08589691	-0.057635767	-0.010671369	-0.066932562	0.193605453	-0.070192063	-0.023559938	-0.073601582	0.028096884	0.15001176	0.245729437	-0.072685656	0.204844276	-0.179035268	0.087824691	0.113116077	0.100246079	-0.178530183	-0.476061444	0.01606767	0.072789849	-0.144314703	-0.199953999	0.147855793	0.262763804	-0.172421869	0.855698307	-0.128830728	0.364344831	0.16834108	-0.373276485	-0.214051088	-0.286698754	0.108002391	0.096336934	0.091503458	0.047151693	-0.493420098	-0.155620756	0.703140334	0.16633923
O60256-1 1xPhospho [S219]	PRPSAP2	5636	phosphoribosyl pyrophosphate synthetase associated protein 2	0.218272776	0.401595236	0.061335673	-0.023797911	0.245621843	0.238044713	-0.166310419	0.476961479	0.424890848	0.359254982	0.198251461	0.313814119	0.332203151	-0.338207055	0.428496448	-0.066535637	0.303161132	-0.152070435	0.129665376	0.271172292	-0.233396623	-0.271516294	-0.186379389	0.091929776	0.332664608	0.076406101	0.282050849	-0.079662182	0.059279275	0.833328951	0.068812472	-0.082340243	0.02710138	0.2087356	0.622886993	0.472697262	-0.096926677	-0.06523889	0.440060525	0.178997141	0.283229963	-0.397991247	0.3522221	0.56538829	-0.088769411
O60256-1 1xPhospho [S227]	PRPSAP2	5636	phosphoribosyl pyrophosphate synthetase associated protein 2	-0.177298237	-0.094567673	-0.274668187	-0.189251197	-0.121118205	0.087966393	-0.321432915	-0.192242174	0.004124764	0.277904348	0.074564641	-0.074624223	-0.003005076	0.14940295	0.476243944	-0.100552904	0.613510206	-0.324375232	-0.030420487	-0.028068492	-0.2727276	-0.183943924	-0.068237063	0.504575363	0.592048426	-0.153703771	-0.008355965	0.006590016	0.059056875	0.584237524	0.155107432	-0.085981158	0.167834465	-0.032636451	0.17154999	0.504860334	-0.098626084	-0.131004627	-0.0316234	-0.12722263	-0.100246693	-0.423115	-0.247245122	0.20014417	-0.019535373
O60264 1xPhospho [S116]	SMARCA5	8467	SWI/SNF related, matrix associated, actin dependent regulator of chromatin, subfamily a, member 5	-0.222745849	0.280728506	0.857927423	-0.408558794	-0.139482758	0.23028057	-0.16769891	0.110848608	-0.529230686	0.265286935	-0.057694896	-0.455890726	0.153930613	0.183922895	0.101038601	-0.028256755	-0.016903574	1.049539296	0.36802722	-0.988521159	0.488253805	-0.044415289	0.443301203	-0.400864564	0.229810663	0.2608081	-0.320048165	0.012986336	-0.01866431	-0.896817169	-0.274628066	-0.093989931	-0.748466051	-0.18835772	-0.882692413	-0.535669334	0.519922335	-0.697439942	-0.609334153	0.456184053	-0.693299539	-0.075606997	-0.423561606	-0.533959575	0.134191815
O60264 1xPhospho [S137]	SMARCA5	8467	SWI/SNF related, matrix associated, actin dependent regulator of chromatin, subfamily a, member 5	-0.524884259	-0.047579914	-0.437827476	-0.773527126	0.065582843	0.099694734	-0.002070688	0.111933823	0.256254405	0.070799993	NA	NA	NA	NA	NA	-0.786234063	NA	NA	NA	NA	2.09018757	0.172607325	-0.109660741	0.594893945	0.452152539	2.98640008	0.65036826	0.386844826	-0.607364445	-0.584401235	0.689518763	-0.016492026	0.361914103	-0.560694525	-0.133612595	-0.46218004	0.426562579	0.169310067	-0.344498506	2.088135361	-0.042211433	-0.47105471	0.249848215	-0.414185561	0.377257097
O60264 1xPhospho [S66]	SMARCA5	8467	SWI/SNF related, matrix associated, actin dependent regulator of chromatin, subfamily a, member 5	0.209045938	0.241549438	0.331088017	-0.128761704	-0.146169597	0.610312374	-0.017930298	0.157996372	-0.278250747	0.413546235	-0.092809385	-0.227491028	-0.105261229	0.08764974	-0.088188321	-0.272102244	0.122794005	1.264572016	0.230104507	-0.398501208	0.366627709	0.222232137	-0.332319077	-0.249882163	-0.091280591	0.516380558	-0.262526878	0.084454926	0.070798779	0.183782021	-0.552393036	-0.549685795	-0.702535295	-0.235748452	-0.049348103	-0.213632137	-0.319675015	-0.707493049	-1.070757151	0.469257567	-0.621615841	0.173736455	-0.203311404	-0.93068338	-0.429839266
O60271 1xPhospho [S251]	SPAG9	9043	sperm associated antigen 9	1.006790542	-0.377265889	-0.397312842	-0.193360033	-0.410066079	0.455730006	-0.135293938	-0.908198443	-0.355772668	-0.592717396	-0.111020442	-0.121121348	-0.263599961	0.311956842	0.946764828	0.18192953	-0.411653186	-0.366852234	0.240323566	0.146298218	0.334975671	0.413861521	-0.562781622	-0.077917507	-0.112112941	-0.118986949	1.307352097	-0.144899123	-0.242988275	-0.878896533	-0.182144553	-0.558359233	-0.544877469	0.232606326	-0.716709454	-0.005574601	-0.125152721	-0.790877656	-0.268514599	-0.944808749	-0.791179852	-0.25267761	-0.736541294	-0.574564192	-0.549252169
O60281-1 1xPhospho [S654]	ZNF292	23036	zinc finger protein 292	-0.283035804	0.297265658	0.307545756	0.240786205	-0.202074399	0.683585832	-0.085932171	0.913908412	0.365927075	0.369332853	0.071750895	-0.124129647	1.172410877	-0.50192673	0.097499507	-0.072594151	-0.071458731	0.554592899	-0.058998418	-0.426881573	-0.168808407	-0.08497121	-0.965456966	-0.754648823	-0.460716538	0.158385824	-0.474208143	-0.247789269	-0.015522631	-1.241045173	-2.220061665	-0.612793545	-1.284716841	-0.813235356	-0.292814962	-0.540537542	-1.84320271	-0.141385487	0.245436371	0.039516526	-0.973910263	-0.172007239	-0.992268628	-0.328785439	-1.327918213
O60291-1 1xPhospho [S524]	MGRN1	23295	mahogunin ring finger 1	-0.030528411	0.044455042	0.669387926	-0.137886888	0.028863717	0.864374414	0.061157733	0.159346097	0.145085976	0.88902193	NA	NA	NA	NA	NA	0.135844288	NA	NA	NA	NA	-0.006335488	0.236195177	0.2022685	-0.195617505	-0.300149728	0.016455474	-0.210470887	0.058494961	0.488091866	0.188162411	0.001382317	0.276314928	-0.5046133	0.974157692	0.53573104	0.830304344	-0.294785782	-0.738017029	-0.435145073	-0.29011713	0.09887992	-0.004107694	0.025360412	-0.29415862	-0.216449105
O60292 1xPhospho [S1135]	SIPA1L3	23094	signal induced proliferation associated 1 like 3	-0.51212218	-0.260297894	-0.502082144	-0.392712704	-0.220800191	-0.558613222	0.086403066	-0.266901234	-0.056371737	0.074523777	-0.234325274	-0.117230088	0.246753019	0.458877072	-0.366967702	0.016452119	-0.221946598	0.156043522	-0.044607326	-0.161101791	-0.344538098	-0.427626447	0.630266515	-0.557308843	-0.581409097	-0.393790879	-0.13727924	-0.278756317	-0.531328553	-0.241554699	-0.178514875	-0.124545731	0.001870142	-0.083821262	-0.296411505	-0.538288047	-0.461951517	-0.074168318	0.080018984	-0.109962337	-0.217403595	0.007073061	0.527808813	-0.6639659	-0.540104777
O60292 1xPhospho [S1160]	SIPA1L3	23094	signal induced proliferation associated 1 like 3	0.032001819	-0.298539627	-0.311399476	-0.16512346	0.117170423	0.031476022	0.105063116	-0.235329985	0.211307556	0.225988451	-0.155301745	-0.171856592	-0.066703902	-0.190949696	-0.822409238	-0.471341167	0.094605747	0.611977931	-0.024453044	-0.101995817	-0.310180363	-0.365023279	0.825285294	-0.483066899	-0.570782208	-0.266284005	-0.324561114	-0.413494461	-0.482148424	1.331606586	-0.178669468	-0.357310729	-0.347284704	-0.343886314	0.793417587	0.631973289	0.224644309	-0.140575014	0.198053429	0.085947601	-0.024212061	-0.200535331	0.60810471	0.512916614	-0.217434799
O60292 1xPhospho [S1254]	SIPA1L3	23094	signal induced proliferation associated 1 like 3	-0.026127014	-0.490841192	0.177513478	-1.289215786	-0.607450033	1.207495886	0.142628475	-0.734290144	-0.544066368	-1.006284927	0.070028925	0.734181293	-0.251158798	0.598417037	-1.114529745	-0.146304753	-0.230388495	1.187280604	-0.065883307	0.463623428	0.336711476	1.007007742	0.391191861	-0.029718061	0.391244936	0.029341237	-0.564549521	-0.196454953	-2.022454245	-0.902147287	-0.502243644	-0.303183732	-0.243079122	-0.810155939	-1.610429436	-0.236263769	0.990257932	0.561678229	0.610841133	-0.558913105	-0.746043685	0.4160096	0.038938819	-0.144250198	-0.323202229
O60292 1xPhospho [S1364]	SIPA1L3	23094	signal induced proliferation associated 1 like 3	-0.241420452	-0.647050539	-0.603986675	-0.096948735	-0.080861513	0.722922312	0.526814149	-0.272204496	-0.238961912	-0.326321598	-0.067509517	0.159429042	0.169445359	-0.1833534	-0.469116049	-0.272998563	-0.293463071	0.585292685	-0.600148189	0.310450994	0.660802119	0.711514115	0.891030351	-0.40056241	-0.23050846	0.425568021	0.021105152	0.056965577	-0.187295746	0.3616787	-0.166480982	-0.093234925	0.166989303	0.023006773	0.36430955	0.119554879	0.799354179	0.300235222	0.026844583	0.033300088	-0.338259114	0.232717075	0.578439015	-0.167078639	-0.175362995
O60292 1xPhospho [S142]	SIPA1L3	23094	signal induced proliferation associated 1 like 3	-0.351850154	-0.378309178	1.0383695	-0.276576373	-0.012491778	0.630270166	-0.281300208	0.19102477	-0.195354718	0.549653686	0.035547819	0.313380923	0.167418001	-0.180844223	-0.41233848	-0.528766061	-0.283247586	0.250516762	-0.819970699	-0.047292762	NA	NA	1.148688202	NA	NA	NA	NA	NA	NA	-0.295957793	-0.055184542	-0.288674617	0.756853787	-0.233334369	0.504257056	-0.436190559	1.900803737	0.359841148	0.148116549	0.677553158	0.150065413	0.075888988	2.768089357	-0.616334241	0.316362807
O60292 1xPhospho [S146]	SIPA1L3	23094	signal induced proliferation associated 1 like 3	-0.231464816	-1.195709225	-0.358674572	-0.273916698	0.090372594	1.231712904	-0.007958169	-0.694766332	-0.524012833	-0.775637907	0.21209862	-0.013198633	0.223290216	-0.568541369	-0.284838896	-0.746125064	-0.387466941	-0.488687468	-0.180571662	0.139783855	0.933965447	0.555036019	0.858017787	-1.225400547	-0.43021401	-0.202939592	-1.052108288	-0.305480763	-0.096493856	0.123124693	-0.896923622	-0.635478327	-0.910258782	-0.242434392	0.121491293	-0.614290934	0.599883739	0.201847109	-0.122742328	-0.153877063	-0.795418734	-0.507952167	0.363787081	-0.650541782	-0.138133873
O60292 1xPhospho [S1544]	SIPA1L3	23094	signal induced proliferation associated 1 like 3	-0.40700862	-0.500644985	-0.475274734	-0.102086602	0.165924497	0.7329385	0.291909828	-0.507951656	-0.384233349	-0.009958419	-0.018419939	-0.049163007	0.072783459	-0.528800705	-0.231282259	-0.299198224	-0.109841951	0.407673452	0.156781364	0.20056643	0.666663147	0.867564574	0.48363635	-0.643621911	-0.3541862	0.297036264	-0.380075632	-0.50722347	0.207447589	-0.069580177	-0.166119825	-0.153793668	-0.21501462	0.018628057	0.03316566	0.157988349	0.452667062	1.232299948	0.523914846	0.840592601	1.149023636	0.307045631	3.075199628	0.612831381	0.773699547
[truncated: 10,592 more rows]
